# Supplementary material for: Gene Unprediction with Spurio: A tool to identify spurious protein sequences
Source: F1000Res. 2018 Mar 2;7:261. [Version 1] doi: 10.12688/f1000research.14050.1 (PMC5897793; doi:10.12688/f1000research.14050.1)
Supplement: Supplementary file 1 [file f1000research-7-15280-s0000.tgz › ea3a3c32-c8c0-41a1-b3e2-435afb14505f.txt]

UniProt_Accession	Swissprot(0)/AntiFam(1)	STOPS_per_AA	Homologous_Matches	Sequence_Length
Q8VSR0	0.000	0.00001	1026	588
Q2JR37	0.000	0.00001	1325	204
B9MRD1	0.000	0.00001	2997	295
Q8ZL65	0.000	0.00140	8	227
P57644	0.000	0.00000	4	367
Q50284	0.000	0.00244	13	127
I6X486	0.000	0.00005	276	99
Q8XWC2	0.000	0.00004	330	105
Q88YK3	0.000	0.00006	608	315
A2SJZ5	0.000	0.00003	848	213
Q8UID9	0.000	0.00000	745	168
Q04LH2	0.000	0.00001	501	267
Q57074	0.000	0.00001	1148	126
Q1GBL3	0.000	0.00000	1464	117
P80892	0.000	0.00000	692	45
Q53143	0.000	0.00002	641	296
Q9KUW2	0.000	0.00009	2101	177
O68025	0.000	0.00001	2031	150
Q5KUH0	0.000	0.00001	1611	66
C4Z9Q0	0.000	0.00000	516	243
P16437	0.000	0.00000	775	138
P41078	0.000	0.00000	60	204
Q9RXR4	0.000	0.00006	1235	662
Q8Y6T8	0.000	0.00000	137	571
Q47587	0.000	0.00006	358	244
P45263	0.000	0.00000	418	205
Q7NDG8	0.000	0.00002	3847	383
B2GLY9	0.000	0.00000	1404	303
Q6AJE5	0.000	0.00005	1423	225
Q9KPW1	0.000	0.00000	287	169
P29772	0.000	0.00000	6	189
Q2J838	0.000	0.00000	847	274
Q1GYT1	0.000	0.00004	3302	433
Q8FQZ5	0.000	0.00002	1559	289
B3QSJ7	0.000	0.00004	2108	836
Q0S4T6	0.000	0.00003	1545	296
O35001	0.000	0.00000	31	244
P10392	0.000	0.00013	85	167
A6GW80	0.000	0.00014	308	130
Q00971	0.000	0.00004	692	609
P05701	0.000	0.00000	4	178
Q3ILL8	0.000	0.00001	2374	343
A5EY60	0.000	0.00002	493	272
A8ZUN0	0.000	0.00000	1011	338
P32668	0.000	0.00009	75	205
B1HTW6	0.000	0.00002	1758	667
Q97H05	0.000	0.00000	267	141
O84390	0.000	0.00001	1424	111
Q92AQ2	0.000	0.00000	930	97
Q8RBC0	0.000	0.00000	546	214
Q7NNH7	0.000	0.00002	1298	96
Q6LQ76	0.000	0.00003	3610	330
B0B0T7	0.000	0.00001	1412	388
P46303	0.000	0.00002	2685	279
Q60A14	0.000	0.00001	1502	187
Q8D338	0.000	0.00001	1139	203
A7IDY1	0.000	0.00005	804	208
Q2FWV5	0.000	0.00000	1	149
Q7WJ63	0.000	0.00001	1316	208
Q4L449	0.000	0.00000	72	171
O31719	0.000	0.00000	49	62
Q9PN07	0.000	0.00000	715	186
P55667	0.000	0.00002	1448	392
B8GRS4	0.000	0.00002	3292	96
A1TPW5	0.000	0.00000	213	451
A7FTE0	0.000	0.00799	53	158
Q85CF2	0.000	0.00001	1426	84
Q52524	0.000	0.00000	330	147
Q8KY51	0.000	0.00002	1351	246
A4J8G6	0.000	0.00001	1683	370
Q9PQX8	0.000	0.02913	1	122
Q7VN64	0.000	0.00000	163	162
P9WGB0	0.000	0.00001	2093	251
P0DOV3	0.000	0.00000	183	210
B3VQ24	0.000	0.00001	1445	375
P76213	0.000	0.00000	1628	295
O83582	0.000	0.00000	182	360
B3EEG6	0.000	0.00000	1461	283
Q475Y4	0.000	0.00018	594	116
Q8RG96	0.000	0.00002	1405	197
Q49X05	0.000	0.00007	1256	62
P0A2Z6	0.000	0.00004	1126	124
P69889	0.000	0.00000	6	46
P54535	0.000	0.00001	5298	255
A5GKR0	0.000	0.00003	2361	340
Q494D8	0.000	0.00003	1249	341
B4ET91	0.000	0.00000	154	75
Q5PA83	0.000	0.00001	1623	787
Q7VRL0	0.000	0.00001	1544	262
A0QVY5	0.000	0.00002	1555	243
Q54313	0.000	0.00000	2	159
Q52811	0.000	0.00002	3625	396
O32220	0.000	0.00007	9640	802
P45614	0.000	0.00003	3471	302
Q3J9K9	0.000	0.00002	1125	174
O64146	0.000	0.00001	2186	1305
Q6HLG0	0.000	0.00000	54	82
P44007	0.000	0.00002	459	167
Q9X0X1	0.000	0.00000	354	82
B3PJ74	0.000	0.00001	1808	366
Q88ZT8	0.000	0.00002	773	116
O66188	0.000	0.00045	125	243
A1TN83	0.000	0.00001	1416	240
Q8UIM4	0.000	0.00002	1305	532
Q56032	0.000	0.00000	1	262
Q43998	0.000	0.00003	71	584
A4XQ18	0.000	0.00000	321	166
Q45071	0.000	0.00005	700	513
O87131	0.000	0.00002	1784	274
Q9CDP0	0.000	0.00010	2168	513
Q7VEU7	0.000	0.00017	403	353
A1WFT0	0.000	0.00007	1219	129
Q3Z8G9	0.000	0.00008	4258	647
P18035	0.000	0.00000	40	181
P44635	0.000	0.00000	397	158
Q03RR0	0.000	0.00001	1532	142
Q6YR57	0.000	0.00005	1488	410
P59745	0.000	0.00009	338	262
A5UXC5	0.000	0.00004	824	233
O25835	0.000	0.00004	2933	375
Q2GK09	0.000	0.00003	1295	340
Q02135	0.000	0.00004	3123	360
Q9WZV1	0.000	0.00002	7070	300
P54967	0.000	0.00002	1047	378
Q47157	0.000	0.00000	20	132
Q9ZL74	0.000	0.00011	218	209
P76466	0.000	0.00000	48	207
Q2IGX5	0.000	0.00001	2733	295
Q83QT2	0.000	0.00000	5051	485
Q9RY65	0.000	0.00000	1468	91
Q5QU38	0.000	0.00000	641	65
Q8EBN9	0.000	0.00001	1136	149
P0AGC9	0.000	0.00005	1656	110
P9WKH2	0.000	0.00005	298	105
Q8FM79	0.000	0.00001	1308	237
A0Q330	0.000	0.00001	1228	280
Q8P993	0.000	0.00001	2387	785
P46394	0.000	0.00007	3544	604
O32052	0.000	0.00002	1135	89
B1Y6I4	0.000	0.00002	793	348
Q83G68	0.000	0.00000	801	120
I6XHI4	0.000	0.00001	4375	391
B3EY95	0.000	0.00005	653	505
Q216H0	0.000	0.00004	1299	709
Q59714	0.000	0.00002	1184	479
O83496	0.000	0.00000	7	374
Q45296	0.000	0.00003	140	266
P44965	0.000	0.00004	2336	330
Q73M65	0.000	0.00004	3027	322
Q03470	0.000	0.00001	2860	863
Q12A42	0.000	0.00004	1399	145
Q89JV7	0.000	0.00000	1147	283
P11390	0.000	0.00000	326	163
O51087	0.000	0.00000	1376	155
P72238	0.000	0.00006	1214	165
Q2K4E6	0.000	0.00000	358	204
B5L3X1	0.000	0.00000	138	237
B8D111	0.000	0.00001	1176	223
B0KBD3	0.000	0.00005	161	146
B0T0Z8	0.000	0.00002	1413	84
B2IBT9	0.000	0.00004	2357	160
P0ABC5	0.000	0.00000	1146	334
P06772	0.000	0.00004	2807	495
Q9AJE3	0.000	0.00000	6	311
E1VBK1	0.000	0.00001	1622	341
Q59334	0.000	0.00000	1220	328
Q7UQH1	0.000	0.00014	1372	375
Q0S032	0.000	0.00001	5046	413
Q5QVU3	0.000	0.00003	1143	568
Q5E3U1	0.000	0.00006	5326	687
P23895	0.000	0.00008	1545	110
Q9X406	0.000	0.00014	1197	366
Q73GL5	0.000	0.00000	698	66
Q605C3	0.000	0.00001	1451	105
A3CKD3	0.000	0.00001	2954	1188
Q89WK2	0.000	0.00002	1299	271
Q85G50	0.000	0.00000	1274	310
B2IWI8	0.000	0.00000	195	75
Q7NEW2	0.000	0.00001	2329	197
Q9KBM8	0.000	0.00011	753	465
O86511	0.000	0.00001	2536	534
Q8D1U8	0.000	0.00001	641	625
P37326	0.000	0.00031	1810	385
Q838K1	0.000	0.00001	18614	485
Q8YT79	0.000	0.00003	383	370
Q8RGV2	0.000	0.00000	316	216
Q04731	0.000	0.00012	261	195
Q6MAK1	0.000	0.00003	1387	271
Q9KGF4	0.000	0.00002	2906	466
Q8GAJ0	0.000	0.00012	197	421
Q84BZ0	0.000	0.00001	1434	406
P40816	0.000	0.00001	2027	277
A0A089QKZ7	0.000	0.00000	37	62
P77301	0.000	0.00002	245	264
A5WEG6	0.000	0.00003	3496	487
Q2LUA0	0.000	0.00000	739	79
Q8F3P5	0.000	0.00001	1308	422
A8G9Z1	0.000	0.00012	364	106
P37694	0.000	0.00004	20773	287
Q72HI4	0.000	0.00003	6854	220
Q7NSG2	0.000	0.00001	1470	151
P20183	0.000	0.00000	6	143
A7HP29	0.000	0.00001	2057	389
C1ABC3	0.000	0.00000	1032	185
P22901	0.000	0.00000	4	213
P45068	0.000	0.00000	1345	425
O05100	0.000	0.00004	2249	150
Q9K921	0.000	0.00000	1425	75
B3QU24	0.000	0.00003	1863	366
A0LQZ7	0.000	0.00000	1187	161
Q9FDL5	0.000	0.00000	1561	417
A3PAI9	0.000	0.00000	38	90
Q089W9	0.000	0.00003	1076	158
O87656	0.000	0.00002	5634	685
P64387	0.000	0.00000	2099	100
P21733	0.000	0.01207	9	252
Q4L3F8	0.000	0.00003	1154	221
P44272	0.000	0.00004	186	203
Q97KH4	0.000	0.00007	2005	110
Q6F9A5	0.000	0.00000	808	273
A0PVW0	0.000	0.00000	106	130
B2V6N8	0.000	0.00000	67	180
B1W0X1	0.000	0.00003	281	323
Q79VE2	0.000	0.00000	1450	1045
O31681	0.000	0.00010	330	399
P22041	0.000	0.00000	56	140
A8EWR6	0.000	0.00004	9004	469
P96727	0.000	0.00000	4	73
Q45057	0.000	0.00009	253	217
P0A5U9	0.000	0.00000	175	174
Q49X96	0.000	0.00000	1488	315
Q7VTU0	0.000	0.00006	1205	182
Q6A8Z5	0.000	0.00001	1480	319
Q98R48	0.000	0.00001	1133	325
Q0BCF1	0.000	0.00007	861	214
Q49YB9	0.000	0.00001	1408	206
O46917	0.000	0.00000	1571	72
Q7VJ25	0.000	0.00000	71	171
B9MM51	0.000	0.00000	1026	62
Q03FN0	0.000	0.00000	382	113
B5E8F0	0.000	0.00003	256	215
P17725	0.000	0.00000	998	289
O67178	0.000	0.00006	3839	761
P15069	0.000	0.00028	106	458
O07620	0.000	0.00002	304	186
A1U3P3	0.000	0.00003	1703	145
Q2GLF7	0.000	0.00008	1520	210
Q67LE6	0.000	0.00003	6453	251
Q73HL4	0.000	0.00002	1437	295
Q3J170	0.000	0.00000	31	260
P76177	0.000	0.00007	111	314
Q2IQR1	0.000	0.00000	518	159
P44754	0.000	0.00011	705	131
Q134L8	0.000	0.00007	1220	147
Q2Y6L7	0.000	0.00002	3451	472
B2KEW6	0.000	0.00000	1122	248
Q49WS7	0.000	0.00003	1378	131
A1JKA9	0.000	0.00006	2649	251
P44961	0.000	0.00000	306	329
Q8D244	0.000	0.00000	1437	529
Q9F8T9	0.000	0.00003	1596	230
Q56030	0.000	0.00023	379	173
Q9CKM8	0.000	0.00000	2	204
P31891	0.000	0.00005	1030	618
P40294	0.000	0.00000	8	154
P11389	0.000	0.00000	82	40
O67762	0.000	0.00001	3225	1468
P37018	0.000	0.00000	17	189
O66592	0.000	0.00000	1212	150
Q8R5R4	0.000	0.00002	1203	339
P44081	0.000	0.00049	12	227
Q73GD6	0.000	0.00000	1467	125
A0M0N2	0.000	0.00002	779	449
O30472	0.000	0.00000	16	104
A9B422	0.000	0.00003	1391	102
P37948	0.000	0.00005	1454	444
A6TGA6	0.000	0.00005	192	276
Q8R9V7	0.000	0.00001	2400	331
Q2RL34	0.000	0.00000	6	122
B8CWI5	0.000	0.00001	2034	343
B8GW30	0.000	0.00002	1715	304
O05072	0.000	0.00104	19	146
A5CLW1	0.000	0.00002	604	325
P94441	0.000	0.00005	132	396
Q7M829	0.000	0.00001	955	244
Q7URN0	0.000	0.00002	1219	278
Q8UGU0	0.000	0.00003	657	487
Q5FJN7	0.000	0.00003	1010	121
A4WDY6	0.000	0.00002	299	366
Q7VJ16	0.000	0.00001	538	419
P63406	0.000	0.00008	2508	495
A5CF65	0.000	0.00007	2267	181
P44670	0.000	0.00012	43	228
Q053K4	0.000	0.00001	1219	187
Q13SM2	0.000	0.00007	657	96
Q8X4G0	0.000	0.00000	6	17
P55397	0.000	0.00000	21	99
O83679	0.000	0.00003	2997	537
O87875	0.000	0.00002	167	432
P15395	0.000	0.00016	7168	729
Q8R9W1	0.000	0.00000	1557	76
O31940	0.000	0.00000	2	62
Q9RSK0	0.000	0.00000	1230	37
Q5HMC7	0.000	0.00002	215	229
Q9RVM1	0.000	0.00000	1136	373
P59567	0.000	0.00007	1676	457
B2KC86	0.000	0.00001	1138	341
P80379	0.000	0.00003	1468	91
P45546	0.000	0.00000	48	434
Q8ZAR2	0.000	0.00000	1528	428
Q8RGM1	0.000	0.00002	7360	296
P60482	0.000	0.00001	1669	246
Q7NJ40	0.000	0.00007	677	278
Q746Q2	0.000	0.00001	1625	531
Q1IJG5	0.000	0.00007	913	143
Q3ZYX5	0.000	0.00001	2004	471
P94431	0.000	0.00000	139	204
B9DKX2	0.000	0.00001	1405	166
Q97H50	0.000	0.00000	532	111
Q2RYV5	0.000	0.00002	1273	345
P30402	0.000	0.00004	598	227
Q83HX2	0.000	0.00004	3616	524
P39796	0.000	0.00001	3247	238
Q8XLM2	0.000	0.00001	1263	185
Q73IK8	0.000	0.00000	75	55
A4XLD9	0.000	0.00001	2947	440
Q7U6V8	0.000	0.00002	2051	465
Q89S84	0.000	0.00009	1410	261
P65771	0.000	0.00001	1382	267
Q73KB6	0.000	0.00005	863	130
P73058	0.000	0.00001	1269	434
Q2GJ25	0.000	0.00002	909	189
Q6KHN2	0.000	0.00001	1135	327
Q5F6G1	0.000	0.00000	528	91
P22476	0.000	0.00000	1288	238
B2JA48	0.000	0.00001	1469	238
P40711	0.000	0.00001	2139	140
P63761	0.000	0.00003	3008	469
Q4FR14	0.000	0.00001	367	403
Q21JV7	0.000	0.00013	798	464
Q2RKC1	0.000	0.00000	505	167
B0T287	0.000	0.00000	1215	318
A6LLH1	0.000	0.00001	1409	189
A8L6J3	0.000	0.00000	676	533
Q16CZ7	0.000	0.00003	1390	199
O25587	0.000	0.00047	256	200
Q03P20	0.000	0.00004	333	204
Q9PJ84	0.000	0.00003	1582	543
Q7NH85	0.000	0.00004	10357	925
A6M0L7	0.000	0.00009	336	245
Q9PR97	0.000	0.00241	15	496
A6GYA2	0.000	0.00000	1058	241
P43903	0.000	0.00001	5647	325
A5UY19	0.000	0.00005	5390	461
Q7NTU0	0.000	0.00002	98329	230
B2GBY7	0.000	0.00004	5062	591
P00644	0.000	0.00005	378	231
Q8EAR1	0.000	0.00003	235	214
Q18C32	0.000	0.00003	1152	275
A6WGN2	0.000	0.00005	293	120
P0A5B4	0.000	0.00005	1217	115
P14307	0.000	0.00007	970	84
P42915	0.000	0.00006	967	838
Q9F2V6	0.000	0.00000	354	130
Q49Y42	0.000	0.00003	708	252
A1U4A0	0.000	0.00004	7005	861
O83508	0.000	0.00000	6	49
Q82Z75	0.000	0.00002	2558	589
P45913	0.000	0.00000	7	309
V9HVX0	0.000	0.00000	138	61
C3MGI0	0.000	0.00005	253	159
Q2RXP8	0.000	0.00003	3312	100
P75826	0.000	0.00007	245	299
P75266	0.000	0.00058	11	256
O67034	0.000	0.00030	655	201
Q7U524	0.000	0.00000	4	128
P10249	0.000	0.00002	462	481
Q9RH70	0.000	0.00013	624	130
Q031X8	0.000	0.00002	2892	349
O07315	0.000	0.00001	2159	142
P50729	0.000	0.00001	5860	496
A3N2I9	0.000	0.00001	1405	419
C4KZ66	0.000	0.00002	1242	253
Q8EMZ1	0.000	0.00006	824	224
O69066	0.000	0.00000	170	195
B5YF77	0.000	0.00000	1338	231
Q83WU4	0.000	0.00000	774	271
Q57QR9	0.000	0.00000	417	109
Q51948	0.000	0.00003	226	203
Q2RRH8	0.000	0.00000	657	41
Q6J2E6	0.000	0.00000	2	240
P58411	0.000	0.00001	5971	371
Q89XP2	0.000	0.00000	65	226
Q5NPY7	0.000	0.00000	1556	176
Q2NW25	0.000	0.00003	1254	152
Q9CI21	0.000	0.00000	138	174
Q8KA31	0.000	0.00005	1051	180
P59691	0.000	0.00006	2991	505
Q830Y0	0.000	0.00001	547	216
B3DUH7	0.000	0.00087	1389	106
A6Q4S3	0.000	0.00003	441	128
Q2FWK2	0.000	0.00002	2506	348
B0JM53	0.000	0.00000	1160	375
P57542	0.000	0.00000	706	205
O31956	0.000	0.00000	1	338
B5EYC3	0.000	0.00002	2642	453
A5WBC5	0.000	0.00000	341	195
Q319M1	0.000	0.00005	1495	345
B8F480	0.000	0.00004	697	61
P44579	0.000	0.00004	712	300
Q32GE1	0.000	0.00004	1745	297
A0R7F6	0.000	0.00000	1444	151
O66757	0.000	0.00000	561	124
A7MZ44	0.000	0.00000	131	125
O33113	0.000	0.00008	1244	169
P47254	0.000	0.00001	5918	442
A3DCX5	0.000	0.00006	3268	311
P38050	0.000	0.00001	5283	714
Q6HN08	0.000	0.00005	441	270
Q85FX6	0.000	0.00023	92	335
Q87HP7	0.000	0.00000	123	52
Q67T91	0.000	0.00006	1553	142
P35878	0.000	0.00059	8257	253
Q03512	0.000	0.00024	243	99
Q8ZCS5	0.000	0.00003	4158	650
P43461	0.000	0.00003	5757	166
Q5HQ39	0.000	0.00000	583	57
Q9PEE7	0.000	0.00005	66657	589
Q03EQ8	0.000	0.00001	1453	645
P43533	0.000	0.00009	107	138
Q6G1N9	0.000	0.00019	1525	210
Q6NH03	0.000	0.00000	1653	173
P55629	0.000	0.00007	2114	326
P94528	0.000	0.00001	2170	433
Q39GT7	0.000	0.00006	97828	304
Q6AE21	0.000	0.00009	96460	340
P25061	0.000	0.00000	20	174
Q6A997	0.000	0.00002	3837	392
P64375	0.000	0.00004	1183	389
P55908	0.000	0.00015	398	477
Q9RMX9	0.000	0.00004	236	482
Q7MA27	0.000	0.00001	1210	261
P07508	0.000	0.00000	3547	55
Q56226	0.000	0.00000	641	95
P24228	0.000	0.00001	854	477
P37269	0.000	0.00008	861	308
O07333	0.000	0.00004	884	309
P9WJ97	0.000	0.00000	24	479
A9KL43	0.000	0.00002	1245	271
Q7N4X5	0.000	0.00003	280	318
D0VWY5	0.000	0.00003	7898	463
A1KBH0	0.000	0.00000	780	348
Q84BZ2	0.000	0.00000	101	161
Q51507	0.000	0.00011	141	101
Q7TWR6	0.000	0.00000	20	103
O83645	0.000	0.00000	6	144
A8FJA3	0.000	0.00003	1069	159
Q3SSU7	0.000	0.00001	1455	161
A5EVU3	0.000	0.00000	307	144
Q7VG38	0.000	0.00004	1388	185
Q6MHT3	0.000	0.00000	883	335
Q5X846	0.000	0.00005	1644	100
D7AF64	0.000	0.00005	2300	672
Q8D298	0.000	0.00004	918	227
Q9ZD13	0.000	0.00000	4840	458
P46798	0.000	0.00005	1877	440
Q9PPC2	0.000	0.00001	2227	346
Q4FVM3	0.000	0.00010	1357	230
A9WCH7	0.000	0.00001	1396	339
Q48MT7	0.000	0.00006	187	328
Q47AB8	0.000	0.00000	508	127
P54953	0.000	0.00002	6804	224
A1SM80	0.000	0.00001	1346	374
A5FNN7	0.000	0.00005	2678	315
P47631	0.000	0.00004	1580	447
P43907	0.000	0.00000	19	193
Q5E8Z6	0.000	0.00000	1410	44
O85296	0.000	0.00000	51	81
P21458	0.000	0.00003	2283	787
Q9HVW9	0.000	0.00001	1270	440
Q1ASN4	0.000	0.00001	1444	432
A8ERI7	0.000	0.00000	1256	261
B2KE95	0.000	0.00008	1181	219
A4ISB5	0.000	0.00000	57	65
Q6D3R0	0.000	0.00002	1074	222
Q8D1X9	0.000	0.00001	640	541
B5E7Q3	0.000	0.00001	1514	335
P95333	0.000	0.00000	1417	255
Q1AWD5	0.000	0.00002	1352	334
P9WFD6	0.000	0.00011	1137	297
A5CQM6	0.000	0.00005	811	389
Q9CJ92	0.000	0.00004	1058	151
Q8Y2I3	0.000	0.00005	2226	248
Q5P9Q9	0.000	0.00002	1972	872
C4Z312	0.000	0.00000	1581	227
O52325	0.000	0.00013	5224	660
Q1QCE3	0.000	0.00001	376	302
P55696	0.000	0.00000	58	67
P22365	0.000	0.00000	162	132
Q4UWA1	0.000	0.00005	859	132
P18103	0.000	0.00000	26	181
P13627	0.000	0.00005	323	450
Q8P3X4	0.000	0.00002	1940	335
Q6NCE6	0.000	0.00000	862	60
B0SYZ3	0.000	0.00001	1262	347
A5IYF1	0.000	0.00006	1147	241
Q92H16	0.000	0.00145	17	77
Q30VM1	0.000	0.00001	1321	331
Q50301	0.000	0.00002	1469	219
P9WKC9	0.000	0.00006	572	463
Q68A49	0.000	0.00005	104	720
Q4UMT9	0.000	0.00164	162	162
Q8AB57	0.000	0.00000	505	620
A3DH19	0.000	0.00001	7183	1251
Q53609	0.000	0.00009	201	587
Q2LWX9	0.000	0.00004	502	270
Q3AW00	0.000	0.00001	1506	294
B8ZKS3	0.000	0.00001	885	222
A6H244	0.000	0.00005	5769	962
Q883B5	0.000	0.00001	1557	300
Q3L8N0	0.000	0.00007	121	407
P39612	0.000	0.00000	6	211
B2VG45	0.000	0.00001	2088	259
Q2SJX3	0.000	0.00003	1261	342
Q4FRI2	0.000	0.00008	1916	338
A9GMG8	0.000	0.00003	156	456
B0U079	0.000	0.00003	1343	111
P9WPC9	0.000	0.00004	4602	848
D3FSJ2	0.000	0.00000	222	167
P44225	0.000	0.00004	125	520
P58160	0.000	0.00000	166	192
A0PXA5	0.000	0.00004	1374	379
C1DAJ6	0.000	0.00000	158	271
Q9PA28	0.000	0.00018	1041	253
B3PLW7	0.000	0.00002	1599	292
P44086	0.000	0.00000	2	34
P12060	0.000	0.00000	1	119
Q88VJ8	0.000	0.00001	1667	259
A0Q0R0	0.000	0.00002	1150	154
C3K7C1	0.000	0.00000	570	159
Q8CQF6	0.000	0.00004	1774	447
O25531	0.000	0.00006	1040	173
A9KSE6	0.000	0.00004	947	193
O53182	0.000	0.00006	773	653
B2HI58	0.000	0.00000	141	93
A8FI71	0.000	0.00007	999	131
Q9KWS5	0.000	0.00001	10722	491
B9L4T8	0.000	0.00000	46	200
P23234	0.000	0.00001	3458	552
Q9RUW8	0.000	0.00000	56	531
O26051	0.000	0.00001	3128	623
Q97JB1	0.000	0.00005	708	437
Q1QZ19	0.000	0.00008	1380	548
Q885J3	0.000	0.00006	970	170
P17295	0.000	0.00006	167	313
P28614	0.000	0.00003	9252	668
P22823	0.000	0.00005	1023	366
Q6A9Q2	0.000	0.00000	1467	372
Q99ZE5	0.000	0.00023	401	179
Q2RJU3	0.000	0.00002	1273	348
P75341	0.000	0.00000	9	572
Q15YR1	0.000	0.00004	937	384
P04739	0.000	0.00000	249	149
Q7DDR9	0.000	0.00053	259	191
P06560	0.000	0.00021	1850	474
P54524	0.000	0.00004	3126	372
Q8XSU8	0.000	0.00000	573	81
P07673	0.000	0.00017	2243	364
Q7WKW6	0.000	0.00002	2836	313
Q5SH23	0.000	0.00001	1616	280
P66005	0.000	0.00001	5434	464
P50012	0.000	0.00002	1188	281
P9WN18	0.000	0.00004	3133	488
Q07982	0.000	0.00006	5447	433
Q9RUC1	0.000	0.00001	1467	143
B2KB84	0.000	0.00002	1147	67
P52966	0.000	0.00001	2161	904
Q53875	0.000	0.00014	1464	170
B9K1J4	0.000	0.00010	1587	338
Q3ASD4	0.000	0.00004	1441	366
P42402	0.000	0.00000	16	110
Q3IYH3	0.000	0.00002	5788	428
P41026	0.000	0.00003	1981	185
Q2RVH2	0.000	0.00001	1602	72
Q3Z973	0.000	0.00000	616	65
Q9ZD32	0.000	0.00000	1557	286
P38939	0.000	0.00006	4155	1481
P50941	0.000	0.00002	29663	241
A4J5C3	0.000	0.00009	870	764
P38537	0.000	0.00007	1604	1176
P74618	0.000	0.00001	804	240
A3DJP2	0.000	0.00000	13	403
Q9PI55	0.000	0.00001	1018	430
B8GWL9	0.000	0.00002	1540	419
Q9PR02	0.000	0.00006	289	99
P28243	0.000	0.00085	57	86
Q9ZDZ7	0.000	0.00000	549	146
P71000	0.000	0.00005	927	157
Q9K2S2	0.000	0.00001	5540	801
A6GZ69	0.000	0.00003	1560	429
Q8EGP3	0.000	0.00002	357	304
Q60CC4	0.000	0.00003	1094	123
B8E259	0.000	0.00000	1418	355
Q2RJU5	0.000	0.00002	1187	148
Q67JQ1	0.000	0.00003	992	283
A7LXT8	0.000	0.00007	786	526
P09137	0.000	0.00000	12	86
P21469	0.000	0.00003	1478	156
P96694	0.000	0.00000	343	129
A0PA81	0.000	0.00055	8	303
Q9RZN6	0.000	0.00000	579	217
O67257	0.000	0.00000	4	112
Q7MUY1	0.000	0.00007	1727	492
P71013	0.000	0.00002	2134	193
O31727	0.000	0.00004	1351	230
Q111Z9	0.000	0.00003	1024	486
Q9Z6Q9	0.000	0.00000	1460	89
Q2RVF6	0.000	0.00000	1334	212
Q8R2K1	0.000	0.00003	260	153
Q606Y2	0.000	0.00000	955	210
A2SLE9	0.000	0.00000	894	66
B4TWI7	0.000	0.00001	616	291
Q8YFM4	0.000	0.00001	2106	415
A0R2E2	0.000	0.00001	8159	387
B1W3G0	0.000	0.00002	633	197
B1ZT51	0.000	0.00000	1476	307
A7MR36	0.000	0.00001	16767	719
Q9RQF8	0.000	0.00002	1517	181
Q88WM6	0.000	0.00000	597	76
Q2RL67	0.000	0.00005	346	96
P72170	0.000	0.00001	463	348
Q12C38	0.000	0.00000	1459	202
O84840	0.000	0.00002	1503	175
Q2KUS6	0.000	0.00001	1264	216
O07045	0.000	0.00002	1698	448
P31095	0.000	0.00000	39	64
A9HI81	0.000	0.00001	1459	285
Q56223	0.000	0.00011	2402	783
Q9L0M4	0.000	0.00000	472	150
Q47JQ0	0.000	0.00001	1629	201
Q9Z7T3	0.000	0.00004	1179	168
B2GFL1	0.000	0.00003	1948	383
P76540	0.000	0.00000	25	166
Q9WZT7	0.000	0.00001	3368	434
B0RAV5	0.000	0.00000	152	304
Q21FD0	0.000	0.00002	1339	220
O68703	0.000	0.00000	16	322
Q89AQ5	0.000	0.00001	1491	385
Q49W93	0.000	0.00002	2391	197
Q3ABS4	0.000	0.00004	1223	267
Q7VJW4	0.000	0.00000	719	96
Q9RDL7	0.000	0.00001	1097	281
O31423	0.000	0.00005	2031	410
Q49V39	0.000	0.00002	2578	466
Q8XZV4	0.000	0.00007	1451	314
A4WEI1	0.000	0.00003	651	257
Q2IJ58	0.000	0.00001	1478	162
P37639	0.000	0.00067	1603	274
O51118	0.000	0.00000	145	608
P45251	0.000	0.00002	1472	284
Q87JP5	0.000	0.00004	934	445
P42956	0.000	0.00007	355	478
Q9HT06	0.000	0.00002	1593	578
Q08793	0.000	0.00000	7	185
Q4FNY3	0.000	0.00002	497	139
P37732	0.000	0.00006	93014	361
B3E0J5	0.000	0.00005	1443	106
A5CW91	0.000	0.00000	980	677
Q21J10	0.000	0.00000	791	361
Q49YY5	0.000	0.00001	1915	540
P46918	0.000	0.00003	3934	900
P18780	0.000	0.00002	769	346
P17631	0.000	0.00002	4210	375
Q15TJ8	0.000	0.00002	283	227
Q0SAH0	0.000	0.00018	1403	121
Q7MEL4	0.000	0.00001	1629	664
O31525	0.000	0.00000	74	208
Q3Z6R4	0.000	0.00000	1291	160
Q8UIS9	0.000	0.00001	405	434
Q9KCI3	0.000	0.00006	732	319
Q6YR90	0.000	0.00006	1534	378
P46889	0.000	0.00001	2723	1329
Q8XWL5	0.000	0.00000	1013	173
P10340	0.000	0.00004	637	170
O83506	0.000	0.00003	5433	611
A9MRT8	0.000	0.00000	174	109
A1WMU5	0.000	0.00001	2232	568
Q5FTN2	0.000	0.00029	977	133
P25539	0.000	0.00008	2519	367
Q5ZRD7	0.000	0.00000	865	385
Q4ZZT0	0.000	0.00002	1272	211
Q83JY2	0.000	0.00000	1028	253
A5EES6	0.000	0.00003	673	216
Q6ALW1	0.000	0.00005	1447	362
Q45978	0.000	0.00005	94214	608
A0R201	0.000	0.00000	1394	307
Q73Q01	0.000	0.00002	1502	203
O07107	0.000	0.00001	2270	321
P75828	0.000	0.00000	193	552
Q8EWB7	0.000	0.00004	4599	580
B5YFG2	0.000	0.00003	3010	792
A0A0H3JX98	0.000	0.00006	613	340
P53606	0.000	0.00002	2815	474
P9WJJ1	0.000	0.00003	934	400
Q9Z883	0.000	0.00001	194	938
P23703	0.000	0.00010	99087	340
Q03ZL4	0.000	0.00007	833	267
P44744	0.000	0.00008	84	514
Q7V048	0.000	0.00065	38	126
D0L1G3	0.000	0.00002	1862	379
Q8R9V5	0.000	0.00005	152	200
O67898	0.000	0.00001	974	664
P37523	0.000	0.00000	28	146
P00726	0.000	0.00027	112	153
Q63UT0	0.000	0.00001	675	381
P64183	0.000	0.00002	1260	516
Q02581	0.000	0.00009	1082	471
Q7NBE4	0.000	0.00014	914	298
A0QW08	0.000	0.00000	1186	154
A6WG60	0.000	0.00000	1425	150
Q9K1A0	0.000	0.00014	1076	239
B1MYC9	0.000	0.00000	1411	360
Q9FC37	0.000	0.00000	210	124
Q7VBU5	0.000	0.00003	2317	339
B3QZV1	0.000	0.00000	1275	148
Q9XC90	0.000	0.00001	1871	258
Q5N4F9	0.000	0.00003	2406	300
Q831P9	0.000	0.00001	1454	163
Q87RS1	0.000	0.00008	96479	344
Q250P0	0.000	0.00001	3534	1115
P9WHV3	0.000	0.00008	2159	304
A0QQH5	0.000	0.00009	406	259
A9BER9	0.000	0.00001	1027	252
Q67RZ0	0.000	0.00001	798	253
Q8YQB1	0.000	0.00005	467	318
O07081	0.000	0.00003	1140	187
O06012	0.000	0.00001	5902	378
P45767	0.000	0.00002	7623	393
A9WC41	0.000	0.00006	159	280
Q45980	0.000	0.00001	1022	266
B4SRY7	0.000	0.00004	1312	504
A1SW15	0.000	0.00002	256	215
P47525	0.000	0.00009	453	483
Q9PEN3	0.000	0.00002	2170	467
Q4QLV9	0.000	0.00029	138	77
P07625	0.000	0.00000	324	139
P57134	0.000	0.00003	924	246
Q8D337	0.000	0.00000	1137	144
Q59179	0.000	0.00001	1544	254
O34445	0.000	0.00000	139	172
Q33DX5	0.000	0.00000	10	281
O31947	0.000	0.00000	2	63
P60511	0.000	0.00002	1518	213
Q0AVV3	0.000	0.00001	2327	332
O06914	0.000	0.00002	1498	245
P65987	0.000	0.00000	312	251
O06734	0.000	0.00002	6464	268
Q02003	0.000	0.00001	4733	198
O67601	0.000	0.00000	583	416
Q9XBQ3	0.000	0.00001	448	502
O83079	0.000	0.00000	1513	266
P26831	0.000	0.00000	142	1628
Q8UFM3	0.000	0.00004	1477	255
Q602P2	0.000	0.00003	1211	149
A3CRC5	0.000	0.00000	1350	364
Q6YPM0	0.000	0.00001	1046	247
P57242	0.000	0.00000	867	274
Q9WXT2	0.000	0.00003	227	325
Q8PP82	0.000	0.00000	782	904
P73839	0.000	0.00005	6317	456
P43500	0.000	0.00002	12348	417
B5ZBS7	0.000	0.00007	294	235
Q92SK7	0.000	0.00001	1768	258
A2SIS1	0.000	0.00000	575	191
P31516	0.000	0.00085	134	81
Q49417	0.000	0.00000	2	280
Q21IX1	0.000	0.00006	1471	358
Q9CEW2	0.000	0.00002	1475	155
Q49399	0.000	0.00003	3233	424
A9BG78	0.000	0.00000	1778	302
P80696	0.000	0.00000	2	65
Q9K3J3	0.000	0.00000	439	329
P9WNG0	0.000	0.00004	1681	495
Q5E7T0	0.000	0.00000	416	90
Q57498	0.000	0.00000	190	113
Q6NEZ1	0.000	0.00001	3797	390
Q889E4	0.000	0.00005	5775	943
Q83BZ6	0.000	0.00005	3826	524
Q8FNT1	0.000	0.00002	1025	143
P12995	0.000	0.00001	6975	429
Q24SJ8	0.000	0.00000	1372	426
B0RH69	0.000	0.00006	1866	476
Q7URM7	0.000	0.00002	4759	728
A0M4Y1	0.000	0.00001	474	425
Q9PQ33	0.000	0.00002	1584	772
O67379	0.000	0.00011	789	428
C0QR82	0.000	0.00004	1430	209
C5CFR9	0.000	0.00002	1503	190
O31433	0.000	0.00002	591	320
O83378	0.000	0.00000	23	211
P55640	0.000	0.00022	611	135
P23447	0.000	0.00002	741	536
Q0AEU0	0.000	0.00008	1220	129
A6H247	0.000	0.00000	2072	158
A4IJH7	0.000	0.00000	1466	233
B5F2L4	0.000	0.00003	1681	188
Q8DT53	0.000	0.00003	3644	379
Q8G575	0.000	0.00001	592	190
Q4JTL6	0.000	0.00002	1576	194
A8F972	0.000	0.00001	1391	166
O08310	0.000	0.00000	301	81
P45111	0.000	0.00000	369	229
Q54225	0.000	0.00002	988	194
P69818	0.000	0.00004	1020	106
P77454	0.000	0.00001	615	310
E5KIB6	0.000	0.00000	1	64
Q89X72	0.000	0.00001	4677	509
Q67KQ0	0.000	0.00005	1206	251
O52623	0.000	0.00000	10	240
Q48L53	0.000	0.00000	702	61
B9MQ98	0.000	0.00000	2442	320
Q89AJ8	0.000	0.00008	582	247
A4IN75	0.000	0.00000	49	75
P9WGU8	0.000	0.00001	632	468
A6TCB0	0.000	0.00002	1183	208
Q1LRV9	0.000	0.00001	934	533
B8FGT3	0.000	0.00003	1293	141
Q3IDQ4	0.000	0.00011	386	349
P64632	0.000	0.00000	49	117
Q51393	0.000	0.00000	137	391
O25626	0.000	0.00000	137	93
Q143C9	0.000	0.00000	700	282
B8J1X9	0.000	0.00001	2183	743
P58276	0.000	0.00001	2345	193
P58678	0.000	0.00002	1280	316
Q03GM6	0.000	0.00005	523	265
P0AB63	0.000	0.00031	104	83
P0A1G4	0.000	0.00000	111	79
B0SGD3	0.000	0.00003	2031	919
P0AGJ8	0.000	0.00002	1396	157
P64525	0.000	0.00063	85	124
A6T750	0.000	0.00000	124	150
O31697	0.000	0.00000	19	65
B4T6B9	0.000	0.00003	1789	284
O85732	0.000	0.00003	2792	314
Q8YFR6	0.000	0.00001	778	200
A1U6U1	0.000	0.00001	1455	265
Q2J4A4	0.000	0.00003	1252	265
Q2YNM1	0.000	0.00000	516	113
O06925	0.000	0.00000	127	112
Q2G1Q1	0.000	0.00035	59	255
Q57425	0.000	0.00013	135	226
Q9A5B6	0.000	0.00001	6984	378
Q6D984	0.000	0.00001	1870	348
P45611	0.000	0.00000	1525	89
Q93JQ9	0.000	0.00006	1794	505
P39661	0.000	0.00003	1743	512
B2U9C4	0.000	0.00000	346	111
Q57321	0.000	0.00001	3621	531
P63874	0.000	0.00004	3367	323
P33561	0.000	0.00002	2296	515
O31550	0.000	0.00001	3606	398
P76001	0.000	0.00000	27	122
A8G9U9	0.000	0.00006	1876	114
P44016	0.000	0.00004	375	633
Q9A437	0.000	0.00005	5482	305
Q9RQP8	0.000	0.00000	7	101
O66563	0.000	0.00000	1	47
O67740	0.000	0.00000	1086	482
Q5KVY7	0.000	0.00019	1424	81
P34877	0.000	0.00035	1545	389
P96575	0.000	0.00001	18565	503
Q4ZYD2	0.000	0.00003	532	177
P40982	0.000	0.00000	35	203
P11394	0.000	0.00000	226	162
Q1ISV1	0.000	0.00001	1499	285
P75447	0.000	0.00000	971	59
A0QR01	0.000	0.00004	33017	384
Q493D4	0.000	0.00001	853	273
Q88L12	0.000	0.00002	1122	295
Q72MG4	0.000	0.00004	1061	178
P59852	0.000	0.00006	79873	703
P64593	0.000	0.00017	388	118
P75607	0.000	0.00000	2	105
P76224	0.000	0.00000	257	511
P80918	0.000	0.00000	1864	78
A2RIH3	0.000	0.00000	110	166
Q8EWS6	0.000	0.00001	1760	589
P34071	0.000	0.00000	11	266
Q0BVB3	0.000	0.00002	508	244
Q8A5V7	0.000	0.00013	276	345
Q7CPI8	0.000	0.00000	57	63
A8AK48	0.000	0.00009	1356	375
C0ZI91	0.000	0.00004	1006	264
P18196	0.000	0.00000	573	231
Q7N1G0	0.000	0.00001	887	453
P9WIE0	0.000	0.00020	3849	157
P51249	0.000	0.00003	1477	241
A3DF88	0.000	0.00001	2003	910
P13703	0.000	0.00001	1713	301
O69623	0.000	0.00190	42	125
P10724	0.000	0.00006	1650	388
O84418	0.000	0.00001	246	1754
C9RZ55	0.000	0.00010	270	341
Q5F881	0.000	0.00000	75	78
Q73QW4	0.000	0.00000	131	101
Q6AJW0	0.000	0.00000	1641	193
Q3IYN8	0.000	0.00010	1207	204
Q8KDS9	0.000	0.00003	1438	165
Q8X4M5	0.000	0.00002	23746	299
P09130	0.000	0.00021	176	717
Q98R95	0.000	0.00001	943	249
P15745	0.000	0.00000	1290	381
Q4L678	0.000	0.00000	1018	208
P9WIY2	0.000	0.00014	811	317
Q55928	0.000	0.00007	728	339
Q87PK5	0.000	0.00000	904	195
A7GSF4	0.000	0.00001	2020	345
C4Z5P5	0.000	0.00001	1576	247
B9EBC6	0.000	0.00007	1438	264
Q8D2R2	0.000	0.00003	1262	315
Q08313	0.000	0.00000	20	172
P43015	0.000	0.00008	2716	553
P21883	0.000	0.00000	4047	442
Q47536	0.000	0.00021	2796	398
B6IPJ0	0.000	0.00000	571	107
P77377	0.000	0.00001	522	492
P56117	0.000	0.00005	1680	502
Q6KI49	0.000	0.00006	1471	225
P9WNH8	0.000	0.00128	23	90
Q13VE3	0.000	0.00005	1686	429
Q2RZD2	0.000	0.00004	13774	366
Q9WZZ1	0.000	0.00001	1189	376
P66901	0.000	0.00001	1337	398
Q03R06	0.000	0.00000	92	199
O05412	0.000	0.00000	1256	265
Q75FW3	0.000	0.00000	1405	361
B8D2G0	0.000	0.00002	1311	134
P04425	0.000	0.00000	615	316
Q62GD7	0.000	0.00003	1912	449
Q8XZM4	0.000	0.00000	1635	375
P0ACD8	0.000	0.00006	1013	597
A4VMC4	0.000	0.00000	218	573
O31754	0.000	0.00002	2738	422
Q8UD04	0.000	0.00000	192	166
Q8FKI8	0.000	0.00002	10903	490
Q98R27	0.000	0.00015	1485	476
Q6LV99	0.000	0.00000	1473	165
B0JXF5	0.000	0.00000	1102	185
O66680	0.000	0.00005	7478	634
P19843	0.000	0.00002	172	436
Q8K9F8	0.000	0.00004	1227	385
P0A5K7	0.000	0.00008	1073	167
Q3V7N8	0.000	0.00000	3738	245
B2A5W1	0.000	0.00001	1468	509
Q45462	0.000	0.00002	759	306
P94488	0.000	0.00006	1220	463
A5V2S4	0.000	0.00005	1361	217
P45373	0.000	0.00004	270	153
Q74D03	0.000	0.00002	1499	172
O83355	0.000	0.00000	3	180
P02417	0.000	0.00000	1436	149
Q55720	0.000	0.00000	51	104
Q47U34	0.000	0.00000	1426	82
Q55460	0.000	0.00003	613	452
P57262	0.000	0.00000	4981	614
Q8ZK76	0.000	0.00002	306	220
P03964	0.000	0.00000	1230	249
Q73E41	0.000	0.00003	9098	888
B5XX62	0.000	0.00000	107	23
Q2RJD6	0.000	0.00000	308	909
Q8A0H8	0.000	0.00003	1544	267
A7X1J8	0.000	0.00000	1847	77
C6C0B2	0.000	0.00001	1995	302
Q9Z873	0.000	0.00008	2935	472
Q97ML3	0.000	0.00000	449	306
P75036	0.000	0.00000	21	224
P28670	0.000	0.00000	6	101
Q6AK07	0.000	0.00007	5162	372
O32002	0.000	0.00000	2	160
A6T4N9	0.000	0.00004	868	305
C4XNX1	0.000	0.00001	1306	209
P81361	0.000	0.00000	2	20
Q73PK2	0.000	0.00000	1065	94
Q9ZEA3	0.000	0.00001	1311	430
P65044	0.000	0.00000	43	147
Q7NPH1	0.000	0.00000	414	261
Q31ME5	0.000	0.00000	422	136
B5Y8G1	0.000	0.00006	1629	432
A7FPK3	0.000	0.00000	291	95
Q8EN78	0.000	0.00009	830	224
Q8EMK1	0.000	0.00001	2021	308
A0A0K8P8E7	0.000	0.00007	163	603
B1KND3	0.000	0.00000	1406	326
Q2YEJ1	0.000	0.00000	2498	147
Q30Y02	0.000	0.00003	3028	464
P11278	0.000	0.00000	35	572
A6LNG5	0.000	0.00001	1420	217
Q7NPQ6	0.000	0.00000	23	79
Q15RG6	0.000	0.00004	670	71
Q52965	0.000	0.00221	188	123
P72302	0.000	0.00001	593	639
Q9JZR0	0.000	0.00003	1483	313
B1WVN5	0.000	0.00008	3321	179
P75235	0.000	0.00002	2080	311
P39634	0.000	0.00002	10433	515
Q5F882	0.000	0.00014	333	139
Q9L012	0.000	0.00007	1072	285
B1KV69	0.000	0.00003	1112	217
Q054X8	0.000	0.00001	917	212
Q9AAA5	0.000	0.00006	5572	969
Q72AV1	0.000	0.00012	954	208
Q5FTU6	0.000	0.00002	5084	310
B0JHV3	0.000	0.00003	1686	185
B4U6H0	0.000	0.00002	1605	230
Q9PQX6	0.000	0.02000	1	119
P23129	0.000	0.00001	1145	944
B1ZSD3	0.000	0.00001	1197	366
Q608N5	0.000	0.00007	1099	504
B6IVA4	0.000	0.00001	4296	640
Q2K396	0.000	0.00001	81179	215
O34713	0.000	0.00000	54	61
Q99342	0.000	0.00012	573	153
P59251	0.000	0.00004	1096	203
P45181	0.000	0.00003	2514	926
P46205	0.000	0.00180	1267	276
P70827	0.000	0.00001	1349	197
A8F0R2	0.000	0.00003	1461	186
Q729A4	0.000	0.00000	1148	283
P77624	0.000	0.00004	465	316
Q7VHY7	0.000	0.00002	1526	317
O07834	0.000	0.00005	1037	723
Q9ZJ67	0.000	0.00000	743	97
Q9WYC7	0.000	0.00000	2979	418
Q9JMR6	0.000	0.00000	81	299
Q5QYN7	0.000	0.00008	1470	117
C0H3T1	0.000	0.00000	1	87
Q884R6	0.000	0.00004	327	93
Q5PL02	0.000	0.00000	205	136
Q8NTC4	0.000	0.00003	1089	222
A0L516	0.000	0.00002	2804	809
O51880	0.000	0.00000	150	194
Q7VRG4	0.000	0.00003	1345	303
Q48230	0.000	0.00021	8049	474
P14953	0.000	0.00001	3037	494
P21466	0.000	0.00001	1552	200
Q7N765	0.000	0.00000	341	87
Q3A2Y7	0.000	0.00001	1398	196
C4K6G4	0.000	0.00000	2008	405
P60351	0.000	0.00002	1540	243
P0ABT0	0.000	0.00051	116	76
Q59523	0.000	0.00001	2992	397
Q5NMD4	0.000	0.00004	1452	213
Q89I27	0.000	0.00000	71	102
P54376	0.000	0.00000	1327	448
O66544	0.000	0.00002	1145	292
Q1MRC0	0.000	0.00000	739	188
P44876	0.000	0.00006	5105	315
Q9CFG8	0.000	0.00002	3601	501
B0B8Y3	0.000	0.00001	2321	336
Q2RV17	0.000	0.00007	1168	134
Q5ZYZ5	0.000	0.00008	428	70
Q45966	0.000	0.00000	1	30
Q9Z847	0.000	0.00001	570	196
Q9RPX3	0.000	0.00000	256	172
P18185	0.000	0.00001	6278	1030
B5R1Q8	0.000	0.00038	1673	198
B7VIZ5	0.000	0.00001	1507	316
Q9PE98	0.000	0.00000	358	179
O25427	0.000	0.00003	2179	328
Q4K4W5	0.000	0.00003	1222	189
E0SDG7	0.000	0.00000	8	143
Q2S5J0	0.000	0.00004	1420	451
P75954	0.000	0.00033	1191	320
Q5WF94	0.000	0.00001	2362	374
Q56872	0.000	0.00002	4996	372
Q8ZPS5	0.000	0.00003	660	480
P24295	0.000	0.00001	1320	450
P37432	0.000	0.00005	473	363
Q1D7R9	0.000	0.00000	975	703
Q8NM41	0.000	0.00013	2232	193
B1ZNZ6	0.000	0.00000	298	272
P39575	0.000	0.00001	180	513
P00898	0.000	0.00001	2993	520
C6BYH5	0.000	0.00003	1029	149
O66601	0.000	0.00004	4371	510
Q8KG43	0.000	0.00000	1188	382
Q98KN6	0.000	0.00003	938	302
Q04443	0.000	0.00004	445	297
Q72U99	0.000	0.00000	1472	132
P28777	0.000	0.00001	1348	376
A3CKS8	0.000	0.00000	477	99
P9WN16	0.000	0.00000	405	84
Q1MQD8	0.000	0.00001	905	305
A1TLH0	0.000	0.00006	1533	278
B1XSN1	0.000	0.00003	2403	332
P07114	0.000	0.00000	6	94
A1B8X9	0.000	0.00004	1599	261
A8F4Z0	0.000	0.00000	1185	359
Q9HZP7	0.000	0.00002	1433	309
C4Z900	0.000	0.00000	1300	285
Q8UJC6	0.000	0.00001	1451	199
Q2NIW9	0.000	0.00003	1472	184
A1KFB7	0.000	0.00005	1111	261
B3QZN3	0.000	0.00001	1722	279
P61422	0.000	0.00010	3094	490
Q8EEN5	0.000	0.00003	1005	357
Q5L5M0	0.000	0.00001	1426	212
P45454	0.000	0.00021	727	270
P63716	0.000	0.00005	1825	472
Q47744	0.000	0.00007	32052	220
Q8ZES9	0.000	0.00001	18449	562
A9NEI9	0.000	0.00002	1863	434
P42729	0.000	0.00000	106	261
A0R112	0.000	0.00008	1223	213
A6QBG1	0.000	0.00000	1462	184
Q6LVM8	0.000	0.00002	1486	161
Q8KRA0	0.000	0.00015	341	450
Q5LE03	0.000	0.00001	1354	322
Q4FPG0	0.000	0.00000	224	281
Q4KFT1	0.000	0.00000	1389	339
Q2G955	0.000	0.00004	2387	202
P96635	0.000	0.00009	86	352
A9FHA5	0.000	0.00000	2800	301
Q3AUR5	0.000	0.00000	324	104
Q2GHC3	0.000	0.00001	1457	326
Q46892	0.000	0.00001	998	454
A1SB50	0.000	0.00000	790	323
Q6NE96	0.000	0.00000	300	119
Q81WP2	0.000	0.00002	2334	793
A6LSX2	0.000	0.00005	1043	499
A6GWV6	0.000	0.00000	425	154
P26515	0.000	0.00015	126	335
P80064	0.000	0.00001	608	357
Q9HZY5	0.000	0.00005	1881	168
Q8YXJ9	0.000	0.00009	1456	320
B5R2D5	0.000	0.00000	1420	362
A9WGD1	0.000	0.00002	5027	268
Q4FLS7	0.000	0.00000	928	128
Q83GX4	0.000	0.00000	1439	153
O32993	0.000	0.00000	1475	122
Q9KZA7	0.000	0.00002	1760	339
P77552	0.000	0.00006	63	418
Q744Z4	0.000	0.00008	2178	175
Q9KIP8	0.000	0.00003	1762	286
O31446	0.000	0.00000	6	303
A4W1W0	0.000	0.00000	489	177
Q9PNX7	0.000	0.00004	1656	528
B2V7U3	0.000	0.00013	2520	271
Q8X5C4	0.000	0.00004	620	183
B1MP28	0.000	0.00003	1054	143
Q122C7	0.000	0.00001	776	325
Q0TNN6	0.000	0.00000	248	389
Q5E2P0	0.000	0.00000	338	603
P43948	0.000	0.00001	2378	453
Q47MW1	0.000	0.00001	1873	418
P63443	0.000	0.00000	1316	74
Q9I4X2	0.000	0.00000	104	283
Q45577	0.000	0.00003	5378	539
B5Y795	0.000	0.00000	1143	63
Q21WM8	0.000	0.00000	347	609
Q97IC2	0.000	0.00002	7729	657
D5UJ42	0.000	0.00000	5424	443
Q79E92	0.000	0.00107	1809	112
O67776	0.000	0.00001	2292	429
Q8EJ86	0.000	0.00006	206	218
A5CXV6	0.000	0.00001	1249	273
Q45612	0.000	0.00000	95	280
Q31NU0	0.000	0.00000	39	41
A3DH67	0.000	0.00005	327	741
P17828	0.000	0.00000	1	48
Q1QXV3	0.000	0.00000	1456	133
P0AD55	0.000	0.00015	74	114
P29913	0.000	0.00002	1838	431
C0SPC0	0.000	0.00003	278	483
Q92KH5	0.000	0.00000	358	247
Q7VQZ9	0.000	0.00004	1211	271
Q2I8V6	0.000	0.00001	4877	333
P03813	0.000	0.00010	526	230
P42333	0.000	0.00000	17	208
Q8FPC1	0.000	0.00004	2348	946
Q92JL7	0.000	0.01002	25	133
P24599	0.000	0.00054	14	359
B5F0S7	0.000	0.00001	1648	70
Q8XNE2	0.000	0.00002	2853	439
P31706	0.000	0.00002	235	328
Q9Z898	0.000	0.00005	197	936
C0H443	0.000	0.00000	4	48
Q9RTD0	0.000	0.00000	2009	312
B3PC73	0.000	0.00000	134	732
P47612	0.000	0.00000	540	385
O88986	0.000	0.00002	2092	416
Q1LB18	0.000	0.00002	544	336
P42295	0.000	0.00000	8	89
P10324	0.000	0.00002	3086	153
B6IYY5	0.000	0.00003	1483	332
Q6D6C5	0.000	0.00000	216	102
C1F9D0	0.000	0.00001	5108	515
Q8KB21	0.000	0.00005	166	296
O83520	0.000	0.00001	2302	203
Q53692	0.000	0.00002	883	643
Q82WA9	0.000	0.00003	3883	695
Q2JHS3	0.000	0.00030	209	133
Q53W92	0.000	0.00000	1020	244
P33650	0.000	0.00006	2681	773
Q7MRJ7	0.000	0.00029	1326	114
Q2J9Q2	0.000	0.00000	149	72
Q3JES8	0.000	0.00000	1174	969
Q8G5L8	0.000	0.00001	1342	205
Q9WYH1	0.000	0.00000	315	412
B2JK72	0.000	0.00003	1993	874
P56947	0.000	0.00001	1792	874
Q9A176	0.000	0.00039	391	162
Q31LH6	0.000	0.00001	1028	258
Q8ERE2	0.000	0.00000	309	135
O30709	0.000	0.00025	878	112
A9GP79	0.000	0.00000	382	312
Q8UJ04	0.000	0.00004	582	406
O84787	0.000	0.00002	1711	477
A5I4L9	0.000	0.00012	1403	269
P72273	0.000	0.00000	3	178
Q9WZP8	0.000	0.00002	802	137
Q53636	0.000	0.00003	263	232
E0SBQ8	0.000	0.00000	143	157
Q46856	0.000	0.00001	2693	387
P0A605	0.000	0.00000	990	196
P47679	0.000	0.00000	2	136
Q74C81	0.000	0.00001	1443	431
A4IRG7	0.000	0.00004	1074	455
Q03584	0.000	0.00000	2	380
P62666	0.000	0.00000	575	101
A0ZZS8	0.000	0.00033	1579	229
A0RQU8	0.000	0.00004	1478	258
Q3B192	0.000	0.00001	1011	141
P40408	0.000	0.00048	8098	529
Q9WXF2	0.000	0.00000	1378	564
Q7NAN0	0.000	0.00002	1210	479
P45394	0.000	0.00008	1187	325
P30015	0.000	0.00003	1954	1538
Q06373	0.000	0.00003	661	490
P48956	0.000	0.00000	301	31
P44715	0.000	0.00023	3184	499
A5WFR0	0.000	0.00001	282	659
B2RHI3	0.000	0.00000	39	137
P29010	0.000	0.00000	46	63
B1I3D6	0.000	0.00006	1390	189
P47303	0.000	0.00000	259	178
P20910	0.000	0.00000	9	550
A1S8T1	0.000	0.00003	1363	216
Q5WFH9	0.000	0.00000	516	155
O67561	0.000	0.00000	1471	149
Q8G5C0	0.000	0.00003	477	354
P26157	0.000	0.00000	8	162
B0TFV0	0.000	0.00001	6985	436
Q06816	0.000	0.00012	930	440
P9WIB4	0.000	0.00006	557	520
Q21QN6	0.000	0.00004	1641	101
Q8EWM7	0.000	0.00000	675	242
P45923	0.000	0.00000	9	131
P47529	0.000	0.00000	152	84
Q31FI6	0.000	0.00002	639	323
P42912	0.000	0.00001	695	251
Q2VZ17	0.000	0.00017	152	133
P9WLP2	0.000	0.00000	37	255
Q46506	0.000	0.00089	139	126
O52815	0.000	0.00002	3964	438
O83426	0.000	0.00000	1398	420
P04960	0.000	0.00002	245	385
P50733	0.000	0.00002	1066	259
Q97IZ9	0.000	0.00000	64	75
P35153	0.000	0.00000	1	50
P9WJR0	0.000	0.00000	562	141
P71335	0.000	0.00001	1284	154
Q8KCW2	0.000	0.00001	6850	469
Q45399	0.000	0.00006	657	100
Q9PA21	0.000	0.00000	3119	411
Q5R0M1	0.000	0.00000	1455	362
Q49VD3	0.000	0.00004	519	120
P04766	0.000	0.00003	10793	741
Q9WY73	0.000	0.00002	2700	457
Q2S929	0.000	0.00000	1470	167
P0AE10	0.000	0.00023	2532	187
Q5FJH9	0.000	0.00002	1296	296
P39137	0.000	0.00003	4284	467
C1P603	0.000	0.00000	19	24
Q47146	0.000	0.00006	5410	814
Q8DS24	0.000	0.00003	1462	101
Q51463	0.000	0.00004	813	598
Q8XB41	0.000	0.00004	6199	454
P53522	0.000	0.00000	75	357
Q0VMA0	0.000	0.00011	478	79
Q6D286	0.000	0.00002	1659	462
P72324	0.000	0.00002	3626	376
Q3A949	0.000	0.00000	1816	419
B8ZU62	0.000	0.00002	1502	199
O33407	0.000	0.00004	316	646
A0LHS2	0.000	0.00005	389	92
P55377	0.000	0.00003	3563	630
P60941	0.000	0.00000	1485	269
Q6D1G2	0.000	0.00006	175	229
B2RIZ0	0.000	0.00001	145	655
Q9KMV8	0.000	0.00003	3733	522
O83990	0.000	0.00003	1091	258
A1JSH7	0.000	0.00003	1074	159
P24037	0.000	0.00019	27	291
A8Z621	0.000	0.00003	1518	180
Q72NG2	0.000	0.00004	1471	211
Q9PF79	0.000	0.00001	1844	304
Q715L4	0.000	0.00000	34	274
Q9KDJ5	0.000	0.00003	2763	509
F4FSX0	0.000	0.00000	143	260
A0QPD4	0.000	0.00001	129	1414
Q9K802	0.000	0.00000	133	561
A8ZV75	0.000	0.00016	1213	65
Q9KJU0	0.000	0.00001	1309	264
Q8DKW4	0.000	0.00000	1446	273
P62662	0.000	0.00003	1476	256
P58483	0.000	0.00000	89	154
Q52967	0.000	0.00000	655	140
Q1IVS1	0.000	0.00003	1060	146
C1P601	0.000	0.00000	17	84
Q8EVN6	0.000	0.00002	1391	200
C7PC56	0.000	0.00001	1348	332
Q2N5Q3	0.000	0.00002	3020	452
Q88QU2	0.000	0.00001	1729	368
Q9HU19	0.000	0.00003	32164	462
P42243	0.000	0.00004	211	312
P33179	0.000	0.00048	871	112
Q9Z8K0	0.000	0.00001	1448	366
A0L6W5	0.000	0.00000	15	99
P60951	0.000	0.00000	144	287
O31688	0.000	0.00002	7679	637
A9KTE6	0.000	0.00001	7068	1377
Q9Z6X0	0.000	0.00000	274	45
Q5LMA7	0.000	0.00000	735	113
Q8UHP8	0.000	0.00003	1217	299
P16939	0.000	0.00041	1904	100
O53509	0.000	0.00006	142	146
D0KWI6	0.000	0.00010	1185	366
Q8A479	0.000	0.00001	1473	274
A9WKH6	0.000	0.00000	1712	82
S0F332	0.000	0.00003	1441	148
Q1GN72	0.000	0.00000	1397	70
A8MIM4	0.000	0.00003	1267	211
Q3Z876	0.000	0.00001	2029	412
Q602K3	0.000	0.00002	1217	322
Q822W2	0.000	0.00002	1219	257
B5YGE4	0.000	0.00002	1540	254
Q113H3	0.000	0.00000	750	393
P08704	0.000	0.00005	3224	655
Q9CMP7	0.000	0.00000	2	203
Q5SME3	0.000	0.00016	782	148
P23669	0.000	0.00001	964	481
Q5L1C0	0.000	0.00004	925	221
Q3ILQ9	0.000	0.00008	3473	473
Q0BU78	0.000	0.00001	1567	578
Q45594	0.000	0.00000	75	252
P57164	0.000	0.00002	1675	577
O87170	0.000	0.00003	306	293
P75067	0.000	0.00004	128	451
Q8ZKQ1	0.000	0.00000	555	340
Q26783	0.000	0.00012	1385	202
Q1M755	0.000	0.00000	385	236
Q97E14	0.000	0.00004	789	164
Q72I89	0.000	0.00001	1387	198
A8MHC5	0.000	0.00000	1467	115
P35149	0.000	0.00005	162	492
Q9ABB2	0.000	0.00022	1406	171
H9T8G4	0.000	0.00006	414	1269
P18016	0.000	0.00000	11	406
P53423	0.000	0.00000	342	108
Q931U2	0.000	0.00003	3010	572
B8IEB0	0.000	0.00009	1133	203
Q8YSI2	0.000	0.00003	1383	378
Q9ZDN1	0.000	0.00134	61	274
P44611	0.000	0.00001	949	247
Q47C02	0.000	0.00004	2231	262
P66084	0.000	0.00000	1467	115
P80046	0.000	0.00002	2825	475
Q8D2V5	0.000	0.00002	408	505
P21413	0.000	0.00000	260	194
Q5FIV9	0.000	0.00000	1368	200
A6Q6B7	0.000	0.00000	47	146
P21647	0.000	0.00004	826	828
Q3ACC4	0.000	0.00003	1617	204
Q9X1P3	0.000	0.00012	1540	222
Q7NEY1	0.000	0.00002	679	379
P61034	0.000	0.00000	999	547
Q8ZG65	0.000	0.00000	415	109
C5D510	0.000	0.00002	2041	423
Q607A3	0.000	0.00002	970	350
C6E4S8	0.000	0.00003	1470	142
A1WC11	0.000	0.00000	2494	501
A6TF44	0.000	0.00006	2438	109
P43726	0.000	0.00002	1471	386
Q6F0L4	0.000	0.00001	1407	122
B4RZU1	0.000	0.00003	1021	127
Q7WTB0	0.000	0.00000	1906	335
A5VA84	0.000	0.00006	1391	217
Q24Q31	0.000	0.00007	394	387
P57539	0.000	0.00000	412	114
Q8Z8E6	0.000	0.00000	577	194
P32083	0.000	0.00001	1752	111
Q4K524	0.000	0.00001	1308	166
Q2LSQ5	0.000	0.00001	1149	286
P95557	0.000	0.00000	475	57
A5CZ78	0.000	0.00001	3219	359
P10932	0.000	0.00000	144	196
P23101	0.000	0.00011	2663	336
B2JKL8	0.000	0.00018	397	279
P42449	0.000	0.00004	1100	432
Q5HBC6	0.000	0.00001	1489	262
Q65WJ9	0.000	0.00000	569	332
F8WRK9	0.000	0.00002	397	412
Q4QMP3	0.000	0.00000	366	92
Q9Z7C9	0.000	0.00001	1899	526
Q92QR7	0.000	0.00000	1258	310
Q7UYS5	0.000	0.00001	1370	342
B9MQ23	0.000	0.00008	994	228
P40699	0.000	0.00000	58	303
Q3J8V3	0.000	0.00000	232	125
Q2S0W8	0.000	0.00001	358	817
Q6FCT4	0.000	0.00004	670	70
Q0SMS1	0.000	0.00009	2145	724
Q0P850	0.000	0.00002	1387	167
Q8NQC3	0.000	0.00002	1457	293
Q8GIT3	0.000	0.00000	39	72
A1TWI9	0.000	0.00000	1384	44
B3PXI8	0.000	0.00002	921	197
P71089	0.000	0.00038	200	230
Q9PM71	0.000	0.00045	1584	207
Q73H09	0.000	0.00001	1470	149
O07546	0.000	0.00000	20	72
Q5YS49	0.000	0.00010	1132	127
Q1WUF2	0.000	0.00004	1449	302
O31535	0.000	0.00008	535	120
A4YVD5	0.000	0.00001	1525	337
O67156	0.000	0.00001	528	166
Q24MN7	0.000	0.00001	660	164
Q1WUB1	0.000	0.00010	3453	318
Q9AF21	0.000	0.00011	81	303
O66874	0.000	0.00002	7421	726
P0AF22	0.000	0.00004	3414	406
A6WXJ2	0.000	0.00003	1217	314
P64658	0.000	0.00000	32	105
Q9X3P3	0.000	0.00003	1670	698
C3MAY9	0.000	0.00000	1468	78
A1APF8	0.000	0.00001	1154	255
B2KA37	0.000	0.00003	1246	486
Q47083	0.000	0.00003	9406	316
O33926	0.000	0.00002	2931	804
A4ILI2	0.000	0.00001	1462	304
C4L2D3	0.000	0.00003	1359	249
P32382	0.000	0.00004	3287	651
Q1MIC6	0.000	0.00003	1474	177
B1H0J3	0.000	0.00003	3013	494
P75587	0.000	0.00001	1391	269
Q8XKT3	0.000	0.00002	1198	279
A5WFC8	0.000	0.00001	1415	210
P55729	0.000	0.00023	544	356
P72780	0.000	0.00001	3853	394
O69687	0.000	0.00006	1595	427
Q1IH21	0.000	0.00003	1232	269
Q6MUD1	0.000	0.00001	1314	469
Q9Z6L7	0.000	0.00007	790	219
Q9PMA3	0.000	0.00002	1215	332
Q9RX91	0.000	0.00001	1189	195
P17265	0.000	0.00002	379	190
Q3JAF1	0.000	0.00009	3025	426
Q12L81	0.000	0.00000	323	336
Q9PIS3	0.000	0.00004	2657	602
B9KYD3	0.000	0.00003	823	237
Q6MAC7	0.000	0.00001	6730	432
A0QI75	0.000	0.00004	1767	900
Q8KCC0	0.000	0.00001	2137	878
A6W353	0.000	0.00000	1468	85
A5EX82	0.000	0.00001	1474	212
Q8DD50	0.000	0.00006	261	179
P23407	0.000	0.00002	1462	121
Q9PHP0	0.000	0.00000	393	114
P42270	0.000	0.00002	653	267
Q8EZY7	0.000	0.00004	7946	863
Q8Y7R3	0.000	0.00011	1141	511
A9MHD5	0.000	0.00009	173	162
Q5QYC8	0.000	0.00003	1325	209
P64159	0.000	0.00000	1669	268
A9MHW6	0.000	0.00000	664	60
B8DZK4	0.000	0.00001	303	389
O34862	0.000	0.00003	2398	428
Q06583	0.000	0.00019	63	618
O69290	0.000	0.00000	1821	427
P0DMV3	0.000	0.00000	137	89
Q92G19	0.000	0.00007	4499	330
O67244	0.000	0.00000	514	124
Q17Z21	0.000	0.00000	1134	276
Q9X809	0.000	0.00001	1545	206
Q0SM66	0.000	0.00000	1078	182
P61667	0.000	0.00002	2197	871
P0AAV2	0.000	0.00000	128	97
O34553	0.000	0.00004	640	163
B4RB34	0.000	0.00002	1132	155
B5YIZ6	0.000	0.00002	1787	544
A9NF30	0.000	0.00002	1400	202
Q1G9N9	0.000	0.00002	1466	185
Q5NN40	0.000	0.00000	473	41
B9MKD6	0.000	0.00000	1560	172
P69793	0.000	0.00008	596	116
Q3KFP5	0.000	0.00002	358	306
B5F2K9	0.000	0.00002	1551	97
P39409	0.000	0.00008	1305	287
Q5P9R1	0.000	0.00001	1429	466
Q4A656	0.000	0.00001	637	340
B4S687	0.000	0.00018	507	268
P43932	0.000	0.00002	794	237
Q9Z6N1	0.000	0.00000	789	328
B6IST7	0.000	0.00003	857	401
Q7WG29	0.000	0.00002	999	179
P54464	0.000	0.00000	882	148
Q9ZDE5	0.000	0.00002	3242	342
Q142Q7	0.000	0.00001	3040	404
Q7VQC0	0.000	0.00009	2221	175
B3QWH6	0.000	0.00000	1063	199
P15017	0.000	0.00028	977	108
O84148	0.000	0.00001	1739	663
Q8Y0M0	0.000	0.00000	479	176
P39757	0.000	0.00001	2320	341
O32214	0.000	0.00000	1269	605
P09738	0.000	0.00001	1568	203
Q8P4E6	0.000	0.00002	1345	458
O34607	0.000	0.00003	1178	300
Q886Y1	0.000	0.00002	2152	556
Q6F271	0.000	0.00007	722	199
Q1Q889	0.000	0.00005	99728	243
O34831	0.000	0.00000	1	112
Q93IZ8	0.000	0.00001	1670	700
Q31PU5	0.000	0.00008	1618	190
P54293	0.000	0.00009	1999	249
P45387	0.000	0.00000	134	1394
Q8ERW6	0.000	0.00002	338	1166
Q9RX75	0.000	0.00000	1205	179
Q9WZZ2	0.000	0.00003	1704	501
Q21I62	0.000	0.00002	2069	331
Q9PA99	0.000	0.00003	659	519
Q4A917	0.000	0.00005	6388	822
Q1WUR6	0.000	0.00004	2160	283
Q1WUD0	0.000	0.00008	760	175
Q45500	0.000	0.00002	335	304
Q0ID97	0.000	0.00011	561	212
Q7M826	0.000	0.00029	1530	319
Q89X84	0.000	0.00003	1231	193
Q1GBN7	0.000	0.00001	859	293
Q3AXF2	0.000	0.00005	739	121
Q47WW8	0.000	0.00000	31	210
A1SPV1	0.000	0.00002	893	99
Q1ME24	0.000	0.00000	657	145
Q9RD27	0.000	0.00022	2234	218
A0LCX6	0.000	0.00002	1007	310
P54427	0.000	0.00080	201	267
A9MEQ9	0.000	0.00003	660	480
A4XKL5	0.000	0.00002	1713	199
P36261	0.000	0.00013	45	305
O52658	0.000	0.00000	461	79
Q92I60	0.000	0.00002	4163	500
Q3BTC6	0.000	0.00000	888	259
A1A143	0.000	0.00003	1558	432
P28812	0.000	0.00003	15570	628
O67357	0.000	0.00001	2325	201
P0AEQ0	0.000	0.00007	3392	499
C3K735	0.000	0.00001	1457	130
B7IHW7	0.000	0.00002	1593	214
Q12ES3	0.000	0.00002	98713	224
Q87YC5	0.000	0.00001	459	429
Q1QUF2	0.000	0.00003	769	333
A1KMZ6	0.000	0.00001	1431	337
P94632	0.000	0.00003	1799	290
Q6MBT2	0.000	0.00012	1483	344
A8ZV12	0.000	0.00001	1153	123
C4KYQ8	0.000	0.00008	1011	126
P16940	0.000	0.00053	7137	272
O52956	0.000	0.00007	631	347
Q2NJF9	0.000	0.00006	722	292
P07094	0.000	0.00020	121	108
P54533	0.000	0.00001	4775	474
P54497	0.000	0.00000	145	376
A0QRX9	0.000	0.00000	9	65
C1F454	0.000	0.00000	340	388
P74306	0.000	0.00002	745	489
A0LDU6	0.000	0.00004	426	98
P0CS90	0.000	0.00007	3965	654
Q9SIB9	0.000	0.00004	3049	990
Q5L1R7	0.000	0.00000	48	125
P12622	0.000	0.00012	12393	286
Q601F3	0.000	0.00000	1468	84
P0DOW5	0.000	0.00000	1335	202
Q7UF90	0.000	0.00002	638	356
Q185P4	0.000	0.00000	1003	304
Q30RE2	0.000	0.00000	339	364
Q8FXK7	0.000	0.00001	2212	361
Q3AC32	0.000	0.00002	819	286
P14752	0.000	0.00000	6	496
P54932	0.000	0.00001	537	477
Q9HV55	0.000	0.00006	11029	840
P74078	0.000	0.00003	3695	346
P49940	0.000	0.00005	433	373
Q9K6U4	0.000	0.00004	340	201
Q87UY0	0.000	0.00000	410	641
Q52081	0.000	0.00000	586	231
B5Y7Q7	0.000	0.00004	2192	248
Q3KCZ4	0.000	0.00148	158	161
Q2YXR5	0.000	0.00001	1233	557
O30509	0.000	0.00001	1236	476
B0CDX9	0.000	0.00000	677	144
Q9ZD57	0.000	0.00000	22	288
P39694	0.000	0.00002	1947	205
P9WIQ0	0.000	0.00002	398	399
O31822	0.000	0.00003	3865	297
H8F2P5	0.000	0.00000	22	254
P0C1G2	0.000	0.00035	1033	186
C1F3M6	0.000	0.00000	505	228
Q5FM59	0.000	0.00003	1469	147
P51853	0.000	0.00001	3540	563
P44255	0.000	0.00008	174	178
B7IGP0	0.000	0.00006	2005	367
B0TC57	0.000	0.00004	1473	207
B7GUX7	0.000	0.00000	1151	360
Q00516	0.000	0.00000	215	129
Q2YCL8	0.000	0.00000	1067	119
A1ALG7	0.000	0.00000	524	623
B0TWR5	0.000	0.00002	2088	424
P11695	0.000	0.00016	164	311
Q97I57	0.000	0.00003	2256	339
Q7P0E4	0.000	0.00010	570	68
Q46393	0.000	0.00000	11	366
Q8Y766	0.000	0.00000	2811	293
Q3ZAJ2	0.000	0.00009	3479	424
A0M345	0.000	0.00000	630	577
P35146	0.000	0.00004	247	255
Q9RY32	0.000	0.00003	1681	185
Q9KPL8	0.000	0.00003	798	448
A6TVI7	0.000	0.00001	1941	622
P42971	0.000	0.00001	4031	668
B1YI19	0.000	0.00000	1424	352
A0A0H3KDT7	0.000	0.00066	68	617
Q97JQ5	0.000	0.00000	66	180
Q81GG4	0.000	0.00001	1221	258
B5YL83	0.000	0.00005	1090	493
Q83GE9	0.000	0.00002	1446	552
P75154	0.000	0.00000	23	274
Q8Z1W9	0.000	0.00008	2274	169
Q4KFF5	0.000	0.00004	1523	182
P57349	0.000	0.00003	1508	368
Q2NDR7	0.000	0.00000	992	219
O31163	0.000	0.00166	60	339
P0A1I5	0.000	0.00001	1078	686
Q8Z044	0.000	0.00000	50	163
P75477	0.000	0.00002	994	208
A0Q0M8	0.000	0.00001	1489	314
A1JRV7	0.000	0.00000	211	135
Q3B5K1	0.000	0.00000	2840	313
Q88UE2	0.000	0.00002	2181	239
Q3A0G9	0.000	0.00014	1495	364
Q8L1E5	0.000	0.00004	3027	481
A1TWJ3	0.000	0.00001	1211	373
Q8TX94	0.000	0.00002	2340	170
Q1LU20	0.000	0.00002	1734	671
A4J5C7	0.000	0.00001	699	228
Q73UK8	0.000	0.00000	134	585
Q9RZA4	0.000	0.00001	19635	755
A7H9F0	0.000	0.00001	1205	171
P75270	0.000	0.00004	614	166
O34330	0.000	0.00036	100	600
O32123	0.000	0.00000	68	339
P63511	0.000	0.00001	1815	282
O31455	0.000	0.00008	196	446
B1XRT3	0.000	0.00001	1492	334
O05461	0.000	0.00000	879	446
Q81CP1	0.000	0.00001	1455	259
P51016	0.000	0.00001	2181	345
Q52718	0.000	0.00006	1043	523
Q8CZE6	0.000	0.00000	3172	493
Q03WF7	0.000	0.00000	926	175
P33770	0.000	0.00003	2451	452
P18327	0.000	0.00002	3265	403
P34893	0.000	0.00000	1452	98
Q9K4U6	0.000	0.00000	37	241
P44236	0.000	0.00000	32	631
O66805	0.000	0.00003	1454	297
P0ACV4	0.000	0.00000	158	102
P47266	0.000	0.00006	1282	308
Q4FQ05	0.000	0.00001	1506	334
B8GWX0	0.000	0.00000	772	940
Q7NX82	0.000	0.00002	2430	457
P57440	0.000	0.00003	448	382
Q6YQW6	0.000	0.00000	1466	230
O67043	0.000	0.00001	1329	334
Q9ZNI1	0.000	0.00000	31	383
P60121	0.000	0.00001	2068	395
Q87WD6	0.000	0.00009	1066	181
C4Z0Q0	0.000	0.00000	1356	318
Q607C7	0.000	0.00002	1088	356
P08868	0.000	0.00000	1	90
Q3YSE4	0.000	0.00001	1089	282
Q186A6	0.000	0.00002	252	255
Q7MVL1	0.000	0.00007	2237	725
Q01T78	0.000	0.00003	1084	252
P77324	0.000	0.00000	741	318
Q38UR3	0.000	0.00004	1472	207
A9GQU6	0.000	0.00000	1451	284
A0LN59	0.000	0.00031	1369	147
Q8XE69	0.000	0.00000	957	94
O34915	0.000	0.00014	766	219
B9JFP7	0.000	0.00012	182	185
P58741	0.000	0.00002	1458	278
Q9XDE8	0.000	0.00002	1786	262
Q1MM57	0.000	0.00008	544	129
P72861	0.000	0.00004	902	501
Q8KFL5	0.000	0.00004	5963	1084
Q8Z2U7	0.000	0.00002	849	278
Q05601	0.000	0.00000	561	210
Q81I77	0.000	0.00000	57	118
Q15SQ2	0.000	0.00001	1503	194
Q8R9P3	0.000	0.00000	732	134
P43968	0.000	0.00000	18	48
Q3AUE2	0.000	0.00002	3045	357
Q9Z6Q0	0.000	0.00009	3899	291
Q82D55	0.000	0.00000	779	193
Q2NIP7	0.000	0.00003	2269	438
Q5KVI4	0.000	0.00001	837	238
Q7VRG9	0.000	0.00000	412	79
P53648	0.000	0.00000	1554	138
P47431	0.000	0.00013	54	701
P37248	0.000	0.00054	2046	339
A1SE34	0.000	0.00013	1116	449
P41082	0.000	0.00001	1475	129
P48633	0.000	0.00002	21799	2035
A5VAG4	0.000	0.00001	1286	274
A1VNP5	0.000	0.00000	392	115
Q1MRU5	0.000	0.00002	1476	155
A0R043	0.000	0.00001	7756	382
O66849	0.000	0.00001	3059	494
P73658	0.000	0.00087	1346	154
Q9RPF3	0.000	0.00003	888	439
D3VCR0	0.000	0.00006	684	473
Q2W8Y5	0.000	0.00008	872	195
O66407	0.000	0.00000	10	110
Q4USS4	0.000	0.00001	2935	376
P16898	0.000	0.00002	1101	253
Q6D0W7	0.000	0.00000	61	310
B1I3J9	0.000	0.00002	832	150
Q3AAM5	0.000	0.00001	1313	472
Q9JRN7	0.000	0.00001	5610	294
B9M1G1	0.000	0.00001	1105	123
Q59835	0.000	0.00000	1387	159
P0AD45	0.000	0.00000	90	237
P71070	0.000	0.00008	48	451
P37474	0.000	0.00001	6312	1177
P67454	0.000	0.00000	896	83
P75288	0.000	0.00000	9	163
P53381	0.000	0.00002	1385	284
Q9X9J3	0.000	0.00009	768	308
Q8UHB2	0.000	0.00006	332	202
P40758	0.000	0.00001	7413	410
Q31F93	0.000	0.00004	678	70
O31610	0.000	0.00000	48	122
P96156	0.000	0.00006	785	1046
Q5FNQ1	0.000	0.00003	754	268
Q8YFH7	0.000	0.00000	167	208
Q5E0F1	0.000	0.00001	801	328
O34606	0.000	0.00002	6449	218
A6VTB4	0.000	0.00000	414	94
O07356	0.000	0.00001	498	461
P76584	0.000	0.00001	353	290
Q2LQK8	0.000	0.00000	700	107
Q9RT57	0.000	0.00000	461	212
B1KJ42	0.000	0.00000	154	71
Q6AB62	0.000	0.00001	1262	204
P04454	0.000	0.00000	1404	95
B2KEC4	0.000	0.00005	767	242
A5FB63	0.000	0.00011	679	1578
Q9I2E2	0.000	0.00005	981	202
Q8ZLB5	0.000	0.00003	91	523
P33907	0.000	0.00016	217	211
Q9I0N2	0.000	0.00000	200	119
P44604	0.000	0.00001	2971	567
A1AVL8	0.000	0.00003	1100	106
Q02192	0.000	0.00013	40	1020
Q30Y50	0.000	0.00001	791	356
Q2S9Y0	0.000	0.00002	1127	124
Q3YWV4	0.000	0.00003	1470	177
A7ZEJ3	0.000	0.00002	2841	805
Q6MII5	0.000	0.00002	1501	303
P36911	0.000	0.00000	42	339
Q9K188	0.000	0.00000	427	334
O85674	0.000	0.00000	203	163
A4F6W3	0.000	0.00000	966	224
P33394	0.000	0.00001	6686	138
B9E6K7	0.000	0.00001	1413	357
A1TQ93	0.000	0.00003	1537	224
P44773	0.000	0.00000	169	230
Q8ZP01	0.000	0.00000	104	156
Q4FP21	0.000	0.00000	1072	369
P0ACI5	0.000	0.00010	6580	392
Q7UJC4	0.000	0.00008	1218	126
B1HVC0	0.000	0.00002	482	222
Q8D2H3	0.000	0.00002	2072	262
Q55575	0.000	0.00018	708	462
P09384	0.000	0.00006	3999	671
P39154	0.000	0.00004	341	185
P9WG47	0.000	0.00001	2672	838
Q3J9F2	0.000	0.00000	10	212
Q03680	0.000	0.00002	359	325
Q4L8N2	0.000	0.00002	243	287
P68398	0.000	0.00005	3377	167
C5D987	0.000	0.00002	1400	170
A9WP46	0.000	0.00001	782	175
P12041	0.000	0.00001	1504	227
Q8Y6D6	0.000	0.00002	2082	453
P67536	0.000	0.00000	353	91
D0ZWR9	0.000	0.00002	1470	497
Q8Y651	0.000	0.00002	102286	240
O32131	0.000	0.00009	114	254
A7LXT0	0.000	0.00006	950	954
Q49X16	0.000	0.00000	1842	77
Q4FM78	0.000	0.00000	5027	471
B5YJY3	0.000	0.00001	2161	852
A8F3M5	0.000	0.00005	348	140
Q5FTZ8	0.000	0.00003	1472	178
P44021	0.000	0.00000	31	64
Q30ZJ9	0.000	0.00000	716	104
Q879S5	0.000	0.00005	6700	451
A4WBW4	0.000	0.00012	96	120
Q9EVR0	0.000	0.00005	1216	318
A5CEC9	0.000	0.00002	1232	486
A4XGE5	0.000	0.00000	4969	455
Q9X6X4	0.000	0.00023	1733	357
Q2G2M2	0.000	0.00000	487	840
Q74CI1	0.000	0.00001	1614	138
Q65V08	0.000	0.00002	1506	200
Q899P8	0.000	0.00000	776	271
A6QID0	0.000	0.00004	1487	512
Q67J30	0.000	0.00000	1424	70
Q4FU23	0.000	0.00000	559	206
Q7WHP3	0.000	0.00007	1128	70
Q1DAZ4	0.000	0.00002	1577	426
Q9PAL9	0.000	0.00002	704	226
A9F3W3	0.000	0.00002	1656	676
O33512	0.000	0.00003	3480	219
Q8L397	0.000	0.00002	3959	369
Q9AJU0	0.000	0.00007	180	261
Q13W85	0.000	0.00001	1459	276
Q63Y24	0.000	0.00001	872	240
P52659	0.000	0.00002	12385	301
P53432	0.000	0.00000	114	147
O34579	0.000	0.00000	36	264
Q2JD44	0.000	0.00000	478	180
P22533	0.000	0.00010	542	1331
Q45670	0.000	0.00003	2951	401
P83001	0.000	0.00000	30	30
Q8DTV1	0.000	0.00002	869	230
P0A4K7	0.000	0.00002	8231	458
Q6FF42	0.000	0.00004	1064	174
P45624	0.000	0.00001	258	306
C5CFP9	0.000	0.00002	2689	581
Q2RHY7	0.000	0.00002	1519	357
Q8G4Q2	0.000	0.00003	1057	162
Q67S16	0.000	0.00000	661	123
P77031	0.000	0.00004	135	425
Q8ZAE4	0.000	0.00005	2349	420
C1DBV7	0.000	0.00000	406	227
B7J4Y5	0.000	0.00000	572	149
Q6MX07	0.000	0.00009	591	132
Q8YPJ0	0.000	0.00011	1452	149
Q9RH05	0.000	0.00001	1269	430
Q5E491	0.000	0.00007	388	146
Q89L53	0.000	0.00001	642	617
Q8A1G3	0.000	0.00003	4384	692
Q8NXC2	0.000	0.00000	3682	494
Q9XAC2	0.000	0.00005	1502	315
Q30PZ4	0.000	0.00029	1083	137
Q49YW6	0.000	0.00001	636	345
P13974	0.000	0.00000	127	217
P37460	0.000	0.00002	3962	456
Q9ZCA6	0.000	0.00000	22	212
Q8DQD2	0.000	0.00007	767	290
Q89AN8	0.000	0.00002	2534	1077
P29253	0.000	0.00013	1155	166
Q8UJ43	0.000	0.00008	1206	107
B1HMX8	0.000	0.00000	1285	94
P45198	0.000	0.00020	601	304
A0KYQ7	0.000	0.00009	358	386
Q02861	0.000	0.00005	1014	529
B3PM19	0.000	0.00002	1570	541
P19064	0.000	0.00001	2842	444
Q601M3	0.000	0.00002	1013	143
P27611	0.000	0.00001	487	462
P43808	0.000	0.00001	1446	197
P0CF91	0.000	0.00028	346	370
P96615	0.000	0.00000	247	159
Q30ZJ7	0.000	0.00003	1064	124
B7UJE2	0.000	0.00000	49	196
B3PMP2	0.000	0.00007	1462	210
Q7W980	0.000	0.00000	147	186
Q88CW2	0.000	0.00003	663	486
P18777	0.000	0.00009	222	287
P96062	0.000	0.00001	657	337
Q9PN58	0.000	0.00000	998	364
P46051	0.000	0.00013	1816	123
Q9Z8N6	0.000	0.00010	1767	360
P31895	0.000	0.00001	1701	361
P22822	0.000	0.00000	53	245
Q8EI18	0.000	0.00000	784	350
P15028	0.000	0.00005	1468	300
O67115	0.000	0.00001	3088	395
Q7MEW6	0.000	0.00011	111	104
Q7NJF8	0.000	0.00000	2	36
P55463	0.000	0.00004	1357	296
Q0AUE7	0.000	0.00000	233	359
P73534	0.000	0.00007	3080	591
Q0ALP0	0.000	0.00005	586	585
A6TRW0	0.000	0.00001	1377	292
Q8GHB2	0.000	0.00000	4	324
Q2LT33	0.000	0.00033	683	79
P45702	0.000	0.00000	21	705
P44442	0.000	0.00004	946	399
A0A0H2ZJC1	0.000	0.00000	40	105
Q4FPS7	0.000	0.00000	1278	214
Q8KLS5	0.000	0.00001	16056	366
Q1D282	0.000	0.00000	1235	218
Q52331	0.000	0.00000	7	85
Q65U20	0.000	0.00001	802	325
Q0SHS2	0.000	0.00000	2755	503
Q7VGP6	0.000	0.00007	2943	462
Q9X2H4	0.000	0.00005	607	187
B8F7C5	0.000	0.00001	484	243
P31003	0.000	0.00004	300	327
Q9CBS6	0.000	0.00000	219	245
Q8Y6S5	0.000	0.00000	83	266
Q9Z7R2	0.000	0.00000	1267	111
Q9S4Y6	0.000	0.00000	197	160
P18472	0.000	0.00000	63	210
Q98PV9	0.000	0.00004	869	181
P07345	0.000	0.00002	1921	402
P05804	0.000	0.00003	1511	603
A5UPB5	0.000	0.00001	1385	583
Q8XJN8	0.000	0.00001	1468	237
A0LFB7	0.000	0.00001	3028	456
B7J478	0.000	0.00003	1460	106
Q2S9Z0	0.000	0.00000	2375	446
Q8FFN4	0.000	0.00000	140	419
Q57390	0.000	0.00003	1238	309
Q03NS1	0.000	0.00003	1415	217
O31825	0.000	0.00002	2275	511
Q8FRJ0	0.000	0.00000	146	563
C5C7X2	0.000	0.00000	205	132
Q4FPF7	0.000	0.00001	1421	186
P0A5A4	0.000	0.00004	5838	771
C4KAR8	0.000	0.00000	104	263
O66908	0.000	0.00000	1307	396
P96809	0.000	0.00006	2362	360
Q47F86	0.000	0.00000	1194	398
Q893H9	0.000	0.00003	791	345
Q5P799	0.000	0.00000	551	75
Q2T708	0.000	0.00000	28	310
A0LA84	0.000	0.00004	528	667
Q9Z7N8	0.000	0.00001	2801	1240
B0TBP6	0.000	0.00007	856	132
Q6A7V2	0.000	0.00000	1089	68
A1A1I0	0.000	0.00001	1681	291
P9WLM4	0.000	0.00000	127	143
P44425	0.000	0.00010	705	396
B6IX46	0.000	0.00004	340	204
Q04352	0.000	0.00000	1	180
B7J476	0.000	0.00002	1466	91
Q9I0M3	0.000	0.00002	2534	811
B0TVX5	0.000	0.00001	2707	297
B0U080	0.000	0.00002	1529	72
P9WFZ6	0.000	0.00001	5336	325
B1YMA3	0.000	0.00000	958	251
Q0SFQ8	0.000	0.00002	1547	297
P72248	0.000	0.00003	1056	132
P0A4N5	0.000	0.00001	5693	237
B8CXG3	0.000	0.00001	1431	194
Q9HI37	0.000	0.00061	1741	338
A3MZV0	0.000	0.00000	153	73
Q9WWW6	0.000	0.00017	196	402
P23460	0.000	0.00000	2	118
B2GI04	0.000	0.00003	352	234
C0SP82	0.000	0.00028	4800	680
E6WE99	0.000	0.00000	81	122
C5CWP0	0.000	0.00013	1538	225
O34370	0.000	0.00000	933	368
A5WD44	0.000	0.00009	1009	538
O67893	0.000	0.00001	3757	211
P47723	0.000	0.00004	2455	544
Q9RVI3	0.000	0.00001	4944	852
O51723	0.000	0.00003	1336	193
Q9Z521	0.000	0.00173	49	102
C4Z135	0.000	0.00003	1220	264
Q74KW0	0.000	0.00001	1289	630
[truncated: 4,215 more rows]
