# Supplementary material for: Gene Unprediction with Spurio: A tool to identify spurious protein sequences
Source: F1000Res. 2018 Mar 2;7:261. [Version 1] doi: 10.12688/f1000research.14050.1 (PMC5897793; doi:10.12688/f1000research.14050.1)
Supplement: Supplementary file 2 [file f1000research-7-15280-s0001.tgz › d01fb36d-dbff-45fe-b297-29423cea4e07.txt]

A0A1J5KN35
A0A1H1RQI1
A0A1H2DHZ0
A0A0K2RU62
A0A243JD05
A0A1Q5E3Y2
A0A1F2R7A1
A0A1G3Z6U5
B5SDH3
A0A1C6TPE2
A0A1E5CHK4
A0A0K2RES2
A0A0M4TFN8
W5ITQ7
K6I1W7
W5ITL7
A0A174CHQ9
H2IQM0
A0A178YQ86
A0A1S2HNN7
A0A1P8RW65
A0A1C4BDJ0
A0A1C6SZB1
A0A0U5BH26
H5U0T7
H5U3Q9
A0A1X1DG16
A0A1J9NY90
A0A1F3KL71
A0A127S2F2
A0A0E1TZD0
A0A127S1H3
K6J563
Q5HQJ8
A6FE82
A0A177RH66
H1HS92
A0A1P8THI2
A0A1I3GV49
A0A1C6TDC1
A0A1E2YNL4
A0A1E2YQT7
A0A1E5CAM4
A0A1F3KFA8
A0A0E1U739
A0A0K1PD76
A0A0M3BSS9
A0A0B7I3U9
L0FDY2
A0A172YXQ9
A0A174LT53
I6CG15
I9R1L2
A0A0C1RB97
N9LWU8
C3R4E6
A0A1S7D4Z0
A0A1I0VYX1
A0A1G1CJE9
A0A0K1PDK0
A0A0K2SIP8
A0A172TCY2
W5IX17
N9LZM9
A0A059DRY8
H2IPD9
H2IYV0
A0A178Y576
A0A196NCS4
A0A1P8TSB8
A0A1Q5E954
A0A1W6BG57
A0A1J9PF61
A0A1F4J7M2
A0A0K2RP20
A0A0K2SPY3
A0A0Q8G8B6
A0A196MTS7
A0A0K1P8P6
A6FG83
X0RD05
A8L3Q3
I7ZFJ9
B3ZC01
M5K754
B0SXC6
B4EII0
A0A0S1UPJ8
A0A0B4DWY4
B4EJQ4
A0A1C3FA86
A0A0J7I102
A0A0F4P802
A0A143J1Z1
A0A145X5V6
A0A0C5RVC9
A0A0S1UUG9
A0A1C7BV51
A0A1C4FRT2
A0A0Q8H547
A0A0S9EVH1
R5C9J0
B1BTX8
W5SRH2
A0A090IEB7
A0A1J4V847
A0A1P8NCU8
A0A1M7YWI1
A0A1E4B981
A0A1C4A977
A0A0K2RFB4
A0A1J9NIR8
A0A1L8RF98
A0A1I1A893
A0A0K2SLP8
A0A0W1AYR7
A0A127S1P9
E0J6V5
I0QIV9
A0A0G1PC19
A0A1S1E877
A0A1J0VSM3
A0A1J5L232
A0A1C2TXP7
A0A0W1B585
A0A0E1U817
A0A143J1B6
W5IQI7
L8J723
J0KKJ0
A0A197SMH7
A0A1U6H8I3
A0A1E5A0P8
A0A0M3BY47
A0A0M3BSH4
A0A0Q8FQR8
A0A0X3AQW7
A0A0S1UTN5
A0A0T5NY34
A0A0T6ZGT9
A0A0J0V8H4
A0A0F6FTW8
A0A0E1TTV2
A0A085HNV3
V8CPG2
A0A0V2FCP3
F0GIW3
E1R3I9
A0A1G1PYK3
A0A1G3G768
A0A1J9NYN5
A0A1G9YCW9
A0A1H6XKS3
A0A101CAK6
A0A0F4PAY3
A0A0C5BEI2
W9TBI6
S4YY68
B3ZA13
N9T7Y6
R7MB06
G7ZGQ3
A0A1H7A2Q4
A0A1Y6M7C6
A0A1P8NHR1
A0A1T5GPZ6
A0A1H5LPN5
A0A1J0W3N8
R6ME58
E6W5Z9
F2CBC5
B3Z7X3
D3I9U7
E1R4H2
A0A1X0HVA1
A0A1Y6MA26
A0A1E4GLY2
A0A1G9UM11
A0A143IWA5
A0A069JR37
A0A173X8A4
A0A0V2FAU8
C3R5D9
A0A1E5CGM7
A0A1F3GHL5
A0A1C4FKA7
A0A0K1PCX0
A0A0K1PE74
A0A1A8ZFD6
G7Z3A8
A0A0C5SDU8
A0A0T5NU49
W1MFN4
A0A178YBC9
N9R544
A0A1T5MHY3
A0A1H2BDD8
A0A0J7ILT2
A0A0F4NU71
A0A0E2AY17
L8JFE1
M3N7U0
A0A1X0LRR4
A0A1X0HS77
A0A1M7C9G3
A0A1M7TQP0
A0A1C6SHN9
A0A0K2RMB9
A6FDK4
E5WEU3
A0A0F2HP75
A0A172Z407
W1MKB4
A0A178YHR4
A0A1F5BDH4
A0A0T6ZFD6
A0A0D6PKC7
A0A0E2AYN8
A0A0G4ASU8
X0R339
A0A0E2BGW1
A0A0E2B5G9
S3JRG4
A0A059DM50
H5YEM6
C6JA62
A0A1X0HY09
A0A242U6J7
A0A1Q5DT12
A0A1T5KER9
A0A1Y4FQ63
A0A1Y6M8G5
A0A1P8NGF4
A0A1L4AZH8
A0A1J0VW70
A0A1J0W034
A0A1H1VLN3
A0A0F4PBF1
A0A0S1UEP5
A0A101VVT4
A0A0F4P8R4
A0A0C5B784
A0A178YC44
A0A179B6Z5
A0A197SJZ2
F2CFV5
A0A1X0LQL5
A0A1Y0FNZ1
A0A1Y6MC07
A0A1Q5E7R5
A0A0K2SMW8
A0A136I212
D4T3T9
A0A174L5Z2
I6CB47
E1RAB4
R7IS93
A0A1Z9U3M7
A0A1J6J4L4
A0A1F8SFN8
A0A1B7GTU6
A0A0B7IVP3
L0FKM1
A0A177XQM8
U7JFS5
K6IYG8
L0FRE5
A4JVL9
N9M5B5
B1BWW6
R7ITM4
G2DGV4
A0A1C6TN64
A0A143G3D2
A0A0U3GJ28
A0A0U2XS98
W5J0S3
M5K5Y0
W9T5H9
U5WNW5
L8JDB5
A0A1Q5E0V8
A0A1B7GM36
A0A0K2RLB9
A0A0F4P8D0
E0IXC1
U7JH66
A0A1M7YUW0
A0A1J5CU21
A0A0D6TKU3
A0A0F6FWA3
A0A101FPY4
U5WYF9
I6D6T9
K6HGS5
U1QEJ2
E9V277
A0A1X1DTU5
A0A1P8TC07
A0A1E5CMD8
A0A1J4VJ92
A0A1F4IYR9
A0A149TBP5
E0J4U4
A0A134BJZ0
A0A0S1UJR9
A0A0Q1UNA3
A0A0S7WTJ1
A0A0S1UXA0
A0A0T5NR75
A0A0J0V3X2
A0A0F4JH01
E5WE38
A0A0B6USE8
A0A172Z1Q6
A0A0V2F505
U5WZ38
A0A179BPZ4
D4XVV4
A0A1C7BPL1
A0A1C7BUY9
A0A0R1KE78
A0A0F6FKV1
M5KS53
W5IP13
D1AYB4
A0A095YMA6
D4T8K0
G7GS68
A0A197F036
H5TXC4
G7ZGJ4
A0A1T5LCP5
A0A1T5CY57
A0A1Y4FUS5
A0A1G1BSK8
A0A1C2R094
A0A0R1KBI5
A0A0T5NNH7
A0A101FPD8
A0A0F6FHU2
A0A0E2B3L3
C3R4R7
E9UUP3
R7M900
B3ZCD1
B4EGU4
A0A197SVN8
A0A243IZV1
A0A1Z3NKD4
A0A1P8RUA6
A0A1P8RTI9
B5SAN3
A0A0S4PBW3
I8VLP9
A0A177RYL8
A0A1G1BYJ6
A0A0U5BGK0
E0J4N6
U5X213
A0A085HA79
D1AYD1
N9RSW9
A8LFV3
A0A099KG65
A0A1Q3VDN9
A0A1Q5DBI7
A0A1E4ZSN6
A0A1K9ZJU2
A0A1I1AUM4
A0A0R0RZ78
A0A0F4IXT6
A0A0F4NS20
A0A0F6FX19
A0A143G8Z2
I9S5G2
A0A1Q6QES9
A0A0M3BXC0
A0A0M3BXM4
A0A1P8TLV6
A0A1J9NQ14
A0A0U5F6T0
A0A009PCJ4
A4JE02
U5WUH5
A0A197SUK4
F2CDY9
E6W3Y8
A1T5N7
A1THC2
S8HMN0
A0A197SKM2
G7Z8J8
A0A1T5LM99
A0A1G1Q3S5
A0A0J7IEU5
A0A0F6FLB1
A0A0T6ZZY5
A0A0F4P8A9
A0A0V2DCK8
H1HRW9
I6CP54
A0A197SS80
A0A197SPH8
A0A1I3HNN3
A0A1E4EZR5
A0A1X0I0L1
A0A1M7YY45
A0A1T5FDW1
A0A1H2AYK1
A0A1J5B239
A0A0F4IPZ0
A0A0F4P5L7
B0T4K8
A0A0U5F010
W9TNI0
A0A0D7V3K3
A0A101J4F9
E0J768
A0A1F3KRH3
A0A1F3KGQ7
A0A1H0AU22
A0A0M4TTQ0
A0A0Q8FPG9
A0A0R0RTE3
V8CNP9
A6FFW2
A0A1X0HYD7
A0A229GUP2
A0A1J0VX75
A0A1J4VH88
A0A1C3F9X3
A0A1C4CF02
A0A0M4UGC1
A0A0G4ASF6
A0A101C943
A0A009QJE6
S8HZJ2
A0A101FQJ4
G7GK62
G7ZGJ0
A0A1X2KUT9
A0A1Z9U3Z7
A0A1Q3VIF3
A0A1L0CQ64
A0A1L4BV53
A0A1F5BCU2
A0A1C4D0H1
A0A196N6T7
A8LHL5
B3ZCY6
E9V0B6
A0A1X0HYF8
A0A1Y4FQF3
A0A1J0VZZ8
A0A1J5D7P7
A0A1F7CZS7
A0A1C6TFE2
A0A1E4GM19
W0R9L6
K2KVS2
N9M4F0
A0A1X1DZ34
A0A1S2HJ91
A0A1J9NMX7
A0A1F4J0D1
A0A1G5LHZ7
A0A1B7GSX2
A0A1C4C0K1
A0A0S1UUD2
R5C074
F0Z344
H5U6U2
A0A1X2L7H3
A0A1X0HNE2
A0A1Q5N742
A0A1C2PG27
A0A0K2B9J8
E5WKE3
R5C2V1
W5STA6
A0A085HKJ5
D3ICU4
A0A172Z7Q5
R7MDK7
A5TWQ8
G7Z671
A1T8U0
R6A579
A0A0V2F7G7
U5X0S8
H1HUM0
B4EEU4
N9RUQ0
A0A059DU86
B3ZAS1
B5IQ97
A0A1G2FH84
A0A1M7T451
A0A0U5F5A4
W9T830
G2D915
N9RSR5
R7MDX1
F0G6L2
F0GEE3
B1LI81
A0A1X2L3T3
A0A0S9F5C2
A0A0S1UG58
A0A127S896
U5WSK5
W1MWF5
A0A179BMK3
A0A178YGN7
H7ELS8
B1BSL8
H5YIV8
A0A1Y4FRD7
A0A1F7W2S0
A0A0W1AQW9
A0A0W1B4A3
A0A1C0UKH3
A0A1C7BWV7
A0A0K2SP82
A0A0G1JQQ8
A0A0T6ZXS9
F0YW46
E1RBM9
E1RBD8
E0N7B8
A0A1C2U6K6
A0A143J2A2
A0A0F4JT89
A0A0G1PBR2
A0A1L4B6R6
E0J1G1
A0A0D6TJP5
A0A0E2B7Y7
A0A0F6FWJ1
A6F935
E0IZP6
B5IPF8
E5WJP3
A0A1Z9U4A3
A0A1E2YKE2
A0A1C6TAZ8
A0A072ZTP0
A0A1C2UDK4
E8Q107
A0A0S1UL81
A0A0S4PKZ2
E0J5E7
A0A0E1TX65
A0A0F2HWB1
A0A0C5S0B9
R6MFS1
F0G8F5
H7EJ31
K6IE81
A0A1C2TWN0
A0A1E5CKB2
A0A1J9PBP7
A0A1J0VLD4
A0A0B7IG92
A0A1C6TAN6
A0A1Y0FL56
A0A1J0VMQ8
A0A1J0VZ85
A0A1G3F2N9
A0A127S574
A5TRR3
B0T9X8
A0A1Z3NQA7
A0A1P8NKR2
A0A1M7YSV5
A0A1G2FDV6
A0A1F3FSQ2
A0A0S4PR82
A0A0F6FP99
A0A0E1U2J7
Q5HLT0
L0FIC0
A4JQY7
B3ZC36
F2CBQ0
G7GSI2
C6JH92
E0NBD7
E0NCM0
A0A1G9X4B7
A0A1E4B4C4
A0A0J7IHY2
A0A0E1U231
A0A0V2DFI5
R5VYV9
W1MGE0
A0A085HFN2
D1AX06
D4T8P6
H5TXW5
E1RCM4
A0A1M7YV84
A0A1P8TMN9
A0A1Q4GDP7
A0A1P8NFW0
A0A1L7EDW3
A0A1P8TQA3
A0A0W1AWI9
A0A0B7IN07
R5VRK1
A4JFN5
B1BXQ0
R6MD89
D4XW15
A0A1G1Q1I7
A0A1Q3VFE0
A0A0Q1UJX6
D4T2S5
A8LHN2
K6I921
F0G2W7
A0A0V2CTD7
I0GJD3
C3RG20
B4EJL3
A6FFZ0
G7GRN1
H5TYH7
B5IL96
A0A1Y6MKF7
A0A1M7Z147
A0A1P8NHS1
A0A1P8THN2
A0A1Q4GKA5
A0A1F4IW20
A0A1G1BQ60
A0A1C4BPY1
A0A0K2RHB2
A0A0B6UW47
A0A0S1UKW1
A0A0G4ASQ7
A0A0R0RQ07
A0A069JAY4
R5VBV6
A0A197SS21
A0A059DT73
E1R8W6
E0N693
A6FHK4
A0A229GSD8
A0A1S7CZG6
A0A1H0JU14
A0A1P8TBU6
A0A1G0XDV0
A0A1G0X855
A0A0J0V4P4
A0A0J0V4X7
A0A0G1ST89
A0A0F4JP46
A0A0F6FZP1
K6H837
N9SWB4
A0A179BI28
A5TTT7
A0A197EUV8
J6XXG0
A0A1Q5MJH9
A0A1Q4GLS7
A0A1T5F397
A0A1Y4FRG7
A0A1Q5DMN7
A0A1H6SUU2
A0A1E4GM28
A0A1F3G2L3
A0A1G3FY04
A0A1G1CGA9
A0A0W1AYV9
A0A0F6FRF1
A0A0S4PGA1
W9T332
A0A0F6FH45
A0A0C5RG81
E5WNC9
W1MIP7
A0A172YY49
A0A177RW38
L0FHQ4
R6I133
I6CAL7
E9USF8
A0A0C1RCX0
J6XVX2
A0A085HGQ3
A0A177XJ20
A8LCP4
A1TGD2
B1LRV2
A0A197F7Q3
C6JEQ6
A0A1Y0FQT7
A0A1Y6M7K5
A0A1J9NKR8
A0A1L4BA73
W5J094
A0A1H1Q034
A0A1J5CX43
A0A0Q1UR07
A0A0S1ULD0
A0A0C5SEK6
A0A0D7VFA9
A0A174A757
L0FRA1
A0A196MXB6
E1R6N0
H2ISH1
A0A1E4GJD1
A0A0K2RH07
A0A0K2RRD2
A0A0G0N8Y2
A0A143J0Y7
A0A0T5NQL0
A0A172TB98
A0A177RI63
I8HY30
U5WV44
U5WLG9
B0T1P6
A0A1Y4FSG6
A0A1F3KFF5
A0A1C6SAA2
A4JQK3
E5WE04
A0A172T8R1
I9S3B4
A0A099KJ57
G0CAR3
A0A1J0W322
A0A1F4JGC5
A0A1E5CHK7
A0A0Q2B3J1
A0A136I1Y5
A0A1B7GN12
A0A1X2KQK8
A0A1P8RYF7
A0A1E4B6G3
A0A0K2RQ40
A0A0E1EWL3
A0A101VQ74
A0A0D6PG76
A0A0D8B4B3
A0A0U2YWV6
U5WU19
A0A117S9F8
A0A172T7N1
A0A174I1D6
E5WMZ7
A0A009Q6N1
H5TY09
A0A1Q3VL32
A0A1T5CDS7
A0A1J5L4C3
A0A1L0BG05
A0A1J9NMZ6
A0A1J5L898
A0A1P8TBX4
A0A1C3F172
A0A1C6S635
U1QHH4
A0A099KB36
A0A177RUI1
D1AXF4
I9S560
A0A1H1SF07
A0A1G9ZDP3
A0A1H0CYL8
S2KR39
E9UNP1
A0A059DTF8
B0T9L6
I7ZID6
U7JDE4
A0A1L7EE89
A0A1P8TED2
A0A1E5CR17
A0A0K2RHN3
A0A0C5S1I9
A0A0E1TSK0
U1RKZ2
R6H3D3
S4YXZ6
A0A1X0HN82
A0A1X1E4Y8
A0A1Q5N6F6
A0A1G0XFJ4
A0A1K9YW68
A0A1F3KIF1
A0A1G1C352
A0A1C6TM51
A0A0K2RFV4
A0A0K2RF52
A0A0F2HXE2
A0A0G1JMM3
E5WKR4
A0A124FLJ7
D1AWJ5
A0A174L9L0
A4JIZ7
A0A1T5EGJ1
A0A1P8TNY7
A0A1S7D2I8
A0A1G0XNM0
A0A1B7GJZ4
A0A134BHK5
A0A0J7HY34
L8J998
A0A069JUK0
A0A172Z8H5
S4YXD8
R5ZLB0
E0N9K8
A0A1X0HVJ7
A0A0E2BIY4
A0A0F6FZK6
M5KP11
A4JRN0
A0A0V2FBJ0
E5WQB7
A8LEQ6
E5WIH5
A0A178YRS4
B1LEB1
F0FXV5
N9RI38
B3Z6T8
A0A1X0HQQ8
A0A200JIN8
A0A1Y6MEW5
A0A1L8RJK7
A0A1N7U0D4
A6F6Q3
A6FIC4
U6B6S4
W0R6A9
A0A177RJX8
D1AXL0
A0A0B7IVJ7
A6FH54
A0A1Q4GG28
A0A1Y6MHI6
A0A1J0VMD0
A0A1F4IVP2
A0A0Q8FR39
A0A0S7WW44
A0A0F2I208
A0A069JKH5
E0J3W2
N9RLG7
A5TW29
E6W1B8
A0A127S6D8
A0A0S4PM49
A0A0E2AZ57
H1HWN6
A0A196NHY0
A0A172YUB2
A0A1X0LSN9
A0A1N7UIT4
A0A1G1CGJ7
A0A1C6TB94
A0A149TDC6
A0A0M3C164
A0A0S9EDV1
A0A0T5NVY4
A0A0D6PHE2
A0A101FRN3
A0A101VY07
A0A1S7D3N8
A0A1S7D4J5
A0A1F8S6T5
A0A1C3FC04
A0A1G1CGI7
A0A1C4G921
A0A0T6Z528
A0A0T6Z7D5
U5WQF9
B5IQ16
G7GT46
H5Y877
A0A1A8ZZX7
A0A1X0M0G4
A0A1L0ANI4
A0A1B7GT56
A0A0K2BC19
A0A0E2B292
A0A0F4K1B5
B0T901
F0G2I3
A1T415
A0A196N4C7
A0A1F8SC23
A0A0Q8FR58
A0A0S4PJ44
A0A0U3HVG1
A0A0B7IV66
U1QF33
L0FKK9
L0FEC8
E5WPZ4
E9V169
A0A196MSV7
A0A1F8S7Q4
A0A1G1Q8N6
A0A1G1BS89
A0A0B7IWR5
A0A124F1A9
A0A0V2F7V2
A0A085HIA8
D1AXT0
R5W103
A0A197SR11
F0YTX7
A0A196N9A4
G7Z1M3
E1R8R1
H5Y741
A0A1G3FJV2
A0A1G0XES1
A0A0R1JNB9
A0A1C2TPJ2
A0A0K2RB76
A0A127S3F2
A0A1G0XDI6
A0A1C2QWI0
A0A1K9Z976
A0A0P0USA1
A0A0D6PJD5
A0A0F6FIW9
A0A0F2HM38
L0FPW8
A0A172YZK4
F0YYR2
F0GL14
A0A1H0CJ68
A0A1F4JK22
A0A1G1Q044
A0A0K1P9U2
A0A0J7IFL6
A0A117LEL6
A4J9Y5
A6FBA3
A6FJT5
U7JGP9
A0A1T5LBZ3
A0A1G9ZAH4
A0A1H1PTJ2
A0A1C2TKV2
A0A0M3C265
A0A0R0S4P0
A0A101CA64
W9T1N3
U1RJ11
W5IPM7
W1MVS1
F0YYX5
A0A1T5BKI8
A0A1Y4G4P5
A0A1Q6QEV9
A0A1I1BCZ1
A0A1J0W3Y9
A0A1S8XBS4
A0A1C6TJY4
A0A1C6SEW8
A0A1E4F0F1
A0A0B6U2P6
A0A0E1TN58
A4JGF4
A0A172Z5K2
W1MGI3
I6CWQ0
E0N6K2
E0N7J8
A0A1X0HWD9
A0A0K2SIE2
A0A0F4JYJ3
A0A0F2HZ58
A0A0G1K902
E0J4U8
A0A0B4DMS5
L0FQ47
M5JZK9
E9USM6
A0A0B4DEU0
B4EAY5
A0A0H3LY69
A0A0F2HPF1
A0A101CBU1
S2KER8
U5WQE3
S4YTF8
A0A1X0LYR4
A0A1X2KIB8
A0A241Z1Z6
A0A1S2HIW9
A0A1J0VPQ9
A0A1F4J7U7
A0A0K2BGS7
A0A0T6ZWP2
A0A0Q1QPN6
A0A0Q1UHI8
A0A149T8K8
A0A0G0N8J0
A8LCK9
A0A196N1S2
A0A0T6ZGA3
U5WR84
F0GBM2
B0SW83
B1LRT7
A0A1Q5MWC3
A0A1H5AF32
A0A1J9NKG8
A0A101C5M7
A0A0F0KF53
W5ISC7
G0CG43
A0A124IJB4
W9TM64
W9T9P2
A0A177XS42
A0A178YHS8
A0A069JG57
B1LMQ5
B1LJ89
A0A1C7BUX5
A0A1E4GRA0
A0A1E4ZZV0
A0A136I0I4
A0A0F2HV67
E0J2P0
A0A0S1UQL1
A0A0S9EAN6
A0A1N7TVS9
A0A0T5NV64
I8TCX8
H5U3C1
G7GJU3
A0A099L5Q0
A0A1Q5MM16
A0A1Q5N9C6
A0A1X0HIF3
A0A1E4FCP6
A0A1E4FQZ6
A0A1C6TAK6
A0A0F4J5E9
A0A1C6TKB7
A0A1F4J030
A0A0S1UWW8
A0A0D6TIN0
A0A0D8B429
U1RH18
A0A0B4DEZ9
G4CPP4
H5YPE7
F0Z547
B4EKY1
A0A196NEM4
E6KM20
A0A1G1C6Q7
A0A1G3Z6A4
A0A1F4IPC4
A0A0F4NTP1
A0A143G2X2
A0A127S594
E0J4C7
A0A0F0KY17
A0A0U3G5U9
A6FIT9
A0A172YYZ7
A0A196N5N0
F0YYM9
B4ECV4
C6JEA5
A0A1J5BCK8
A0A1L0FAK7
A0A1E4EZM9
A0A1G1CJR5
A0A0K1PFD0
A0A0F4JPT8
A0A0F6FWC5
A0A0F6FWE8
A0A0G0RFU7
A0A0S4PM95
A0A0E1U750
A0A0F4NSF3
A0A0F4JYF2
U5WTQ2
W1MLK4
A0A0V2DBX1
A1T2A2
S8GGG4
W1MGA7
H5Y973
W0R5T3
C3RGK7
A0A1X0HV10
A0A200JI01
A0A1U9SA93
A0A1E5A481
A0A0K2SKU3
E0J715
A0A009PGA6
G2DAN4
A0A117LEL8
A6FE36
A0A0V2CTF1
G0CM21
A0A085HGK8
A0A085HF12
R5VBA2
F0FXP6
A0A197SV67
U7JH09
F5SQ01
A0A1T5F3I9
A0A1H1XMJ8
A0A1C2QU64
A0A1C7PBV7
A0A0K1PFD9
A0A0T6ZZR3
A0A0D6PC58
A0A143G315
A0A0F4JPN2
A0A0G2A3T7
A0A101VQN3
A0A0G0REN8
H2J1U8
E1RBE1
E1R4Z2
A0A1X0M2I3
A0A1Q5MZW1
A0A1P8TLT4
A0A1Y6MER1
A0A1G0XHR8
A0A1J5LKC5
A0A0T6ZAP8
A0A127S9B7
A0A143G5H1
G7ZDR4
A0A1F6KU07
A0A1F5BD27
A0A1G0XHD5
A0A1H2AEW6
A0A1F4IYP9
A0A0J7KX30
A0A0P0UQZ8
A0A0D6TR00
A0A0E1TSS9
S8GI00
G0CK73
A0A173XA72
A0A177XKI2
A0A177XTX7
A0A1H1VBP8
A0A1H9BW87
A0A1P8NI79
A0A0Q8FX50
A0A0K2RPR2
U1QN61
A0A117SAT1
Q5HQG9
A0A0B6URI2
A0A0C5RE34
A4JL58
A0A085HA89
I9QM93
A0A177RGW7
A0A177XGW9
E9UR49
A0A1G0XAN8
A0A1G1C3W9
A0A1H4X512
A0A1C4ET87
A0A1E5CUG1
A0A1F5BDI5
A0A1C4DHP4
A0A0K2RNB1
A0A0B6TZI6
A0A0C5S1C0
A0A172Z440
A0A117SAY1
A4JGB8
I0QHZ4
I9R3I5
E5WGT5
A0A0B7IS91
A0A1T5M279
A0A1N7UHJ8
A0A1Q5DXI8
A0A1M7YTM5
A0A1H0CAZ0
A0A1H1SW65
A0A1F3KN02
A0A0K2RQ03
A0A0H3DLV9
A0A0E1TTA9
Q5HLF1
E5WLZ6
K6I4Y2
K6II63
B1BSK5
W9TIR1
A8KZI7
A8L882
B2GM00
A0A1I3PLJ4
A0A1J0VPK5
A0A1J0VRW2
A0A1F6KUV8
A0A1S8XCR0
A0A1G2RWC5
A0A1H0CSC8
A0A1F4IZK9
A0A0K2BIP7
A0A0K2SG52
E5WKI1
V8CB81
A0A0E2B3A5
A0A172YZY4
A0A094P7C4
A0A095YLP1
A0A197SJS9
B3Z5J6
D4XWW5
I9RZI3
M3PPZ8
I7ZB66
B4E564
A1TGH9
A0A1G1Q9W2
A0A1G2RT83
B4E728
E1R1H7
A0A1S7D0K9
A0A1Y4FZH3
A0A1J5D9J7
A0A1B2H932
A6FHY9
X0RRZ0
I8TAN2
A0A069JKB6
E1RAM3
G7Z352
A0A1Y6MDP8
A0A1Y4FSE5
A0A1J5LPB0
A0A1J9NY02
A0A1L0ADE6
A0A1M7YSA0
A0A1C0UGZ6
A0A1C2PST8
A0A1C4BKW4
A0A136I1E7
A0A101C977
A4JUP8
W9TD59
F5SQI9
H5TUY6
A0A1P8TEY8
A0A1E5A2I5
A0A1M7Z1Y1
A0A1S7D184
A0A1H8YRE8
A0A1C2NVD5
A0A1G1C0W0
A0A1B2H9K9
A0A0K2RKH8
A0A143G7X0
A0A0N8Z1G1
Q5HKG1
W9T341
M3R1E9
A0A0E2B5M4
A0A0F4NNT2
B2GIY5
W9T4R1
A0A009Q7I2
A0A1A8ZAL3
M4X4K4
C3RCF0
B0T2B1
A0A1J5BFD4
A0A1P8NBH9
A0A1H1TTE6
A0A1H1TEG3
A0A1H8BXT7
A0A1C4FPU2
A0A1C4G8S9
A0A1C6T7G0
A0A1C7C634
A0A0M3C0E6
A0A0K2SPU6
A0A143G433
A0A0H3M5N3
A0A0S9EVB6
A0A0B6TYJ0
A0A172TDA5
A0A0F2HTM1
A0A095ZTM1
A4JD20
A8LD16
A0A178YK69
I9QFX4
H7EPJ4
S4YT87
A0A248LJ49
A0A1P8TI64
A0A1Y6M964
A0A1U6IIQ4
A0A0E1U295
A0A094P731
I7ZD09
H7ENA4
A0A1M7FF90
A0A1H0A881
A0A1C4FX92
A0A1C2TWH8
A0A1G1BQN3
A0A1C7C5E2
A0A0K1PFP3
A0A0M4U6Q9
W5ISE6
A0A0C5SCT5
A0A172ZAQ8
A0A1F4JCK2
A0A0K2RF13
A0A0J7II31
A0A0D6PMD3
S2KP11
B1BU86
A0A1T5FFP6
A0A1J9PM19
A0A1H2C216
A0A1E5CC88
A0A1G0X7J6
A0A1G5EQS5
A0A1M7RUZ4
A0A009PJB9
U7JBR0
H1HRJ2
F0G1C8
E1R760
A0A1Y6MP27
C6JAA8
A0A1A8ZF57
S3JPN1
A0A1Q3VES0
A0A1S1E7U7
A0A1J5KZY1
A0A1M7SEZ4
A0A1P8TCE8
A0A1Q3VHC1
A0A1E5CEM9
A0A1B2H951
A0A101VX03
L0FG96
A0A099LCH9
H7ELE3
G7GUF6
A0A1A8YZH6
H5U4A0
H5U704
A0A242SVE8
A0A1T5JGJ4
A0A1J9PVX9
A0A1P8RYU5
A0A1H2DD07
E0J4X7
A0A0J0YT27
A0A0C5RMV8
A0A0C5S6Q7
A0A0V2D7J7
A0A172YWW7
A0A0V2FGB3
A0A178YD97
I0GK02
E5WQH1
I7Z9E9
B4EN54
C6JG63
A0A243J532
A0A1C3F660
A0A0J7IDW8
A0A0K2RS95
A0A0F6FZF5
E5WPH1
A0A1A9A825
C6JDV8
A0A1Q3VIT5
A0A1Q5DI26
A0A1J5CVU2
A0A1H0AVK2
A0A1P8RXU3
A0A178XQC5
A0A0J0YSV4
A0A0T6ZA18
A0A0F4JYL9
A0A1E5A6H6
A0A1N7U931
A0A0U5BK19
A0A0T5NXZ3
A0A0F6FVX5
C6JBU8
W5IKR9
K6J4I1
A0A1U6HE49
A0A1X2KHI1
A0A1X2KRE1
A0A1I1BGB4
A0A1C4ESQ4
A0A136I199
A0A0W1B2X4
A0A0R1SER6
A0A1P8TLF0
A0A1Q5MFR5
A0A1P8THZ6
A0A1I0WBT9
A0A0K2SQD3
A0A0P0UU33
A0A0D6PIL7
A0A0F0KP39
C6JBJ5
A0A0B4DLF4
H1HUK2
A0A0G0ATW8
E9V2Z1
A0A143IX85
L8JBH3
R5C456
L0FMK9
A0A177XIR3
L0FKG7
I6CP80
A0A1A9A4J9
A0A009PL85
R5C4W3
A0A090IL99
A0A1A8ZHH5
H5U2B1
A0A243ITN8
A0A242U6X7
A0A1T5KKX8
A0A1P8NGB1
A0A1F4JUT4
A0A1F5YCG3
A0A0F0KSY3
A0A0F4P765
A0A0S1UML8
A0A0B6UX33
A0A0V2CQ60
A1T2Y1
D4T8F9
A0A101FPI6
A0A143G4Z4
I0QHY7
B3Z827
A0A1X2KQL2
A0A1H0HNU8
A0A0K2RP98
A0A0S4PL38
A0A0V2FGW7
A0A094Q1P3
B4EG69
H5YEC6
A0A1P8TF34
A0A1G5KBJ1
A0A0C1UGT2
C6J992
F2CH81
R5W2U0
A0A179B972
F2CFM2
A0A090KC86
A0A1H2BK66
A0A1C4B6J1
A0A1E5A2G4
A0A1C7CGB0
A0A127RYZ6
A0A0G0NHM1
A0A0E1TTI2
A0A101VW27
A0A101VRA8
V8CSA1
E6KNW0
A1TCJ0
A0A085HIE7
A0A242U514
A0A243IRC7
A0A242STW8
A0A1J5KLU8
A0A1F8S529
W5ITB2
A0A069JH43
W9TDW0
A4JPR6
R5CAR5
A1TFA8
F0G2I7
A0A059DWC0
C6JAV0
A0A1U6IUL6
A0A1P8RZ83
A0A1E4G4Q5
A0A1C6T5A0
A0A0T5NPC6
A0A0D8B0V8
A0A0D6TP09
A0A0E2B8K1
R5WWH2
W5IKJ5
R5RX95
W5SS64
A0A197SI44
B4EIG6
C6JGU8
A0A1Q5MKD2
A0A1I1BYF4
A0A1P8RZK3
A0A0M3BZ70
A0A0M3C0C1
A0A0G4AUR0
A0A145WJV1
A0A172Z6X4
L8J7X0
F0GJJ5
F0YTN8
N9T534
A0A1Y0FG80
A0A1U6HXL4
A0A1P8TJA7
A0A0E1TMC9
W0R7Y5
Q5HMX2
A0A1X1E8E7
A0A242TZI7
A0A1Q5E7R3
A0A1T5ECM5
A0A1T5M821
A0A0S1UFG6
A0A1C6TF82
A0A127S9D4
A0A0E1U6B2
A0A0F0KQE9
M5K8D6
S4YYF4
A0A0B7I6Y9
B3Z4A6
A0A090IHA2
F0G6Y7
G2DCF0
B1BYJ5
A0A1K9YX35
A0A1T5M309
A0A1E4BE06
A0A1G0XBR6
A0A1C0UAE9
A0A1C3F6G8
A0A1C2UC77
A0A0S1UXN4
A0A101VS47
A0A0E1TZN2
R5W385
J6Y0F5
A0A197SU41
G2DG47
R5V8N8
A0A1H0EB02
A0A1Z3NKU8
A0A1H5IHH6
A0A1C3FAX1
A0A1F7D079
A0A1G1WGI7
A0A1C2LU27
A0A1C2VS98
A0A0K2B7Y8
A0A0T6ZUU3
A0A0T6ZMF5
A0A1I3NK33
A0A1T5G3K1
A0A1M7SSQ8
A0A1S1EA70
A0A1E2YL95
A0A1C4F6N8
A0A0J7L8M4
A0A0D6TPM6
W5IRV0
G2DFG0
J0KMH6
U5WNI8
A0A173Y847
A0A0B7IUB7
E9V3Q3
H1HTB9
A0A197SSV5
E6W5A1
D4TBM8
A0A0E1UB30
A0A0F4IWW4
J6Q2U8
A0A172YU01
I9QE70
B0T1X6
D4T1G6
A0A059DVC8
A0A1S8XC22
A0A1J0VVS1
A0A1L7EAK4
A0A099LAI9
A0A1P8NG64
A0A1X0HYP9
A0A1E5C446
A0A1F8S508
A0A0P0USA4
A0A0K1PCV0
A0A0K2RG89
A0A0F4NWE6
A0A0U5F372
A0A0R1KC59
A0A0F4J1S4
A0A0F0KD72
A0A0V2FAP7
R5ZR41
A0A178YN28
B1BVA9
A0A1H2DES8
A0A1I6J3Q9
A0A0T6ZH50
U1QND1
S2KRR3
A0A1H6YYS0
A0A1T5DMP7
A0A1E2YG80
A0A1G9W455
A0A1H2D199
A0A1C3F9J5
A0A1E5CAG5
A0A1E4F8Q2
A0A0Q8GMN5
A0A134BMB1
A0A0S9E9K1
A0A101C7F9
W9TSD0
A0A069JDF9
A0A173YZY5
B2GJD1
I7ZCT7
R7IU57
B5IQC6
G7Z2P4
A0A243IUW0
A0A1Q5N2E1
A0A1T5GD04
A0A1J5KK79
A0A1M7TCX8
G0CJI4
B4EL20
A0A1S7D2X7
A0A1B7GU94
A0A0S4PK22
A0A0S9EEY5
R5ZEH9
D3ID65
I0GHT4
A0A178YEJ0
A4JTP9
A0A197SVM3
H7EPX0
A0A1E4ZPM2
A0A1J4VC97
A0A1J0VXJ6
A0A1J5L599
A0A0K2RLE4
A0A0K2B8T8
A0A0T7A062
A0A0F2H9Y8
A0A0V2F776
D4XWA6
A0A178YAN8
A8L8V1
F0G8X6
A1TGD3
R5RX64
A0A0D6TPU7
A0A0C5S414
A0A0D6TP69
A0A0K2RTW1
A0A0G1M538
A0A1L8RFF6
A0A0H3FZT5
A0A1C4FUM3
A0A1C6TMI0
A0A0S4PIH1
A0A1F6KU16
A0A1H8YTQ9
A0A0X3AP36
A0A0M3BT44
A0A0Q1QRK1
A0A0Q1URP2
A0A196NJK2
A0A1I6JKZ9
A0A1L0C4T7
A0A1Q5MM80
A0A1I6KNI4
A0A1X2KKC7
A0A084JEB4
A0A168F4S1
A0A0F3M1Q8
A0A143WY63
A0A1Q7U9D3
A0A135P5L6
A0A223D186
A0A084JD74
A0A259CAP9
G8UZ39
A0A1G6T239
A0A1I6V8W6
A0A024M6T1
I2XDY9
A0A0K6I0J0
I0VQ77
A0A1B8R0E6
A0A257KSJ0
A0A241W6X8
A0A089HGF5
A0A1I3BLD9
B0NDH7
J4TNN0
A0A1G6MAH8
A0A0K9T7F7
A0A242KXN3
A0A249T3R5
A0A257KGF3
A0A259C9F4
I2X9V6
A0A229GYT3
A0A1Y4LEY1
A0A024LYA7
A0A249SZ88
A0A255H4G9
A4JTW5
D1AVR2
U5WVR3
A0A0D6PHC4
J6Y0Q4
A0A0V2FCB1
A0A124F0X7
A0A0E1TZE2
A0A1Q5E326
A0A1X0HWI7
A0A1X2KU14
A0A1X1E7I3
A0A084JK37
A0A1J1CY83
A0A101UK68
A0A223D5W7
A0A249T0X7
A0A1T4JWG1
A0A1T5F7U7
A0A101UM37
Q2RMN9
J2MIX3
A0A1G5JE37
A0A0K9TBJ3
A0A1Q6RHY1
Q4CAD2
A0A1G6IDB8
A0A1G7AML0
A0A1G7DM86
A0A1I3HV84
A0A2A2W7Y6
A0A2A2WAJ7
A0A142YFB1
A0A1V9UQ77
A0A1W7CV11
A0A084JKN4
A0A101UEG1
J2YJU1
A0A249SW71
A0A259CFZ6
A0A1Y4LMP4
A0A127PCK4
A0A243PNR9
A0A1V2UAJ0
A0A1V6MBM2
A0A1C3VRT4
A0A243PNC1
A0A259GNE6
A0A060PZA7
A0A1G1GQN7
A0A0S6U0W1
L8NRJ6
A0A223D0P4
A0A242VNF2
L8NM00
A0A084JPF9
A0A0S9QII1
A0A1A2DCT1
A0A1G6VY77
A0A1H1Y9C2
A0A1V0L7L0
A0A223CXC9
A0A101UCX8
A0A0H3GHH1
A0A239RFA2
A0A259C673
V0Y170
A0A1M6F722
A0A138AHW9
A0A101UIL0
A0A1G5AIB6
A0A1G7W077
A0A1I3H4C9
A0A257VLU3
D9VBB2
A0A1T0ATS1
A0A1G6L364
A0A1G8NYD3
T0RY83
J2FI00
G4QA84
A0A117RTI6
A0A229GW35
A0A0R1NYV9
A0A1C5DAT0
S2YCP3
A0A139BR86
A0A1C5E7A3
A0A1C5F546
A0A143WXD3
F9SCH1
A0A1G6TJX6
A0A1G8H2Y2
A0A223CZG8
A0A249DB47
A0A1S2QNS0
A0A015X7P6
A0A142F591
Q2RXC3
A0A1C7EJR3
A0A143X2F4
A0A1Z9ITH4
A0A1G5DLC8
A0A1F3K777
A0A161HSY3
A0A242VRB5
A0A255HA40
A0A257KSL8
A0A2A2WJB8
A0A249DGG8
I9R867
A0A1S7CZT1
A0A1M7Z388
A0A0E1TQS5
A0A0F4K0H3
A0A0U3IBC0
R5ZSH0
W1MLL8
A0A0V2DC60
A0A172Z010
A0A177XPQ4
A8LBN2
B1BXW4
F0GAS7
B4E7U2
E1R5Y8
A0A1Y6M894
A0A1M7DKR2
U5WQD3
W5J408
U5WZN7
A0A172TCH7
A8KXP8
E9V1H4
F0G849
E6W439
A0A1T5AVH8
A0A1J5KNH0
A0A1F7X1J6
A0A0W1AV05
A0A1C6SEM4
A0A1C6T2A5
A0A0Q1UQW4
A0A1M7Z1T6
A0A0J0V978
A0A0B7IQQ3
A0A0S1UHN2
A0A1H1W6E6
A1T4M8
A0A1P8TNR5
A0A1C6SSN5
A0A0K2B9T5
A0A0M5MRK9
A0A0K2RNP2
A0A0S7WNZ6
A0A0T6ZJE0
A0A149T9C6
E0IV48
A0A0T6ZK61
A0A0D6PGQ2
A0A0F2HCS5
M5KED9
V8CQZ2
W9TN28
J5VV86
A0A0G1LSM2
A6F914
A5TVS1
H5YRH9
A0A1X0HVN7
A0A0W1AQ09
A0A0W1AWU4
A0A1C6TEA9
A0A0T5NYI0
A0A0C1RET7
A0A0E2B6F4
A0A095YJ63
G0CL38
G7GRF2
F0Z021
M3R254
A6FG48
B5IMV3
A0A178Y6W2
G4CPQ1
A0A177RTM6
A0A0D6PBR0
A0A0E2B7A1
W5J046
A0A0V2FG68
A0A0J7KW57
A0A1J0VRK2
A0A1C0UC87
A0A1E2YNB5
A0A1E4FUZ8
A0A1S7D194
A0A1G1BWQ7
A0A1T5FR62
A0A1T5GC88
A0A1J9NYT8
I2X864
A0A0L6J1F9
A0A229GU38
A0A117RWX9
A0A221UUW0
J2YNG9
B5RPU4
A0A242VU36
A0A259C9R7
A0A229H3B8
A0A1H6LTK2
A0A249T0T0
A0A259C9S3
K1LKK4
A0A202DP21
A0A1G8DDG7
A0A0H3G5V2
A0A127RZI6
A0A0J0V7Q1
A0A0K1PCD1
A0A1H2BGA1
A0A1C7C072
A0A1N7U2P9
A0A1N7UPU4
A0A1I3BEJ1
A0A1F3KW75
A0A1C2PX39
A0A1G2FGE4
A0A1G1Q5K8
A0A1G9VFE0
A0A1T5FTG0
A0A1J0W0R0
A0A1J5BGF0
A0A1Q4GK64
A0A242U9A4
A0A1S1E823
A0A1G3HWC4
A0A0C1U8P1
A0A1G6ZXE3
A0A220RG55
A0A257KLT0
A0A1C5F9B8
A0A1I4MFV8
A0A1J1CZ63
D9V7V6
A0A1Q9LIE5
A0A1F8CWN1
A0A1L6ZN23
H8G4R5
A0A1F8CL74
A0A1G5IJS4
A0A1J1D1L0
A0A221UQZ7
A0A127PCN7
A0A1B2DR13
A0A259GSY7
A0A0C6P9N6
A0A1G5FFR9
A0A1I4MP40
A0A1I4GGN7
A0A245ZFJ4
A0A242L2F6
A0A242VJS7
A0A242VLD0
A0A221V0L1
A0A101UIV2
A0A1A5RV89
A0A143WW88
A0A1I3JSF8
A0A1I4GJZ7
A0A249T532
A0A209CGQ5
A0A257VGW5
A0A101UL85
A0A1C5ECW5
K1LPY9
A0A1G6ST77
A0A1G8KMD5
A0A221V359
A0A1G6SUL7
A0A239RCX8
A0A249DDW3
A0A258RUA2
A0A101U6K1
A0A101UGR9
A0A255H4A7
A0A1F5NQ81
A0A1C5CAE6
A0A1G3GUN3
A0A024LU82
A0A249ST69
J2E998
A0A024M3U0
A0A221UQI2
A0A255H367
A0A259BI84
A0A1S2NZT4
A0A1S9I6K5
A0A1T4LCS2
A0A1I4I2K3
A0A1M5R4W0
A0A061PQK1
A0A1G8JFJ6
A0A084JJ23
H8G9B6
A0A1I6HKX8
A0A1J1CWQ6
A0A0X7JDX9
V9X0F4
A0A0M2G2Z6
A0A088NTE2
A0A1C4AED4
A0A0J7IIF3
A0A0F2I993
A0A0T6ZMA6
A0A0M4TTW5
A0A0S1UWB8
A0A0S9EQH7
A0A0V2D4M7
A0A1C4ACK8
A0A1S7CZI6
A0A1Y6MLV2
A0A242U986
A0A1G5IAW0
A0A1X0HUJ4
A0A1X1D7X1
A0A1Z9U3F5
A0A1Y0FJK9
G7Z543
D0S413
A0A0L9Y8Z4
H0SRL6
J2Y245
A0A1V9V320
A0A1C5BI10
A0A1G5HUJ1
R5KA61
A0A209BXC1
A0A239R290
A0A1G7XJF4
A0A1H1NPP6
A0A1I3Q7X3
A0A150Z3N1
A0A1W7CTW0
L8NW56
H1WQ35
A0A1V9UW68
A0A1X7MY32
A0A0N1LJN3
A0A220RBT4
A0A229HJC0
A0A249DCU8
S2YCH0
A0A1Q6VKQ1
A0A221URY7
A0A223CYA3
A0A255H816
A0A101UHM9
A0A202DMJ5
A0A255CCE2
I2HNL3
A0A229H4K7
A0A0Q6PSA5
A0A1Q7TY31
A0A1S9II45
A0A014DJ42
R7BGE4
A0A1G7D0F5
A0A257VJK0
A0A255H0V8
L3QTU8
A0A0T6W2M3
H0SPY9
A0A1G9N1F8
T2PM96
A0A1C5EEG4
A0A084JKY0
A0A0K6HWC7
A0A1X7Q685
A0A1Q7U589
A0A1C5CF79
A0A1G5J3A1
A0A1I3RFE1
A0A222WP84
A0A238ZBM6
A0A255GRH0
V9WSD5
J3FEG0
A0A024LUM6
A0A257KR71
A0A259GTT8
A0A1H1KZG9
N9RQH0
S3JXE1
A0A0R1SFR7
A0A0W1B3L5
A0A0X3AMV3
A0A1C6T7H7
A0A0K2SG94
A0A0F6FN39
A0A0D6TIB1
A0A0F6FTE8
W0R549
A0A177RTT2
A0A174B1K1
N9T532
I9S556
G2DAE6
G1ULP6
A0A1S2HGW0
A0A1L0EHM0
A0A1F5YHD1
D4XUZ3
C3R822
A0A1X2KUK8
A0A243INK4
A0A1I3ZBS2
A0A0E1U4W6
A0A0F4JJQ6
A0A009PR61
H1HVD8
A0A196NEZ4
B0T4P3
B1LN62
F5SMG9
S2L8C4
E0NAS2
A0A229H2L1
A0A1S1EA21
A0A1S7CYY3
A0A1J0W390
A0A1P8TPE8
A0A1G0XER2
A0A1H9TGG1
A0A1F5TNN2
H5TVH0
A0A1T5GL21
A0A1J0VZF3
A0A1J0W3F7
A0A1C3F1D9
E0J683
A0A0S9F7D7
D3IDS5
W5IZ68
A0A172Z0T8
G7Z6Z6
B5IM94
H2IYD6
F0YU98
E5WRU3
D4T8X6
A4JWD9
A4JJ10
A0A178Y8S2
I8I1K2
I6D0B0
A0A177RNL7
A0A0C5RKI5
A0A0F4J4X2
S2KJ16
E0NA85
A0A0H3DL71
A0A1N7TYF4
A0A0Q8GGN5
A0A134BH67
A0A1J6JBL2
A0A0M3BVP1
A0A1E5CLN3
A0A0K2RGV1
A0A0K2SGZ7
A0A0W1AQG1
A0A1B7GJ97
A0A0R0RQZ8
A0A1G1CH45
A0A1L8RC22
A0A1T5M536
A0A1T5EDZ5
A0A1U6I3B0
A0A1A8ZUY8
A0A0C6NZI5
J4TTW1
A0A024M136
A0A1C3F707
A0A0J0V994
A0A1C3FCA9
A0A0K1PE83
A0A101C5M4
W1MGE9
M4X3M6
W1MM01
L8JIS2
U7JJD7
H1HRA1
A0A177S1D3
G7GKI4
A0A0B4E6M9
A0A1X1E689
A0A1Q5MPJ0
A0A1F3KLX1
A0A0Q8GZT6
A0A0S9EAV8
A0A0V2F7V4
W1MM91
W1MQQ6
D4XWK5
X0RCM1
A0A197SX73
F0G0P1
B1BV00
B1BWJ9
J5XCF3
E9UUX9
S2KKX3
A0A173ZYR1
A0A0D6PH37
A0A173YM62
L0FST7
A0A174DDM9
A0A0E1U184
A0A0T5NVD6
A0A0U5F6A7
A0A0H3FYX5
A0A0S1UPQ5
U1RCA7
A0A0B7IPL7
A1T941
J6QC63
R5WT16
A0A0K1PBH3
A0A0C5RNS5
A0A0D6TPX6
A0A0T5NR42
A0A0S1UIM2
A0A1E4BDA0
A0A1E5C7A8
A0A1E4GLG3
A0A1G9UU93
A0A1I0ZCL3
A0A1Q5DXD0
A0A1J0VRD4
A0A1J5CQB7
A0A258RTM2
A0A259CD90
A0A109WLV7
Q0EZN6
A0A255GRP8
A0A257KSY3
A0A133PTU9
A0A1B8UY49
A0A1G7WZE4
A0A1J1CTC5
G5K0S9
A0A1I4LCF0
A0A0N1LN26
D0S689
A0A249T2M7
A0A257KFU3
A0A245ZSZ8
A0A1W6SPI8
A0A1C5F8Q4
A0A1D3ANA8
A0A1G6N862
A0A1G7ZY64
A0A1G8M2C4
A0A1I6QNK2
A0A1J1CZQ2
A0A0M8TCF8
A0A222WSI2
Q0F301
A0A2C9YH22
A0A1Q7U7Q3
A0A1F4TD40
A0A1G8JCY0
A0A1H9QD96
A0A1J1CZC6
A0A238ZI78
A0A249SZ48
A0A1G5DSS9
H0SIN3
A0A1M3GCX7
A0A1G5INT1
A0A1I3N4R7
A0A0T6W3T9
A0A258RY17
A0A061PR20
A0A117RWK5
A0A242VUP3
A0A1H6IVQ6
A0A239AAR9
V8CQ58
K2KF15
A0A090KB75
F0FVX5
S2L8F7
A0A1G5BU74
A0A1A8ZU70
A0A1P8TSA4
A0A1S7D4C2
A0A1E4B2L0
A0A1P8NHE2
A0A1P8TL43
A0A1E4B8A6
A0A1F5YFL3
A0A073A120
A0A099KCS4
I6CDB8
B1LJ86
G7GKR7
A0A1C2PNH5
N9KUU3
B5IJ69
D4TAL0
A0A1X2KRU4
A0A243IIP9
A0A0Q8GAA5
A0A0S1UKE9
A0A1B7GHZ3
A0A0K2RI98
U5WIZ4
W0R5W6
A0A173XJF0
A0A095YNM5
B3ZG53
A0A1A8ZKJ9
E1RAL5
S2LC31
A0A1Q5N5X0
A0A1P8RTT6
A0A1E4G8M1
A0A0S1UKR7
A0A0T5P012
A0A0K2RE64
D3ICW5
A0A1G1BYP3
A0A1F5TMM5
W9SZP7
A0A069JD08
A0A172YX67
A0A094P655
C3R4J7
I6CEA8
I7ZIS2
D4TA96
A0A1J5LGJ4
A0A0S9F863
A0A134BHL9
A0A073A1Q1
A0A0K2BH82
A0A0T5P038
A0A0E1TT38
B4EGN4
A0A124IJV5
S2LDE5
S2L814
H7EHG0
A0A179BQE4
A0A0V2F987
A0A117K879
R5ZWI4
A0A177RU05
A8LH06
A6F7C9
A0A0B7ISY5
A0A0B7HWT3
A0A124IK01
U5WNU0
U5WZQ3
A0A097KGC4
A0A196MT03
H5YEY8
E0N7U0
A0A1X1DZ30
A0A1P8TSZ9
A0A1J9NFY7
A0A1G1PXN9
A0A1C2PS19
A0A0J0V1Q9
X0RMA5
A0A172TCZ5
A0A177XTA3
I6CK49
B0T292
F0YUT4
A0A196MPM3
A0A1T5ELQ0
A0A1Z3NFR4
A0A1P8RX91
A0A1Y4FTT5
A0A1E4FQ32
A0A0T6ZN58
A0A1C7PEF1
A0A0F2HYW9
K6H5P3
A0A0V2D6N7
A8LFZ7
C3R8Q4
E9UYA7
S3JPI2
A0A1H7B482
A0A1Q5DT99
A0A1T5LDW2
A0A174LKG0
R5RX33
R5ZXI3
A0A178Y3K8
B1LNF6
M3NEN6
B4E7X8
E0NC33
A0A1U6IJQ8
A0A1X0I0Q6
A0A242T1U8
A0A1Y4G1U8
A0A0R0RM80
A0A136HVK5
A0A1C6TGA2
R6MJ33
B2GL89
A0A094PGG4
I8T5U0
A0A229H071
A0A200JKG6
A0A1Q5E362
A0A1E4FRR7
A0A127RYD6
A0A1L4BQR5
B1BTR4
S4YWL4
A1TG24
A0A1P8TR86
A0A1Q4GIL9
A0A1J0VZG0
A0A1G1C098
A0A1G1CDU0
F2CGL7
A0A0V2CY29
G7GUM5
C6JAZ8
A0A143J0U0
A0A059DW57
B1LQ77
A0A197F1T6
F5STA1
A0A1A3D830
A0A024LU89
A0A1F9LNW2
V7FWA5
A0A1M3FYB1
A0A257KKY9
A0A259BL55
J2XYK4
A0A1F1E785
A0A0M0EK48
D0RY14
A0A1C5BRQ4
A0A1F4A0W7
A0A1G1GU45
A0A1G5UYM3
A0A1G8MMY6
A0A249SUY5
A0A259CH10
A0A139LS81
A0A1G6YNG8
A0A229H6P8
A0A1I4N4R3
A0A1F1EFR3
A0A257KW76
M3RTE9
A0A1H1MDV1
A0A255CK47
A0A257KW38
A0A1A6GA82
A0A014CIB4
A0A1G5C715
A0A0Q6HNZ0
A0A0X3SP38
J4KDI4
A0A220RDJ6
U2VJH8
A0A249SYA5
A0A1C5FE78
A0A101UI44
A0A101UCF1
A0A1G8L3U3
A0A101UMJ7
A0A241WE81
A0A257KR16
A0A0S6U873
A0A024LVF9
A0A0X3SRR8
J2EQS3
A0A1R1EZ77
A0A1G5GB58
H0SMW3
A0A249DD84
A0A249SQE8
A0A1G1H2Q8
A0A1G8CAF2
A0A1I3CY07
A0A0N0K678
A0A1R1EZ23
A0A084JC21
A0A1F8CKG2
A0A229H130
A0A1L3NBV7
A0A0L6JD50
A0A255H5U9
A0A1H6KDV8
A0A1X7Q7Z3
A0A1M6YFX2
W0AZV9
A0A242KYL3
A0A249SRU8
A0A257VU08
R9X5D1
A0A084JI03
A0A223D283
A0A229HD15
A0A127PAL9
A0A117RWY4
A0A138A046
A0A1E2SND3
A0A1G5H479
A0A173KXV8
A0A1X7MV29
A0A241WAF3
A0A291IXB0
A0A2A2W7S0
A0A1G5IB66
A0A1E3D3P0
A0A1I4G006
A0A1J0VB30
A0A143X5G4
A0A1Y3VV81
A0A0Q7RHK9
A0A1E2SJE2
A0A1G8DAR4
A0A1G5VUA5
A0A1C5DJ26
A0A1C5CVJ1
A0A1I3JYC9
A0A1I6HNG3
A0A1Q7TXL8
A0A257KF02
A0A101UMA1
A0A1C5BU97
J2YLP3
J2YHD6
A0A0X8KN74
A0A1G1GVW1
A0A223CZD6
A0A1G7XX33
A0A150ZDB2
A0A1I3EUM2
A0A221UYP0
A0A101UGK2
A0A241W4E0
A0A243PZY0
A0A133PW94
A0A1G7BDE7
A0A1G5HCY1
A0A1G8LZK1
A0A1W7D127
A0A143WRB1
A0A088NIA5
A0A084JC18
A0A024M2H1
A0A1C5CHA2
A0A221UYY5
A0A249SY71
A0A1M7C493
A0A0L9Y7C3
A0A101UBZ5
A0A257KPA7
A0A0M1L4X5
A0A209CFZ5
A0A249SR63
A0A101UI22
A0A2A2WCR6
G8UZ09
J2MJ17
A0A243PU75
A0A245ZG16
A0A245ZQ89
A0A139BTU7
A0A257VPG9
A0A1I4NFU7
A0A0K9TEV6
A0A084JLM0
R6YA31
A0A1I4H3Z4
A0A1M3G584
A0A1M7NEJ0
A0A138AVX4
A0A2A2W5C0
M7NVE1
A0A024M5X1
M4KIV7
A0A223D2J6
A0A229GC66
A0A245ZHD7
A0A249SXS0
I2XBF6
A0A1L3NM91
A0A258RPW3
I4M360
A0A221V1T9
A0A1C5E0A4
A0A1G1GVV3
A0A1G8CA83
A0A1G5GEM8
A0A1G5XED0
A0A1G8E3I3
A0A223D0H9
A0A1T0AT98
J2LQ18
A0A1G1GTT0
A0A209BMI7
A0A101U9M9
K0A9B0
A0A139BTF4
A0A1C5C7D4
A0A1C5E981
A0A1G7VVP0
A0A1H9R7T9
A0A143WXK2
A0A127JTK1
A0A229HK85
A0A0Q6QA66
A0A084JLW1
A0A291IVV8
A0A1C5ERA2
A0A1C5CXE6
A0A024M745
H1WQW5
A0A0X3T057
A0A221V189
A0A1B7X4V0
A0A101UG40
A0A024M3H5
A0A1G8FGX4
A0A1L9QY01
A0A0K6I5Y6
A0A2A2W5A7
A0A143X088
A0A1X9MJZ0
A0A024LUI2
I9NS52
A0A242VR90
A0A245ZMK9
A0A249DHX2
A0A1V6MA02
A0A229HEX0
A0A229HL86
A0A257KTY8
A0A1B2DKG0
A0A101UE65
A0A1G1GR44
A0A0S8DYN7
A0A255CLC4
A0A259BKK2
J2N2W3
A0A1C5DQU6
A0A1X2J9L5
A0A1Z9G2K8
A0A1Z9IQ86
T0RZG8
A0A127JYW7
V7G8N1
Q9KQR4
A0A1Y2KTR9
A0A209CQS4
A0A249T550
A0A249T2T4
A0A143X295
A0A162LDL4
A0A1W1WMR6
A0A209CFR5
A0A220RIK1
A0A0A4A2K1
A0A1Y0E0Y3
A0A089HNV2
A0A135NZN8
A0A221UXT0
A0A0C6P099
A0A101UJD3
A0A1G5XYX4
A0A0K1UD56
A0A084JME2
H0S9X4
A0A221UXV0
A0A109B769
A0A221V3A2
A0A1C5DZ51
J2EWR4
A0A223D6F4
A0A1G8P007
A0A1G6ZQN7
A0A243PQF7
A0A249SVG0
A0A2A2WB63
A0A1V0L8A4
Q24SN1
A0A1X9ME89
A0A1B9Q6M2
A0A1G5AUV4
A0A1G8LAD5
A0A1I3BY49
A0A1I3D4Q6
Q98EQ7
I0VPJ3
A0A258RUN5
A0A2A2WEB9
A9WVD9
A0A239R3I9
A0A1F9M8C1
A0A167GYZ6
A0A0W7W918
J2YFC3
A0A024M116
A0A024M9N9
A0A1G3HV48
A0A257KNC8
A0A258RWC8
A0A259GWA1
A0A1C5DSD5
A0A1H6KC12
I2XET7
A0A1Z9IRH9
A0A1Z9ISR1
A0A222WH95
A0A239R8A7
A0A1Q9J053
A0A1S2QH49
A0A101UHT3
A0A0F0GVG5
A0A101V0L4
A0A1G5YB74
A0A1J1D1H2
A0A0M8SNB3
R5K4J5
A0A209BPL8
A0A222WL14
A0A259GTH0
A0A1Q7U238
A0A1C5FCL2
A0A1G8NNZ4
J2X3R4
A0A0F3LS98
A0A1G6K1J1
A0A1M5M219
A0A1Q7U1R6
A0A221V1E8
A0A1Q7U6K0
A0A024M4P7
B0NCF3
A0A259CEP3
A0A2A2W8N5
J2MCG5
A0A1F9F2W6
A0A1Z9INY1
A0A220RAP7
A0A1G5WNW5
A0A249DEV7
A0A1M6R099
A0A0Q7RNP6
A0A1V6M589
A0A1G6WIS0
A0A1F9FI09
A0A223D097
A0A0E1Y9Y6
A0A1I3F6N7
A0A1V2UJE8
A0A232P9X0
A0A239RBS7
A0A1C5E5W2
A0A142FD99
A0A0F3LTS9
A0A1G5EP55
A0A1G8ARS7
A0A1G8HM33
C5TND3
A0A024M2J9
A0A255CG64
A0A2C9WW71
A0A1C5ERY6
A0A1R1F0Y1
A0A1F8GWE6
A0A255HDS2
K0XHJ9
A0A1C5E6C5
A0A229H6I3
A0A238Y2B1
A0A1H6MIT7
A0A0E1QLD6
A0A1C5CNM7
A0A238Y761
A0A0C1TYM2
A0A2C9YDV5
A0A1V0L8D3
A0A1Q6L3J9
R5KFT0
S2YC43
A0A1Q7TYV6
J2MHF7
A0A1I3ITN4
A0A0K9TF89
A0A229GYW3
A0A241W7Y3
A0A258RSQ2
A0A1Q6LB74
A0A068MY54
A0A1G5E6H0
A0A0A3Z134
I2X5H9
A0A1Q9J2G8
A0A220RAM2
A0A0Q7RAU4
A0A241VZI6
A0A242VXL7
A0A257KUF2
A0A2A2W5F0
D3DJZ5
A0A243PSA0
A0A127CFX0
A0A229H2R6
A0A1S2PS46
K1M1S0
A0A243PZL7
A0A257KS27
A0A0C1UA87
A0A142YDF4
A0A1F5UIT7
A0A1F8M735
A0A1G5I7U9
A0A1G5C422
A0A1J1D106
A0A101ULX9
A0A0M0A523
A0A0W7W8L0
A0A127JV92
E3CCR6
A0A1L9QM55
A0A0Q6I051
G8UXZ7
A0A222WJ76
A0A1Q6L5K3
Q4C3F9
A0A1G5E7L7
A0A084JJ61
Q4BZR7
A0A222WHQ3
A0A222WKH6
A0A222WL42
A0A257KJK9
A0A117RSY3
A0A1F7Z4P6
V7FVA0
A0A139KYT5
A0A1B2DLA7
A0A1G3F9N3
A0A1I3PUZ2
A0A139KSQ2
A0A1Z9IQ79
A0A1G6UX96
A1USB5
A0A242VV51
A0A1P8PUY5
A0A249T1E1
D9VAI3
A0A0E1YFK6
A0A084JM18
A0A143X727
G8UZ73
A0A1G3E1X8
A0A1G6XJ09
A0A1G7YNL5
A0A1I3BBC4
A0A1I6H5Y2
A0A1J1CVN4
A0A223CXA7
A0A223D1Z6
A0A1H2B2A9
A0A1X7NZD3
A0A242KX74
A0A259BIE2
A0A259C846
A0A2A2WG09
A0A0U9HS14
A0A1C5F9Q9
A0A1C7C366
A0A024LZ18
A0A0F0H3Q3
A0A1Q7TX36
A0A0K1UGB2
A0A1X2JAC1
A0A202DP55
D9UYE4
A0A117RTY3
A0A1J1D1A9
A0A1J1CUD0
A0A1R1ERB9
A0A1S9I3V9
A0A1L3JHH4
A0A241W9T0
A0A1G7W848
A0A242VMD3
A0A084JPU4
A0A089IUC0
A0A150ZJT9
A0A249DBG6
A0A249SYH3
A0A024M4Z8
A0A024M5K8
A0A137ZZQ5
A0A1B8UN67
A0A1C3UQ11
A0A0N0KAL0
H8G7B2
A0A1G5GV86
A0A2A2W5Z8
A0A209CQM9
A0A0T6W6J5
A0A084JNQ5
R6XTX1
A0A243PQA3
A0A101UFE0
A0A1S9IHM5
A0A143X8Z8
A0A173KWJ4
A0A1Q9J1V2
A0A127CQK5
A0A241WE25
A0A239R6X8
A0A0Q8EHG7
J2P9R4
A0A0F3M0L3
A0A1A2CH02
A0A2A2W2I8
B1MJY5
A0A024LVK7
A0A1F3ZTM9
A0A1G7ZG23
A1UQT8
A0A177R175
A0A0C6P9D7
A0A259CBE7
A0A1M5TZA4
A0A249STI6
A0A249SYT4
A0A1I3DB91
J2EUU1
A0A0F3LZY6
A0A0S8DNY0
A0A0K6HPM7
A0A0M0ELB2
K9T5I2
A0A259GS00
A0A257KN57
A0A2A2WH64
A0A220RER7
U1QCW2
A0A1Q6LB08
A0A0L6J7H8
A0A135P6G6
A0A1I3B9K4
A0A0Q6I555
A0A223CXN5
A0A1V6M9K3
Q24YV4
A0A1F8M8B0
H0SK20
A0A101UD21
A0A101H7Z2
A0A1G6KQA3
A0A0S8DPL6
A0A1G7ZC42
A0A1I3BEY5
A0A1J1D2J4
A0A0M0ADV8
A0A0C1R614
A0A238Z8A2
A0A1H6LP73
Q0EYZ0
A0A101A7H2
A0A0S7XNW7
A0A1V6MBS0
A0A101UBK3
A0A143WUY7
A0A1G5AD65
A0A1G5D750
A0A1J1CUX3
A0A1L8UKQ6
A0A0L6J5B7
A0A117RUE8
A0A0A2HAS5
A0A245ZTR0
A0A1M3G1V8
A0A1M5VXA0
A0A024LUY1
A0A1Q7U2C3
A0A1A3E4R7
A0A084JQ40
A0A223CZQ2
A0A221V103
A0A255CBR6
A0A2A2W895
A0A1C5FHD7
A0A1F5AEN7
A0A143X270
A0A0S6U2Q2
A0A1G5WR00
A0A1I3FM61
V9X1I8
A0A221UWI5
A0A255CLL9
A0A1C3TY04
A0A1C5DS59
A0A024M8S2
A0A1M6ESM7
A0A1W6Z8M6
A0A1M5P360
A0A249SPY4
A0A1C5FKX4
A0A239R857
A0A1X2RLX9
A0A0Q6HC88
A0A101UDH4
A0A1H6MEF2
A0A1L6ZL26
J2N2F9
K1LS49
A0A015Z5E5
A0A243PXX9
A0A259C9B3
A0A1C5F895
A0A127CRF2
A0A1H2BEE7
A0A0K9T6L6
Q4C7V1
A0A249T3U2
A0A2A2WJM4
A0A1W1WIE9
A0A257VGE3
G8UXD0
A0A0P6VAC7
A0A143X227
A0A1W6SQ65
A0A1D3AEP4
R5KGZ3
G8UTW2
A0A1G8G2B6
A0A1I4ES24
A0A1M7CH39
A0A016ARD3
B7NG93
A0A242KZH8
A0A243PZX0
J2N3I8
A0A0L6J8R5
G5K5M5
A0A1M6KLQ0
A0A1V2ULM0
A0A0P6V5Z1
A0A1S2PJ35
A0A1C5BR74
A0A1G5FGG2
A0A162J9Y2
A0A084JPQ8
A0A0Q6HF70
A0A249T185
A0A238YAI6
A0A084JS10
A0A229HJH6
B0NAM0
R7BJU8
A0A243PVK2
A0A259GCK7
A0A2A2WFP0
A0A0A3YK58
B5GV70
A0A1G5AMP2
A0A1G0R8G6
A0A241W431
A0A1Q7TXG8
M7NP68
A1USH3
L8NY01
A0A1G5I732
E7SAF6
V7G6B5
S5FXW3
A0A0C6PBY1
A0A1F7Z543
A0A249STF3
A0A1H1LP06
A0A1G8M218
A0A084JG63
R5DHP3
D3DJT8
A0A1C5FL85
A0A255CJT2
A0A259CFF1
A0A1F9MG33
A0A117RT83
A0A1G5XPS1
A0A1H6LT24
A0A1J1CYN6
A0A101UDC4
A0A2A2WC62
A0A1L6ZMH5
K0AEQ3
A0A1G5JGP8
A0A163APA0
A0A1G8DL42
A0A085L1X0
A0A223D4I4
A0A238ZM53
A0A223D540
A0A241WAH8
A0A133QDC2
A0A101ACU1
Q24UW9
J2EXT3
A0A1G7YM67
I0JZ94
A0A257KN34
A0A1I3E694
A0A0N0IJK4
A0A0Q8C9R7
A0A1G5XQZ1
A0A1L6ZNU5
A0A0C1UAX0
A0A1H6JYA0
A0A2C9WUS7
L3QMI1
A0A061PRK6
A0A084JSE9
K1L2K0
A0A223D222
A0A221UUI9
A0A1S2PY97
J2YIX1
A0A209BCA7
Q9KKV2
A0A257KW44
A0A1B7X4M5
A0A209C220
A0A1C5EII5
A0A0M8T7E0
A0A1H1LTL5
A0A1G8IRK2
A0A0Q7QD52
A0A1R1EMU1
A0A1G8DZA8
A0A259GTH1
A0A2A2WJX8
A0A1G9TAI2
A0A1I3GNC7
A0A0K1L2Z6
A0A242KUV9
A0A245ZPM0
A0A258RNC8
A9WTJ5
L7UJ64
D9V921
A0A1H1L0X4
A0A1S9IHZ1
A0A024M5S2
A0A223CWW7
A0A223CZ41
A0A1Z9IQ40
A0A1Q7TX45
A0A0G1D4L3
A0A0L7FES5
A0A1C5EW68
A0A1C5FLK9
A0A1G6L4S3
A0A1G8AP40
A0A1G8EFM7
A0A084JN50
A0A1I3KQA0
A0A249T0C6
A0A258RYT5
A0A142YIR9
J2YKW1
A0A220RKS9
A0A239R5T8
A0A1H1LI40
A0A101UPM6
A0A089IUA8
A0A245ZH71
A0A255GV47
A0A259C942
A0A259CID8
V0XMH6
A0A209CM79
A0A1G3HFR9
A0A1G7BZL2
A0A1V2ULD9
A0A1Q7U4T0
A0A1V6MC23
A0A1B8R075
A0A1G5VE66
A0A1G7B4V0
A0A1H1KYD6
A0A177QEU3
I9XTP9
A0A1C5C3V6
A0A024M5A0
A0A1S9I485
A0A1I4EPN7
A0A1J1CUP6
A0A101UBQ5
A0A1G0ZX26
A0A143X4V6
A0A0N1KMQ5
A0A257KP15
A0A291J0K4
A0A1V9URK5
A0A1G0R4Q0
A0A101US77
A0A024MA48
A0A1L8V3B5
A0A0Q8EU37
J2XZ68
A0A1D3A2Z4
A0A0N8GDD2
A0A222WNB3
A0A1G5DK02
A0A1G5V852
A0A1G6JAF9
A0A1P8PRK6
H8GAA8
A0A242VSA0
A0A245ZLP0
A0A241WEA1
A0A1V2UGD4
D5SIN9
A0A1S9I8Z5
A0A1Q6VF66
A0A258RY16
A0A0N1KMK5
A0A249SX01
A0A255GS40
Q2RUV7
A0A165PX12
A0A142FEU7
A0A1G5XT59
A0A1G1GYB7
A0A255CHW6
A0A1H6LQA8
A0A1L3JJP9
A0A2C9YE59
A0A1G7YII0
A0A1H1M189
A0A238YRX0
A0A245ZTQ3
A0A1F8CLS3
A0A143WVN1
A0A024M1I3
A0A1M6YYL3
A0A117RVV6
H0SLH8
A0A0C6P308
A0A1A5T7N5
J2Q265
A0A222WNM7
A0A255GS94
A0A016ASQ8
W0AK95
J3DDU8
A0A1G1H256
A0A1G5VZ50
A0A1G1GQU6
A0A1G5HPP5
A0A127P819
A0A242VLA1
A0A221US84
A0A220RJN8
A0A223D1F3
A0A241W5M1
J2LD42
A0A221V0N8
A0A084JM06
A0A229HML0
A0A245ZJJ5
A0A1F9FID9
A0A1G5GVX4
A0A229HEM4
A0A242L1Z6
A0A1H9N8X3
A0A1Y3VYW9
A0A1G6SCA8
A0A221URM7
A0A1X2JB21
A0A1X2RNJ7
A0A257KJH3
A0A257KHE3
D3DFI3
A0A1G5EWF7
A0A1Z9INM1
A0A257KQY3
A0A220RI36
A0A177QHW3
A0A068N696
A0A223CYR2
A0A1M3FU82
A0A1Q9LTG2
A0A257VUF1
V7FZ63
A0A2A2W7H1
A0A1C5CR04
A0A101UA59
A0A101UMM2
A0A1I3EDP7
A0A1I4FDG1
H0SAV6
A0A1R1ELP9
A0A0M0A573
A0A223D1B7
A0A238YI69
A0A1I3MFA2
A0A1I3BDB5
A0A1I4ET11
A0A1I3GCB7
H0SFB1
I0R2C5
A0A2A2WHG4
A0A245ZGV2
A0A1G6URG6
A0A1G5AQ22
A0A1G8C547
A0A0Q6PIZ2
A0A0M0A4A3
A0A229H0K5
A0A242KXS2
A0A0C6P951
A0A1N7BDZ7
A0A1G8K8C3
A0A1G5GAR6
A0A229GHZ1
A0A1I4J029
A0A1M3G8T9
A0A1V0LH82
A0A1V0LCE4
A0A249SR45
A0A249SY31
A0A1Q7U2A6
A0A1G1GPP9
A0A220RGL9
A0A223D524
A0A245ZSX6
A0A229GWP7
I2HRQ6
A0A1Q9J3Q5
A0A1G5HEK8
A0A1G5VJE6
H1WS73
A0A1W1WG25
A0A1C5CMW5
A0A143WPZ7
A0A241WBH9
A0A249SQD8
A0A221UXJ4
A0A165PBE1
A0A0G0MPV1
A0A1G6ZJH7
A0A1M6Q118
A0A0C1U609
A0A101UKH7
C5TM66
W0AR05
A0A1A2CIK6
A0A101ULS7
K1L7X5
A0A0K9T8Q1
Q0KAX5
A0A1H9P671
A0A1C5FCZ4
A0A243PVX6
A0A1Y3WBD1
A0A1P8PSH1
A0A202DQ29
A0A143WVS3
A0A241WBR0
A0A243PRM1
H0SED9
A0A255CJ94
A0A0P6VII2
A0A1G5XC20
A0A257KR03
A0A258RLU0
A0A1T5FGA7
A0A143X9R2
A0A223D1N0
A0A257VDE5
A0A0Q6I3C5
A0A259BKK5
A0A202DQ31
A0A243PTN1
A0A255CJM8
L3QHM7
J2YJC8
A0A101UDM9
A0A1G5FUX5
A0A1I3IKS2
A0A259GSV1
A0A1L9QXG5
A0A1M3FUC5
A0A1Q7U5Y4
V7G7Z6
A0A223CYI9
A0A229GK26
A0A245ZH24
A0A245ZT13
A0A257KRY7
A0A1X7NAS8
A0A229HD99
A0A249SUM3
A0A0N1KM46
A0A135P0P8
J0HSL5
A0A1R1EVB1
A0A1C3UXZ8
A0A014E9X9
A0A223D089
A0A241WCS0
A0A259GEC4
J2YN35
A0A1Y0DUJ4
A0A1H6JNV8
A0A1Q7TYW6
A0A1I3DZW7
A0A243PPS3
A0A1W7CZU9
A0A255GZ24
A0A1G7VVY9
A0A0M0ADC3
A0A084JPK1
Q0K552
A0A0X3SY85
A0A249T1F4
A0A1Y3VSU8
A0A117RVZ4
A0A174MY84
A0A1C7EJ78
A0A1I3RH74
A0A243PLM0
A0A1M5WYP8
A0A0E1QCU3
A0A1G5AP74
A0A1V9US41
A0A209BLR5
A0A1H6MFS9
A0A242KZ23
A0A255CRN9
A0A1Z9ISX5
V7GAU5
A0A1C5FLD5
A0A1A7KDT7
A0A1B8QYF5
A0A2A2W760
A0A1S2PPT3
A0A1S2PSP3
A0A1H1P487
A0A1G8A3A3
A0A1H9N1L4
A0A229HK60
A0A239R181
A0A223D0P8
A0A1G5W251
H1WQM3
A0A223D2W9
A0A229H0R0
A0A221UUW4
A0A2A2WJ96
A0A2A2WC30
Q0K5X5
K1KLB1
A0A101A558
A0A060PV14
A0A1T4N6B9
A0A1F3K4S7
A0A229H5N8
A0A223CWI4
A0A1P8PWT0
A0A1R1EAF2
J0HPV3
A0A1Q7TZY9
A0A1C5FIM5
F9SLG2
A0A142FC40
A0A241W6L5
A0A241VXL3
J2MHY5
A0A1C5FHA6
A0A1C5CDX9
A0A243Q0H0
A0A223D1E4
A0A1F3ZV32
J2FE34
A0A0K9TC53
A0A2A2W9Z9
A0A222WHN7
A0A257KII9
A0A1C5E982
A0A015YHC2
A0A016ANZ4
A0A024LUN1
A0A024LUK5
Q0K2S4
A0A084JP77
D5SL78
A0A220RAS2
A0A1G5H759
A0A223D4X2
A0A0K1UAJ7
J2EP97
A0A255CGF1
A0A150Z2Z0
A0A101UJG4
A0A084JJW2
A0A249SU46
A0A255CJA6
A0A257KM85
A0A117RTM4
A0A221V2B7
A0A1Y4LIS8
A0A1G1GP40
A0A0H3GLP6
A0A1M6LEB7
A0A143WVN0
A0A1J1CT49
A0A259GU92
J2EXM6
A0A2A2W6K9
B5GNL3
A0A0F0HGR1
A0A1G6QQ30
A0A1J1CYS4
A9WP03
A0A1G5CLA0
A0A209CMF4
A0A0K1L3V0
A0A1J1CVT7
A0A0X7JH41
A0A255CMD5
A0A1S2AIK1
I2X7H1
A0A2A2WDJ3
J2YI57
A0A1G5Y589
A0A084JK22
I0JYS1
A0A1G6W211
A0A259GV33
A0A229GWM6
A0A229GWN7
A0A258RSJ4
A0A1G5G4G3
A0A1G8IRY8
A0A1Y0DZH3
F9SHU5
A0A1F5NQM4
A0A1F9G539
A0A1H1LT46
Q8DZ40
A0A249SQW7
A0A1A2CI23
A0A1I3LXE0
A0A0K6HWE6
A0A1M7PDL0
A0A1P8PZ02
A0A1T4N7R1
A0A127AQX4
A0A259CDX5
A0A1G8LN89
A0A084JGL3
A0A1F9QNH3
A0A1H6JVF4
L8NKS2
G8UX94
A0A024M6F0
A0A1J1CVI5
B0NJS1
A0A239RFJ2
A0A249ST01
A0A249SZ09
A0A259BLU0
A0A0A2HKV8
S2Y739
A0A1I3QI48
G0I8W5
A0A1Q9J035
F9S9T1
A0A1I3Q3P6
A0A1G5C6S2
A0A1I3J6H1
A0A1I4JEL4
A0A1L3JLG5
A0A1G6VPG5
A0A1I6H7T3
A0A259CF52
A0A1X2RTQ6
A0A209BLP9
A0A223CXC4
A0A223D0X8
A0A223D5R0
A0A024M7P8
A0A1Q7U1K4
A0A139BTC8
A0A1C5E822
A0A127JY34
A0A1G5Y5Z1
A0A1G8E171
A0A1G9Y9I9
A0A259CEU8
A0A209CDA8
A0A1L9QKW9
I0VSI1
A0A142YBJ1
A0A0G1D939
A0A1M7NCQ1
A0A1Q7U7Z5
A0A101UME4
A0A245ZJH0
A0A0L6J596
M4KGL3
A0A1G1A2Z5
A0A060Q113
A0A124IE96
A0A1A6G9X1
A0A1G5CL37
A0A1L6ZEJ8
A0A1C5EY53
A0A084JFP0
V7G328
A0A249T1X9
A0A255CHU9
A0A257KLF0
W0ARF1
A0A1G5H6Y5
A0A1G9MRI8
A0A223CXJ7
A0A249DA89
A0A1G5AH25
A0A1A7KDK3
A0A1C5FP15
A0A101ULT4
A0A1G5FPY8
A0A1G5W7F8
A0A2A2W495
A0A1Q6RN89
A0A1G7BNZ3
A0A257KQH5
A0A1G5GDZ3
A0A084JPH4
A0A259CCW8
A0A0X3SUE5
A0A101UJ13
A0A0S6UAE4
A0A1V0LH51
A0A1W6Z6B0
A0A249DBB9
A0A2A2W8M9
A0A1C5CII1
A0A101UDT0
A0A1F9MAE6
A0A257KHG0
A0A238XI74
A0A1G8CAZ1
A0A209CRD8
A0A223D4Z0
A0A245ZM72
J2YQE6
A0A1X7N8I1
A0A245ZTP3
L3Q3J9
A0A1C5FB84
A0A099P7E6
A0A1G5XTN8
A0A1H9R4D0
A0A249T289
A0A1M6G854
A0A221UQK4
V9X312
A0A1S9I1R0
A0A024M2C0
A0A258RRK5
A0A1F3QBW7
F9SIQ5
K1LMX8
A0A1C5EY80
A0A143WZS2
A0A1W6ZJC5
A0A1G6XN71
G5K3F1
A0A257KXV8
M3QCL0
A0A1F9EVA3
A0A1Y4LW80
A0A221UXI7
A0A1S2PK82
A0A143WWT0
A0A024LVK1
A0A223D2Z7
A0A249T2B5
A0A255CKM3
A0A257KN54
A0A257KNM3
A0A1F3K5E5
J2YJA6
A0A222WN92
A0A223CYF3
A0A255H540
A0A1R1F085
A0A1G5HXN1
A0A177QXZ9
M7N0T0
A0A220RKV6
A0A1G5E8Y0
A0A257KUR3
A0A1G5DCR6
A0A1G5WS28
A0A1G6QUA6
A0A1G5HRI9
A0A1I6H6I1
A0A135P6J9
A0A241W8U7
A0A229HNC2
A0A1H9QIW2
C5TM98
A0A1G6YCA2
J2MCX8
A0A249DGU4
A0A0D5A8N1
A0A177R4T9
A0A1C5FB95
J8J892
R5DFR9
A0A1J1CTL5
A0A1L8V0H9
A0A0Q7RLZ8
I2XKA1
A0A1F9LSC8
A0A0T6VYH1
A0A1X2RHA1
A0A209CG37
A0A1G9ZAZ3
A0A249SWZ2
A0A1G9SP42
A0A1H9QCN0
A0A0Q8EUB2
A0A124IBJ6
A0A1X2J3M9
A0A1Z9IT76
A0A249DCL5
A0A241W5D1
A0A2A2W8J5
A0A1G6U673
A0A101UKX5
A0A0A2HL06
A0A143WZW6
A0A163ET50
Q8E059
A0A0X3T348
A0A1B2DCM3
A0A1G5V0V2
A0A0K6HQZ1
A0A1I4I9E0
A0A085KZW6
J2EU66
A0A209BJE3
A0A229H1H4
A0A220R9Q0
A0A0H3H150
A0A1C5DPH1
A0A1X2RVN9
A0A1F4AIL6
A0A162JR47
A0A223D0C6
A0A1I4JA36
A0A0L6TBZ8
A0A259CDX8
A0A0C6P184
A0A142F9B0
A0A1H1KZB0
A0A1M3G1N0
A0A060PSH6
A0A221UUB7
A0A229GV19
A0A2A2WJV9
A0A127CNY3
J2EC36
V9WTA8
A0A0K6HN96
A0A135P5P1
Q8DXW5
A0A1E3CX66
A0A1I6I3E4
A0A0M1KYY5
A0A1I4LRV8
A0A1B8UY23
J2EQB4
A0A1G5X151
A0A1I4HRZ4
A0A1H1MUM6
A0A239R3H9
A0A209C6U3
A0A255CFE9
A0A255GZ51
A0A257VK33
A0A1H6M6T0
A0A0T6W5A7
A0A143X215
A0A061PKG9
A0A220RAY5
A0A259GUM4
A0A1G5IJI0
R5K0F9
A0A060Q8B4
A0A1X7PGD0
A0A220RIC0
A0A1F1XGW6
A0A0F3LXD5
K9SZM7
J2PS76
A0A088NTJ1
M3QZA9
A0A1C5F4U9
A0A0F0H1N4
A0A1X2J649
A0A229H185
A0A1Z9IQ42
A0A258RMA4
A0A0Q8F5N4
A0A1V9V6P5
A0A0K9TD97
A0A162K900
A0A089HK82
J3CTX5
A0A220RIB6
A0A257VMR4
Q24PV6
A0A1C5FKH1
A0A024M4L3
J2MIL4
A0A1G1GNP7
A0A1G7AZ24
A0A1G5FQN0
A0A1G7ATS8
A0A127PAU7
A0A084JPJ0
I2XKJ6
A0A1G5B4W9
C0G3L2
D9V6T6
A0A1G8C139
A0A1R1F1S5
A0A257VDY7
A0A024M1G7
A0A241W8M3
A0A249DCR9
A0A088NK57
L3QP70
A0A088NRV8
Q4C1K7
A0A0Q6H201
V7G1Q2
Q4BVA1
A0A222WHP0
A0A229HEW7
A0A239RG58
A0A1G7VGZ4
A0A241WBJ5
A0A257KQF7
A0A209CGQ1
A0A181D421
I0VRD1
A0A259CGQ5
A0A257KV06
A0A1Q7TXG4
A0A1C7EDZ1
A0A1G5BMA8
A0A1L9QPC6
A0A085L0R4
K1L6Q3
A0A220RE70
A0A1G6Y9N5
A0A1H1NRS9
A0A143X248
J2YLK9
A0A241WC41
A0A257KNE9
A0A2A2W263
A0A101UHB2
I0VQT7
A0A1C5DI98
A0A1F3QEY1
A0A0T6W3K5
Q0EXK3
A0A099PCA1
A0A249T3P1
A0A258RQT2
A0A1T0ATE2
A0A1C5EXB0
A0A1F9FX21
G0I9G4
D9V0G1
A0A101UI53
K1LN36
A0A0L9ZZ67
A0A1I3JE14
A0A117N881
A0A241W9A5
A0A1I4JKS6
A0A127P6D0
A0A0M2EJ89
A0A1B2DSA3
A0A1F5RZI1
A0A1G2P363
A0A1H6LHJ0
A0A259GTP7
A0A024M7I6
J2N1Y2
G8UTW7
A0A1I4N963
A0A024LY44
D0CWI9
A0A0A3YSI6
A0A1V6MGE6
A0A0Q7RPM2
B5GSM6
A0A1V0LD62
A0A243PPW0
A0A245ZLE8
A0A255CB95
A0A1G5AKQ2
A0A015X7E9
A0A084JJS3
G1VCR6
A0A0G0LZU7
A0A1G1H166
S5G0G0
Q9KL71
A0A1M4M740
A0A1X7Q4N9
A0A209CG47
A0A229H4N3
B5GTK9
A0A024M121
A0A1G5ACC3
A0A1B8UR75
A0A1C3VL32
A0A1D3AG31
A0A1F9QTL1
A0A1G5GHQ6
A0A1G8BSX5
A0A1J1CVK7
A0A0M0EN43
A0A239REH3
S2XYS7
A0A1Y4L4U1
A0A0T6W4D9
A0A016AJU6
J2Y0W9
A0A1G8G205
A0A249DH40
A0A221UTC1
A0A0X7JCM8
A0A229HA55
A0A255GWH8
A0A1L9QMI6
A0A101ULA7
A0A0X7JLM9
A0A229H4S2
A0A177R0Q2
A0A222WS82
A0A1X2J9V7
A0A1L3JGT1
A0A117RX00
E3CDY7
A0A255CBF7
A0A2A2WGU4
L7U6H7
A0A068MW88
A0A0C6P7K9
A0A061PLX6
A0A150Z326
A0A229H0I8
A0A239R4N0
A0A255H213
A0A138AIX7
A0A0W7W589
A0A0R1PC38
A0A024M523
A0A1C5CGL5
A0A1G7X743
A0A1G8BSQ0
A0A255CMC4
A0A255HBS0
A0A138AI62
V7G605
A0A229GTA2
A0A179XKT8
A0A095TIH8
L3QEH6
A0A1G8MBR5
A0A257VJ78
A0A1Z8QE02
A0A257KTD3
A0A1C5FGF8
A0A1Q7U1Y1
A0A0S9QF16
A0A127JWA3
A0A221UZ86
A0A1F8GX53
A0A1H1Z6T1
A0A084JF06
A0A221UX94
A0A101ULT6
A0A179YH37
A0A0X3SQK3
A0A1V6ME81
A0A024M496
A0A255HA41
A0A249DC71
A0A259CG31
A0A222WPA7
A0A1J1CTB3
A0A1M5LRK8
Q9KN70
A0A243PWT3
A0A249SQX8
A0A257VKU3
A0A1Q7U2Y0
A0A220RIS7
A0A257KUM1
A0A221UXY9
A0A1B9PWI9
A0A1G6MNU6
A0A1I3Q7L5
A0A229GVY5
A0A1E3CUK8
A0A024M7C2
A0A1S9I492
A0A257VC97
A0A257KPH9
B1MHL3
A0A1G3HPU4
A0A1T0ARX3
A0A1F9FJR4
A0A1G6TQZ0
A0A124IC74
A0A222WMM9
A0A242VLZ1
A0A1J1CVV0
A0A088NKX8
J2YKY2
A0A0F3M0N1
K9T9B0
A0A1Y3S3Z7
A0A0X3T260
A0A084JJC9
A0A0F3LVS6
A0A249SUT7
A0A229HBW0
A0A249T3P4
A0A222WGS6
A0A223CXY9
A0A1G6TST0
A0A1G1GU59
A0A117RXI8
Q4C0W9
A0A1I3IJL7
A0A1F3Q596
A0A143X450
A0A222WSV8
A0A249SVS4
A0A0M0A6M8
A0A209BLT2
A0A241W4K2
A0A243PM38
A0A061PLS0
A0A1G8I6D3
G0IAH7
A0A1J1CXN1
A0A221UR73
A0A242KWU8
A0A1Q7TYR9
A0A1G6SN29
A0A0H3GW14
A0A0S6TYJ6
A0A241WB15
A0A223D3U1
A0A238XJ73
A0A150Z4Z6
A0A0D5A937
A0A143WVQ8
A0A257KTM6
A0A1G5EP24
A0A173KUZ9
A0A220RA66
A0A243Q2D6
A0A249T223
A0A2A2W640
A0A2A2WC37
A0A124ICS8
A0A1G1H362
A0A1G6NE59
A0A0M0A7I2
J2YJE9
L8NTL8
A0A173KXA1
A0A1H1X8X8
A0A238ZXX9
A0A243Q1K9
A0A257VVE1
A0A221V3F8
I0VN49
A0A1F4ACP0
J2EVX8
A0A1J1CT29
G5K1N9
A0A241W8G0
A0A2A2WGD3
A0A1C7BZ66
A0A1G5BSJ3
A0A257VJA5
D9UVR0
A0A084JJP3
A0A1C5EYM8
A0A1G6YQ43
A0A127AKD1
A0A222WFV3
A0A255GUS8
A0A0Q7QRV5
A0A1F8CL14
A0A1I3F6A2
A0A1Q6RK47
A0A1M4M9V6
A0A101V312
A0A142FAE9
A0A024M6G2
A0A1G6Y0H8
A0A1Y0DWK9
J2FJ43
A0A1Z9G3C7
A0A1G5VPS9
A0A1G7E0K1
A0A223D3Y6
A0A2A2WGZ0
A0A1G8J7B4
A0A163CR87
A0A1T0AS41
I2HRA2
A0A1Z9G6Y3
A0A222WQZ7
A0A1G5UZC2
L7UJW8
A0A024LTI1
U1R3A7
I2HS96
A0A1I6I8R9
A0A1H1NV44
A0A1B7X2Z2
Q0K0V7
A0A1C5EA69
A0A1L9QW65
A0A1F8GRZ1
A0A0C6PDG6
A0A1M3FV84
A0A0K1UBI6
A0A024LT74
A0A1V9V019
A0A221UTY5
A0A242KXI8
A0A0A3ZTK5
A0A229HME5
J2YIL4
A0A1X2RIH6
A0A1V0LAE6
A0A1T0AVD8
A0A1C5CHI2
A0A1F9LK06
A0A1I3FX72
A0A220RJE8
A0A249ST50
A0A259CEV7
A0A245ZIN8
A0A101UL90
A0A1G8GTC0
D0RZY0
A0A1T5FJM3
A0A229GL87
A0A101UFX0
A0A177QLB2
A0A255CQL9
A0A0F3LSC7
A0A143X6G2
A0A0P6VRZ5
I0VQH1
A0A1G7DDE2
A0A101UL07
A0A0K6HPG1
L8NIS5
A0A249DCE3
A0A0T6W6I6
A0A223D380
A0A1G9P970
A0A1N7B117
I0VL84
A0A0Q6H6C9
A0A085KZS2
A0A024M7Z6
R6ZI35
A0A257KN00
A0A127P9M5
A0A242KW42
A0A257KNP1
A0A135P3E1
A0A1T4NEI6
A0A1B9Q3T6
A0A1L9QRW4
A0A1V0LIW5
A0A259GU89
A0A242KWD3
A0A0W7W6N7
M3NXU5
A0A1G5VG73
A0A1I6HI65
A0A024LUH0
A0A024M9M0
A0A1X2RLU3
A0A024LZJ1
A0A242KWY7
A0A249SRC1
A0A223D1U4
A0A241WBU8
A0A258RQB1
A0A2A2W3K8
A0A0M8TPP4
A0A1A7KE22
A0A1G5AZ17
A0A1I6P1A9
A0A1G6IWM4
A0A238ZF42
A0A1F9LLI1
A0A241W4W4
A0A255GRP5
A0A084JLC8
A0A257KR23
A0A1G7AM34
M7MXG8
A0A1I3RHN7
V9WW79
A0A101UME0
J3FC13
A0A1X7PG84
A0A1C7EJB2
H0SF17
A0A1I4I1R3
J4KDI9
A0A222WLM1
A0A1L8US61
A0A0M2EKH4
A0A257VU65
A0A291IWK0
H8GC79
J2EU78
A0A241WBJ3
A0A245ZRJ6
A0A241VZA5
A0A101UNM8
A0A1E3CX83
I0VLL7
A0A1G6SQB2
A0A143X063
A0A0Q6HYR9
A0A061PGY8
A0A220RHQ4
L7UJQ8
R5K3C4
A0A084JQ04
A0A117RVL5
W0B1P6
E3CCF2
A0A241W7X7
A0A117RSQ6
A0A101UCH6
A0A1V0Q8B2
A0A1C5EGN5
A0A241WAL3
A0A0R1P4K3
A0A024LY95
A0A024M521
A0A1L6ZJK6
A0A0M0A5P1
A0A1G5ADC5
A0A1G5EZH3
A0A1G5XL35
A0A1G6VL32
A0A1H6JUC9
A0A1R1F323
F9SH11
A0A1Y3S302
A0A220RBE3
A0A1G9QRS0
A0A241WD68
J3F3F0
G5K1W0
H1WP38
A0A1G5XEA2
A0A084JR32
A0A0L6J709
A0A0M0EEL6
A0A101UVA4
A0A249T2U3
A0A1I6HWJ2
A0A1G1GWN2
A0A259GU96
A0A2A2WIM9
A0A024M4T4
A0A1G5X5X9
A0A1G5C7D2
A0A209BBZ5
A0A142YGR3
F9SKL0
A0A060PS43
A0A179Y5Y7
A0A249T356
A0A138AIP7
F9SFJ8
A0A1G8AQT7
A0A1I3MSC1
A0A1L8V345
A0A222WW01
A0A249SXG5
A0A101UNG4
A0A101UBR7
A0A2A2W452
S2YU82
A0A1Q9LRF0
A0A1F3Q8U5
A0A1G5I9K8
A0A1I3MF64
A0A209BXD5
A0A243PSB3
A0A245ZG25
A0A258RX81
A0A259CAT6
A0A139LMR5
A0A139BTI0
A0A1Z9G3Z6
A0A162KDR3
A0A024M488
L7U374
A0A1I6H9S8
A0A221UU33
A0A1G5AZ31
A0A0D5A9L6
A0A1G7DSX1
A0A127P8X0
A0A1X7QAF9
A0A249SS36
A0A2A2WHR7
A0A1B8ULN2
M3RN68
A0A229H2Q1
A0A249T491
A0A257KFU7
A0A1I3BKV2
D9V7A2
A0A0L6TAS7
J2XJQ1
A0A1Q7U622
A0A127AMI3
A0A084JPY8
A0A1G6HPU0
A0A1I3IRY5
A0A291IXH6
A0A209CPJ8
A0A229GIE3
A0A1I4FK61
A0A099PFS7
A0A024LVY2
A0A024LVY6
A0A1C5FIJ8
A0A143X7H5
A0A117RUV6
A0A241WD17
A0A0Q8EP34
A0A1B7X218
A0A101UKI5
A0A1Z9INS8
A0A1G8MWP1
A0A222WMS7
A0A249SQN7
A0A257KJM3
A0A1L9QKE4
A0A101UFJ2
A0A1Z9G5Q0
A0A0X3SWG3
A0A1Y3RRT6
A0A1G6V5Y6
A0A1Y9TH90
A0A143WW10
A0A0P6V802
A0A222WHN9
A0A1S2P0L7
A0A1T4K4K4
A0A1C5BZY6
A0A084JH27
A0A1G5GJH6
A0A1G7BEU3
A0A220RKB7
A0A238YZU9
V9WN61
A0A101CXK2
A0A143X909
A0A143X968
A0A245ZTQ8
A0A259GM18
A0A163ATD9
J2N2D4
A0A223CZA9
A0A242VWN3
A0A2A2WJN9
A0A101UCJ4
A0A291IYI8
L7UDM8
A0A221UVJ2
A0A101UIY1
L7UEH0
B7N9W0
A0A1J1CV63
A0A1G6SPM8
A0A0M1LSH0
A0A2C9WXG5
A0A1S2PRU1
A0A101UPX6
A0A024M5C4
A0A1I3HJT0
A0A024LU60
A0A242VUT9
A0A257VCX7
A0A1C5BTP9
A0A124IBR6
A0A257KI63
A0A1G8G4F5
A0A101UIE0
A0A1W7CVR5
A0A124ID15
R9X160
A0A1C5BU21
A0A1C5FHG2
R5DUE4
A0A1I3HLP6
A0A1L9QWY5
A0A1F7Z031
A0A1Z8QFQ2
A0A255GUM9
J3FBH2
A0A1G7XAH5
A0A1H1KXG8
A0A084JQG0
W0ATX2
A0A1Q9LCA2
A0A101UF77
A0A1Y0DV05
A0A1B9Q965
A0A221UQD0
A0A0E1QBF9
A0A0M2EF00
J2MCR2
A0A1G1GYB6
A0A1I4IVC7
A0A1I6H9L7
A0A1I6I2B8
A0A1I6TZV5
A0A220RAY2
A0A242VVZ5
A0A257KTP7
A0A258RLC0
A0A024M819
G0I8Q3
A0A221UR11
A0A2A2WIV5
A0A1G5VG22
A0A1H9NE19
E7SCF3
A0A1Q7U468
A0A1F1W939
A0A1G1GQB9
A0A1G5I472
A0A1I3BPL7
A0A1I3L5F8
A0A1M6LC95
A0A1N6S1E2
A0A241W4C8
A0A241WC92
Q0F3K5
R5DVT2
K0A9D4
A0A1G6W1G7
A0A1I6SP59
Q0K0R8
A0A222WKM0
A0A255CLS4
A0A1G5E9T8
A0A220REX0
A0A242VLM1
A0A1H9Q285
A0A2A2WH95
A0A223CZ31
A0A223D770
A0A257KQ66
A0A257VKF3
A0A143X2I5
A0A024LWB4
A0A222WMG6
A0A241WEN3
A0A239R247
A0A150ZAW1
A0A1X7PUD9
A0A1G0RA52
A0A1J1CS94
A0A024LUN7
A0A291IVB7
A0A1Q7U9F9
S2Y4U4
A0A0S8DR10
A0A1G8GWM5
A0A1I6H508
J2FEH2
A0A1W6SSS9
A0A1C5FG88
A0A1G8IAX7
A0A258S0I8
A0A255CP92
A0A101UKY1
A0A1C5E9J9
M7MYM9
A0A255CI97
A0A1G6M3C3
A0A1I3LWQ1
L7UF16
A0A1F9ERT1
A0A1G5ATU7
A0A255CEU4
A0A291IW93
A0A1X9MDY1
B0NBV9
A0A239RES6
A0A1C7EHX0
A0A0F0HGL1
A0A1G5CEA9
A0A0S6U1R5
A0A117RZ96
A0A133PRB2
A0A1D3B3Q8
A0A1G8C454
A0A1G6REE1
A0A220RID3
A0A229GZ90
A0A229GBR0
A0A1G6KI86
A0A1G9Z6I1
A0A024M331
A0A061PT83
A0A1J0V4B6
A0A1F8CHA3
A0A249SRZ1
A0A209BBW0
A0A1G1H0K4
A0A1G8EC66
D5SIJ1
A0A101UJN5
A0A0N8GDL7
A0A084JJT2
A0A222WHS5
A0A255GYU0
A0A255HAI1
A0A099PD13
A0A1H1NUP4
A0A1I3PTV4
G0IC25
T2PIT5
A0A220RFJ4
A0A229H6U1
A0A242L0J2
J2XYA4
A0A257KQ68
A0A1I3CTT1
A0A084JRN8
A0A245ZRN5
A0A255H5X6
A0A257KFB3
A0A1Q9LCA4
A0A221V2I3
A0A060PRD7
A0A1J1D286
A0A0M0A2E0
A0A127CJU6
L8NUT1
A0A084JC77
A0A1Z9G5S2
A0A223CZU3
A0A1F4AIN4
A0A1C5E5B7
A0A024LY21
L3QD33
J2FGU4
A0A229HHK6
A0A242VKD7
A0A0M2EI09
A0A117RWJ1
B0NF14
A0A0C1U0B3
A0A024LXU9
A0A1F3Q0P4
A0A1G8G838
A0A101UND8
A0A124IAZ8
G1V9X5
A0A1Q9LQF8
A0A161I6I2
A0A1V2UJW2
A0A1G5BWH1
I0K023
I0VW02
A0A101UGT2
B0NAF9
A0A1G5EIW6
A0A150ZF75
A0A1W6ZFA5
A0A209CQ79
A0A1G5CRB2
A0A1I6H3T4
A0A138AVZ8
A0A1C5DU89
A0A291IZW4
A0A2A2W850
A0A1G7D391
A0A088NNS8
A0A084JJE8
W0AUN6
A0A243PR08
Q24ZN1
G5K687
A0A257KG65
A0A1G8DTZ6
A0A2A2W334
A0A1Q9LT78
J4KDI2
A0A1S2P9I5
A0A1H1MY77
A0A124IAX3
A0A222WKT6
A0A242VPM4
A0A1L3NFA7
A0A095TA39
A0A1G7ZKG2
A0A229GSN8
A0A255CL61
A0A257KJA9
A0A257KK54
A0A259C9E0
A0A259C9X7
A0A202DPF6
K9SZD0
A0A1V0LIL6
A0A1X7PJ48
A0A024M5E9
I2HMJ8
A0A221UW43
A0A1S9I1E1
A0A1H1KRT4
A0A1L9QLD5
A0A255CFN6
A0A135P9D6
A0A024M1A8
A0A1S9II44
B5H3C5
A0A229GZ84
A0A229H6Y2
A0A257KSV7
A0A0E1YCX2
A0A1Q7U1R1
Q4C1S1
Q4C2Z1
A0A1G5IU90
A0A1G8DLJ1
K1LWI8
A0A1L6ZL29
A0A1M3G9J3
A0A1M6LBI1
A0A1B2DDL8
A0A1G1GVN0
A0A1G1H3N9
A0A1I6VEW1
A0A222WLV6
A0A101UFS1
A0A221V1Q0
Q4C4P7
A0A0A2HEI4
A0A1X2RQN1
A0A1F8CJM9
A0A1G5INM7
A0A1G6J9P1
A0A084JKC1
L8NUD7
A0A249SRJ4
A0A0Q6GXC7
A0A124IFY8
A0A0M2EEN1
A0A101UIK0
A0A1G6UY67
A0A229HAR7
A0A024LUP5
A0A095VCI3
A0A1I4HJN8
A0A1M5LT36
A0A1M6G1Y4
A0A1I6I776
A0A1S2PF49
A0A1G5H353
A0A221V420
A0A0H3GLV4
A0A1I6TZL0
A0A221V222
A0A255GSB9
A0A1W7CYM6
A0A1Q9LRG2
A0A1G6XPL8
A0A1I4J8X7
A0A222WHX5
A0A222WU88
A0A229HGU8
A0A259GM92
A0A1L3NEN6
A0A1X7PCE4
V9WZZ5
A0A222WK74
A0A1B7X063
A0A245ZDM8
A0A257KWM3
A0A1Q7TYR6
A0A179YEU8
A0A222WKJ6
A0A258RYW6
A0A242VVV6
A0A249DHY7
A0A255HEA8
A0A024M4Y8
A0A1G8EDJ4
A0A1G8DT60
A0A1V9V3T2
A0A0Q6I4S2
A0A243PSN9
A0A0T6W4T8
J2EU08
A0A222WRD8
A0A241W9V8
U2U4T5
A0A221UR58
A0A177R1L2
A0A061PMX2
A0A088NFK5
T2PJK2
A0A209BJJ5
A0A1G5XQE0
A0A255H4L1
E7S8W5
A0A1L3NL04
A0A255GS04
A0A142YFA2
A0A1Z8QD17
A0A084JS43
A0A1Z9G5W1
A0A239R805
A0A291ITM0
A0A291IVR2
A0A1B8R083
D9VGN8
A0A1F9QHK8
A0A024M7U8
A0A1I3CQ75
A0A1M3FUD4
A0A124IAU9
A0A101UMD1
A0A1C5F8K2
A0A127PCW5
A0A238Y693
A0A1W7D2F2
A0A1G1GUJ4
A0A243Q084
A0A255CH02
A0A257KRX6
B0NET2
A0A1L9QR55
A0A1C5DLS7
C0G8Q0
A0A1Q7TYJ2
A0A2A2WJK1
A0A101UKH5
A0A229H821
A0A229HBC4
A0A255H383
A0A257KYN4
A0A259GC44
Q4C1E3
K9T916
A0A1G5V656
T2PL71
A0A024M627
A0A1X9M811
A0A101LKS2
A0A1I3D719
A0A1I6HEQ3
A0A229H2I0
A0A257KVX2
A0A1T4KR80
A0A242VJD3
A0A241W5Q3
A0A2C9WUV4
A0A258RKQ5
A0A1I4JHS6
H8G8R9
J2N3P0
A0A223CX25
A0A1Z9ISJ7
A0A249SYW7
A0A1C5DTB4
A0A255CLV0
A0A255H3B9
A0A258RXT1
A0A259GN98
A0A1G8BK98
A0A0A3YS41
A0A165P0L5
A0A1L9H219
A0A1T0AVP8
V0X563
A0A0K1UE43
A0A1C5F7E7
A0A089HUR9
B1MHE1
A0A1J1CV41
A0A239R2U5
A0A241W8S0
A0A249T1T7
A0A1X2RJV5
A0A1Q7U7B7
A0A1G7ALF9
A0A1J1CUW9
A0A084JP20
A0A084JRH0
I2HSD2
A0A1I6I574
A0A1G0R8G4
A0A245ZG18
A0A249SWV5
A0A024M1F4
A0A257KPZ1
A0A1G5BLE2
A0A101UIA2
A0A0G9MNK7
A0A1M7NDU3
A0A1C5C9A4
A0A1F9MC02
A0A2A2WJ65
A0A1W6SR87
A0A015XAT2
D5URX8
J2KCD5
K0ADN0
A0A1G8I248
A0A1B7WYF9
A0A249T073
A0A2A2W9I0
T0RPC7
A0A255CLI8
A0A257KIR8
A0A1G3HG09
A0A1G5E7C4
J2P064
A0A1C5E5U5
A0A221UYH6
A0A1G2CQ83
A0A1G7AD11
A0A101UE48
F9SGN2
A0A127JPU5
A0A1J1CX80
A0A255GUQ1
A0A1T5CUG5
A0A223D051
A0A1J1D0Y1
A0A249T123
A0A249T591
A0A1X2J622
A0A222WSG4
A0A241WCH5
A0A257KWN6
A0A101UES8
A0A0D5AGZ8
A0A1A6GCT7
A0A239RCH1
A0A245ZRG8
A0A0K6HZJ4
A0A257VTM9
A0A142YAU8
A0A1G6IT62
A0A1G6W5F6
A0A024M7N8
A0A061PLS5
A0A1G7Z1R2
A0A024M698
A0A249T5A1
A0A221USZ1
C5TK80
K1LJ15
A0A1F5RZC6
A0A1G5IJ10
R6ZGR2
A0A1C3UHW9
A0A1F1EBI3
A0A241VZG4
A0A243PPG3
A0A1J1D2M4
A0A1F1DYD6
A0A221UUD0
A0A222WSJ2
A0A259CDN2
A0A241W7E8
J2E9K1
A0A0M0ELH1
A0A0M8SWQ8
A0A229H313
A0A0W7WCK6
A0A014DEH9
A0A1G5HRV8
R5DTJ2
A0A150ZE77
A0A084JJN3
A0A117RT03
A0A249T1C7
A0A1G3HE45
A0A221UTS2
A0A117RX35
A0A088NTU8
A0A1G6WMW6
A0A1S9IHV4
A0A084JM63
A0A0Q8CPL8
Q0JZV9
A0A257VL76
A0A1G5Y511
A0A1H1MV40
A0A1S2QLH2
A0A1T5FKK0
A0A0S8DWU3
A0A0L6T9Z5
A0A249SX75
A0A258RMJ1
A0A2A2W950
B5GXS8
A0A257KUX3
A0A2A2W748
A0A2A2WJ18
A0A0E1YDN3
A0A1G5E2S0
A0A249SSM8
A0A257KG52
J2YMY1
A0A1H9NEJ8
A0A1L6ZMY6
A0A165P7F1
A0A1W6ZGJ3
D9V6N1
A0A143WRV4
Q988T7
A0A101UMU1
L3QN58
A0A024M9K3
A0A142YCQ9
A0A143WW94
A0A249DGM4
A0A1G5V1S3
A0A1C5BR53
A0A101UJY4
A0A061PKJ4
A0A150ZCE9
J2E9E7
A0A1G5HVU3
A0A1I3DV46
A0A0H0D0X4
A0A1L3NH04
A0A1L6ZNR7
A0A249DEX5
A0A249DIP5
A0A249SVZ0
A0A255CR88
A0A259BZ53
A0A238Y1W4
A0A1G1GSS0
A0A2A2WEC7
A0A1B8QYW8
A0A162LED3
A0A1G6UXB0
I2X6B3
A0A1G6SHD5
A0A2A2W3Z6
A0A2C9YDY9
A0A220RHG3
A0A101UDF9
I2XJZ9
V7G474
A0A1I4GMJ7
A0A229H9Z5
A0A0A3YJS9
J2YMJ8
J2E561
J2FAZ0
A0A1G5HG84
A0A143X9V1
A0A143WVR4
A0A0S6TZ79
A0A1H9P1C4
A0A117RSS7
A0A259CBV6
A0A1G8NPJ2
A0A0F3M403
A0A1H6JRB0
A0A1H9PLZ5
A0A241VZW0
A0A1W6Z8L7
A0A1G7VLC5
I2HUV0
A0A016AIY9
A0A1G5CJY1
A0A1I6HIK0
A0A257KH16
A0A135P6V1
A0A1B7X677
A0A0W7W7W4
A0A1X7QCQ3
A0A1I3BN15
A0A209CMG7
A0A220RF01
A0A241W617
A0A1G1H504
A0A088NKM1
A0A1Z9INZ2
I2XFR7
A0A249SW05
A0A174YGK4
A0A1C5EEE8
A0A124GJW2
F9SIB4
A0A239R963
A0A117RVA1
A0A143X0A4
A0A060PS83
A0A1F3Q397
A0A243PQ45
M4KJQ2
A0A257KPF0
A0A258RL82
J2KFA1
A0A245ZMA7
A0A133QJN1
V9WUZ7
A0A1B7X848
A0A085KZY8
A0A1G5GAU7
A0A1G5VU16
A0A084JNS0
A0A245ZF20
A0A242VN94
A0A245ZPS1
A0A1G6MWP5
A0A1Q9LH82
A0A259GTH8
Q98FJ3
A0A241W504
A0A1G5IWF1
A0A1A7KNL7
A0A2A2W3D3
A0A1H1P3K6
A0A1L9QRK1
A0A1M7JNT1
A0A222WH08
A0A249SVQ5
A0A1F8CZK5
A0A1G5ETF1
A0A084JR82
D0S2D5
A0A249T0W7
A0A229GRT2
A0A249DEY7
E3CC18
A0A222WTL5
A0A229GHP9
A0A0T6W4F4
A0A143WV63
A0A142FDV6
A0A1C5F7X4
A0A0L6JCE4
I0VPY0
A0A084JI16
A0A1I3MC53
A0A1P8PW48
A0A1Q7U000
A0A1Q7U1L5
A0A1S2QM38
A0A135P155
A0A0F0H3C6
A0A291IYY4
A0A1A6G4Z0
B7N534
A0A088NXX6
A0A1I6PJU9
A0A117RWQ9
I0R0G9
A0A259GTR6
K9SYL9
S2YDQ7
A0A222WQD3
A0A255GXQ2
A0A1G6MHU0
A0A243Q158
A0A0R1PCN1
A0A024M4M5
A0A1Y3VR59
A0A1H1M696
A0A1G8DD59
A0A1G8G0R3
J2EA60
A0A1V2ULC2
A0A117JN86
A0A1Y3W0U1
A0A1C3VPQ0
A0A101UDR4
A0A1Z8QNY4
A0A0A3Z1B5
A0A1G8MY38
A0A1Z9ITK5
A0A0L6T552
A0A0L6J5J7
A0A241W8J1
A0A241WDW0
A0A242KWW7
A0A1C5C0W1
A0A209CQN4
A0A229G840
A0A1M7I442
A0A229GGD9
A0A1F3Q542
A0A1G1A8J4
A0A101U7N8
A0A1G6M8G4
A0A1Q7TXV1
A0A0X3SY65
A0A088NQD0
A0A109B7W9
A0A209BLF4
A0A259C7A1
A0A1G5IFF3
A0A259BLH3
A0A1M5WWP2
D9UVC3
A0A1A7KE93
J2EBH6
I0VPS4
A0A257KMA1
A0A257KTA4
A0A257KXT5
A0A1I4HR38
A0A127PI47
A0A1L6ZET4
A0A255CGG0
A0A1G5CMF4
A0A1G1GTV0
A0A1A7KMZ0
A0A209CDU6
Q2RRB0
A0A089IRA1
A0A229H7K3
A0A258S0J9
A0A1C5F224
A0A1G5IQT0
V7G5G8
A0A209BCB9
A0A209CLX7
A0A257VF60
A0A1C5CMZ7
A0A1G5GW30
A0A1G8JGW1
K1KPE0
A0A241WCC1
A0A1S2P4R3
A0A1G6ZMK6
A0A084JM43
A0A135P776
K1LMD3
A0A1G1GVV9
A0A1G5F982
A0A1I6H6V8
A0A257VE14
A0A1C5CGM7
A0A257KRQ0
A0A1I3D9M0
A0A0N0KBH3
A0A1C5F4Z7
A0A1V9UL74
A0A220RH96
A0A257VQV4
A0A202DQS2
S2Z007
A0A101UBE7
A0A1H6MBR4
A0A061PWM6
J2E9C2
A0A0M0A7D5
A0A209BBU5
A0A220RCX7
A0A223D3P5
A0A202DQA4
A0A024M1G1
A0A024M301
A0A1G6R885
A0A0Q6I660
A0A1M7NRW8
A0A1B2DJ29
A0A221UT69
A0A232PA48
A0A249DDQ0
A9WPU6
Q0JYM2
A0A124IF25
A0A084JN13
A0A0N1BU71
D0S6A7
J8M1M3
A0A1T0AVU1
A0A209CP97
A0A0K1UDX1
A0A258RYC1
A0A1G8MNJ1
A0A243PUD1
A0A259GAW5
A0A259CFN6
A0A1A5S500
A0A1G8BFK6
A0A1I4GSM8
A0A1J1CSJ6
A0A1J1CV73
A0A249T2X0
A0A1N7DAS9
A0A257KEZ9
A0A101UH45
A0A1G7C230
A0A127PFJ2
A0A209CGS8
A0A1L3NL12
A0A117RVU0
A0A245ZDK6
A0A101UHA2
J2YH63
A0A1L3NH89
A0A138ATI2
A0A0C1U473
A0A1C5CS05
A0A1G3FYF4
A0A143X1K3
A0A1F7R3A5
A0A1M7QQS7
A0A0Q6HNC7
A0A1G5EZ47
A0A1X2JCG7
D5USL2
A0A024M617
A0A0F3LW93
A0A223D2U8
C0GAC6
J2FFF1
A0A2A2W7J9
A0A1J1D2K2
A0A1C5EYZ4
A0A1A5RWG8
A0A014DDP3
A0A084JMZ8
A0A1Y3RWN7
A0A257KRB1
A0A1C5FCE4
A0A1G5VGS4
A0A142YLX9
A0A257KMD4
J2YNB3
A0A143X777
A0A1L3NML0
W0AY02
A0A1C5D6Z8
A0A1G1H4A9
A0A221UYC0
A0A1G5DG45
A0A1G5I308
A0A220RJ50
A0A243PRU0
A0A1V6MEA7
H1WPV1
A0A249DGT5
A0A2A2W722
B1MCD8
A0A0N0ZIX4
A0A1C5DRJ5
A9WMF0
A0A209CGA9
A0A084JNL5
A0A1H1NT76
A0A084JL69
T2PMB0
A0A229GVW6
A0A1F9MBX8
A0A1I6H556
B1ML86
A0A1C5EEV5
A0A139L9G8
L7UNY6
Q0K6V5
A0A1C5F4M2
A0A1G6W4B2
A0A1C5DUY2
A0A223D3Z0
A0A257KKD1
A0A259CER4
A0A221UW27
A0A221UXT4
L7U5J3
J2YGS0
A0A061PT29
D0S3M6
A0A242VVZ2
A0A167HK91
A0A255HBQ5
A0A259GEU6
A0A0Q6IBK0
A0A1I3IPE5
W0APN5
A0A2A2W2I9
A0A2A2WAI9
A0A1C3UMT5
J2YGL4
A0A1G8FXA8
A0A1J1CSA6
A0A1P8PQ75
A0A124ID00
A0A1C5F3U8
A0A1F5NRY8
A0A024LZ69
A0A209BBL5
A0A1L3JK59
A0A084JKR7
A0A088NUQ7
A0A101UM89
A0A243PLQ4
A0A1M5WUL5
A0A143WXK0
V7G9N9
A0A241WDN9
A0A1G8PR34
V7G4X4
A0A291IYV8
A0A2A2WIK7
J2N6Q6
A0A1L9QXN1
A0A117RSY9
A0A0T6VZI0
Q9KL53
A0A1G5F5V3
A0A1G6XJP0
A0A1B9PUY7
A0A1C5DY08
A0A1F5RY22
A0A1H6L0S0
A0A229G3X2
A0A239RBA8
A0A1I4EKT5
A0A1I6HMJ9
A0A084JJQ0
A0A084JFA8
A0A255HC67
A0A1G1GN20
A0A1J1CYP4
A0A127JNY5
A0A1G5VHE4
A0A1Q6LA31
A0A0N1KN34
A0A1T5GLN9
A0A143WX51
A0A1F8CKZ9
A0A1F9F5N3
A0A1G7DHV7
A0A1G8I457
A0A259GSS0
A0A202DNI4
A0A0S6U4M1
J3D8I7
A0A222WSN1
H1WTE8
A0A1G5VVH0
A0A135P4U8
A0A221UWY5
A0A101UGZ9
A0A229GPT3
A0A1G8JBY3
A0A1Q6L3E2
A0A229HAD3
A0A101UFZ1
V0YTU4
Q0KEH4
A0A1S2QBX3
A0A142YPB6
A0A060Q7G3
A0A124IBB5
A0A222WS37
A0A0L6T8I3
A0A255H050
A0A1H6M6P2
A0A221USM8
A0A1G8F4N2
A0A024M2J7
A0A1V6M577
J2N0V0
A0A0E1QLQ8
A0A1I3FXN3
E2QAC2
Q24XW3
A0A1C5DUU9
A0A143X0B7
A0A220RED4
A0A1I3BQI7
A0A1J1D2R0
A0A1H1KRT7
A0A0K1U7H5
A0A0U9HLN5
V9WXW9
A0A249SPN6
A0A1C5BR07
Q8DZB9
A0A0H3GSZ8
A0A0S7Y4K1
A0A223D1U1
A0A241WC61
A0A241W6L3
A0A1M3FUY5
A0A1D3A7W7
A0A1I4G1Z2
M4KES7
A0A1C5E8G5
A0A1Y4LT91
A0A1G3DY58
A0A1G7C2P1
A0A1I3RJX9
A0A1J1CWC5
A0A220RH70
A0A229H1F1
A0A241W2W5
A0A101UGX1
Q8E0W9
A0A0N0IJN0
A0A229H5E5
A0A229H6R3
A0A243PVN5
A0A117RTQ8
A0A1M7EG43
A0A1A7KKB3
A0A229GU49
A0A229H860
A0A239RCI1
A0A241WAS4
A0A1G6RRU5
Q0F2C7
A0A1F9LQ07
M4KQZ1
A0A1G8H2F5
A0A1I6HZT9
A0A255H926
A0A2A2WBZ8
D9V0C3
A0A1M5WX39
A0A1A6GB96
M3NZI5
A0A1I3FAF5
A0A174KVB5
A0A0F3M432
A0A1C5FNS0
A0A101UN85
A0A142FG73
A0A1G7YN63
A0A0X7JIF8
A0A139KZH5
A0A024M509
A0A095UEI9
I0JYS4
A0A221UR85
A0A257KJF8
A0A1F9MAC8
A0A143WZP0
A0A259CD63
A0A2A2WG14
A0A1L9GZU1
A0A117RT67
A0A0M0EDM2
A0A257VDT9
A0A1G6R9X2
A0A291J0T4
A0A249SUJ6
A0A2A2W7Z8
A0A2A2WJR2
A0A1G2CPM7
A0A1G5G1Y6
J8IXT4
A0A1I3PTI3
Q4C956
A0A1M6AZQ4
A0A1C5E6J0
A0A1G5DW78
A0A1B2DP02
A0A1F9EQV1
A0A220RA87
A0A222WPF6
A0A238Z957
A0A241WD93
A0A1I4FU53
K0AEI4
A0A229GZQ2
A0A249DFZ2
A0A257KLR4
A0A238XQK9
A0A101U9Y3
Q0F351
J2N4T8
A0A1G8CB76
A0A223D0G0
A0A241W4L2
A0A1H6MPN6
A0A2A2WFY7
F9S994
A0A1G3HKM5
A0A024M1W2
T0T484
A0A084JPB0
A0A1H6JUS2
A0A1I3I5N5
A0A1H6LIJ8
A0A1M4M826
A0A249SPJ9
A0A1G5UX20
A0A124ENS9
A0A173L0W5
J2L4L2
J2EBG4
D0RYH5
A0A223D3G4
A0A221V2Q4
A0A0K1UAT8
A0A1I3DNJ6
A0A1I6NXK4
A0A0Q7RA79
A0A1B2DJA3
A0A101V4Z6
A0A0L9YBH1
R9X4X8
A0A229GBI8
A0A1G5Y3L1
A0A0T6W760
A0A1I3DQW1
A0A241WBU5
A0A0A3YQL1
A0A220RER5
A0A220RF68
A0A241WAR3
A0A241WCA4
A0A1H1L2A1
A0A1S9IHC8
A0A1C5EXV2
A0A1F3K8M0
A0A222WI98
A0A229HF54
A0A245ZQU7
A0A255H2V5
A0A257VI52
A0A258RVD7
A0A1G6KW80
J2EZF9
A0A245ZMI0
A0A249DC92
A0A143X4U2
A0A1G5Y104
A0A0N0K6J5
A0A220RDM8
A0A223D4J2
A0A229H9M2
J5HMY8
V0YJ08
A0A1H6K125
A0A1I3QRP5
A0A1J1CT52
A0A229H562
A0A245ZRE7
A0A257KIC3
A0A1I3JD85
A0A1F8CIR2
A0A084JNX1
A0A024M9N0
A0A1G6N1F6
A0A1H6MB30
A0A209C0U2
A0A229GKC7
A0A1I6HR63
A0A101UAS3
A0A1X2J6I0
A0A209CGZ8
A0A255GWU1
A0A257KFU0
A0A2A2W550
A0A2A2WEW1
A0A1Q9J5B9
L3QRB0
A0A220RAE0
J2EBK3
J2N1A6
A0A060QBY9
A0A241W986
A0A117RTY7
A0A2A2WF86
A0A1F4TRZ1
A0A1G6KMV1
A0A1Q7TXX2
J2YPU6
A0A024LYP5
A0A209BNL8
A0A1S2QIA8
E2Q667
J3FD39
A0A143X5Y8
A0A242L154
A0A1G5WG51
A0A143WXT2
K0ABH3
A0A1V9V665
A0A1Q9LTG4
A0A1G1GYP2
A0A1M3GA46
A0A229HJ93
A0A0F3LUF7
A0A239R1W3
A0A1G7XPB0
A0A1G7D0L9
A0A239R819
A0A1G8KF55
A0A101UJY5
I0JZH3
A0A024M0Z8
A0A257VE38
A0A1B2DS28
A0A084JQX5
A0A1Y3RUJ0
A0A1G8BF61
A0A1L9QP73
A0A241W975
A0A255CCV1
A0A2A2W8R4
A0A1G6W2F5
A0A1C5FER9
K9TA27
A0A1G5ILM5
A0A1G7XKB2
A0A142YKW8
A0A1L3JGX2
A0A1L9QJW6
A0A1Q6VHX0
M4KKX7
A0A1Z9IRD1
C5TPC5
A0A1S2QI39
A0A222WQZ8
A0A015YYV2
A0A084JRZ7
A0A239RDN1
A0A2A2W6D5
A0A0X8KLX2
A0A1G8AYT3
A0A1L3NBP9
A0A222WQE1
A0A1G5WRM3
K0WSY3
S2Z2P0
R5KGT0
Q0K1N9
A0A1W6ZHG1
A0A1X7Q5U6
A0A0S9QKI4
A0A024LVE6
A0A209CRV1
A0A223D5R3
A0A229H1N2
A0A084JLH6
A0A1H9NCU6
A0A1I4L5L8
A0A0K1UBF5
A0A243PN50
A0A249SZS1
A0A257KN94
A0A259CG84
A0A1L3JIP5
A0A249SZD2
A0A255HAS0
A0A257KUJ0
A0A143X588
A0A1I4JM58
A0A1I6NPQ0
A0A209CR85
A0A1J1CUN1
A0A1L3NKJ6
A0A0L6TAI9
U2U1U3
M7NS94
Q8E2E7
A0A1G1H0T5
A0A1G5V2T3
A0A1X2RRB9
A0A209B9M2
A0A1V9UGP2
A0A229HL93
A0A0Q7QLA2
A0A1G6T4A3
A0A1G6KTE6
A0A084JNM6
A0A101UNY6
A0A223CZG0
A0A241WC96
A0A1T5DJ67
A0A242VNL4
A0A1L3NCB0
A0A1H1LIY6
A0A1J1CVW4
A0A177RF85
A0A1X9MLZ7
A0A1J0V7C3
A0A0K1UAZ3
A0A0A3ZW56
A0A242VW24
A0A259CG37
A0A1W6ZGN5
A0A139LIN3
A0A1F8M6I1
A0A249T411
A0A249T566
A0A0A3YM37
A0A0C1UDM1
A0A243PTG2
A0A1G1GPS4
A0A1M6KM76
A0A1G9QN37
B1MMM3
A0A1I3EVZ1
A0A0C6P077
A0A257KQ08
J2EQS6
A0A1G0R5K4
A0A1G5HVZ7
A0A143X940
A0A1G6J668
A0A222WU03
A0A229GRQ0
A0A238YYT8
A0A291IXM9
A0A221V1M5
A0A0M0EEC1
A0A1I3KI70
A0A1L6ZLE3
A0A2A2WD13
A0A209CQP0
A0A243Q3H2
A0A239R687
A0A257KMB3
A0A291IU17
A0A2C9WUB2
A0A1A3D6J7
A0A209CDB1
A0A209CPI4
A0A1G1H4J8
A0A2A2WCF6
A0A1Q7U8V1
A0A1C5FKK6
J3D0K3
A0A1F6DGE4
B1MBB4
A0A222WVA8
A0A249T0E6
A0A258S1E4
A0A1G5EJW4
A0A1M5NS97
K9T959
A0A1C5ERZ1
A0A229GRG1
A0A238XMS6
A0A241WE11
A0A249DFW8
A0A024LXZ6
E2PYS9
A0A0M0EFU8
A0A1Q9LC66
Q4C842
A0A1G9TDQ4
A0A1G5GFR4
I0VLY7
A0A255H1H7
A0A255HBC0
A0A259C4G3
A0A1V6M975
A0A1G7BRZ8
A0A1G5IHH7
A0A1G5X670
A0A1G9SQ60
A0A1J1CVK8
A0A143WVE7
I0VX60
B1MJX6
A0A209BLS9
A0A220RA74
A0A1L9QSZ7
A0A1M7NG72
A0A249DCM6
A0A1C3UHH3
A0A084JC20
A0A014F469
A0A1V0LI33
A0A1I3CPY9
A0A223D287
A0A109B775
A0A229HE98
A0A1B2DDV8
A0A1C5CHK6
A0A101ACJ4
A0A101UMT2
A0A084JHX6
A0A1Z8R2W6
A0A0S6U5A8
A0A2A2WIX5
A0A223D2F6
A0A1A5RJK2
L7TZS2
A0A0A3Z516
J2YJH4
J2ETX3
A0A223D0R3
A0A1G5V4G3
A0A291IWN9
F9SHS1
A0A124ICF2
A0A089HUQ4
A0A0Q6HF83
A0A1I6UC15
A0A222WSJ5
A0A1J1CYI5
A0A229GGF6
A0A255GVC7
A0A223D374
A0A0E1QAM1
A0A0M2EFR7
A0A249SZ92
A0A220RBH0
A0A101UDY7
A0A238Y571
A0A2A2WK12
D9VH34
A0A2A2WHC6
Q8DXB8
F9SJV3
G8URS1
A0A101ULQ9
A0A143WYH0
A0A1G5I0T5
A0A1H2AJ52
D0S428
A0A245ZRB0
A0A239R906
A0A243PX02
A0A133QN16
A0A135P616
A0A229GYL4
A0A1G8KUU2
Q989P2
A0A1C5E7N4
A0A1C5F4B9
A0A101UU64
A0A1G5CTL1
A0A1G6VCB4
A0A1Y3VNN1
A0A1C5F0G6
A0A1F4TSY0
A0A0K6HPV8
I2HQH4
A0A1G5I2A9
A0A1G6QQM2
A0A223D4S6
A0A223D4U3
A0A229GZ77
A0A223D4H7
A0A255H2Q2
A0A255GUW4
A0A1Q6L8T5
A0A1W6Z9M0
A0A117RWY9
A0A168FYU4
A0A1G8GMN7
A0A0F0GXS2
A0A1Q6L875
A0A1T0ATS2
A0A0A2HKA1
A0A1Y4L6D6
A0A1L8UQZ8
A0A143X1Y5
G0IBS0
A0A1G1GPL3
A0A1J1CXG3
A0A209BBC3
A0A1I3CYJ4
A0A245ZE10
A0A223D1T2
A0A255H8M2
A0A1L9QMR5
A0A222WUP2
A0A255HCW7
A0A1V0L8B3
A0A101UL91
A0A0E1QIT0
A0A0D5ABI2
A0A2A2WCK7
A0A1N7D2N5
A0A0W7WB83
L8NHL9
A0A1I4M6N4
A0A1G1H2L8
R7BKC4
A0A1B8UXR0
A0A1H6KQN0
A0A229GZ60
A0A1L3JIA1
A0A258S093
A0A241W0B5
J0HN62
I0VYX1
A0A085L388
B1MAJ7
A0A1X7N2W7
A0A1G5WWK9
A0A1L3NHR6
A0A1G5I2H8
A0A1F8GR79
A0A209CPV1
A0A249DCE9
A0A258RS95
A0A1I6HA02
A0A2A2W8M7
A0A0N1KMA9
A0A101UD00
A0A221V0M8
A0A0W7W829
A0A1C5FCM4
A0A0D5A7J0
A0A101UFS7
A0A015XB33
A0A173KVG1
A0A089HJD6
A0A143X979
A0A0M8SZ52
A0A223D1L5
A0A229H266
A0A1I3MQZ7
A0A259CH90
A0A1H6JMS0
A0A1J1CW14
A0A133PR75
A0A0H0CUC0
A0A242VUE5
A0A255CBN3
A0A257KH62
A0A0M1M0V2
A0A245ZEZ5
A0A1L9QT42
A0A0N0ZKX0
A0A259GV65
A0A1R1F385
A0A1C5F3P3
A0A2A2W2J8
A0A1S2P5J9
A0A1C5EYD2
J2EPP2
A0A1G8GE22
A0A1C5FJV5
A0A1A5T6A7
A0A245ZM99
A0A1X9M9I8
A0A117RV63
A0A257KW34
A0A245ZJF2
A0A1W6ZHR0
A0A255H063
A0A1Q7U8E6
A0A024M5T1
A0A0Q8CDW1
A0A1G1A7K7
A0A229HEL1
B1MKR2
A0A180C886
A0A259CG78
G5K6A2
A0A223D0Q6
A0A241W9Y8
A0A1I4L5N4
A0A257KVZ1
A0A1H6MBR3
A0A1Q6RNH9
K9T878
A0A1C5EB27
J2FD11
A0A1Y4LJ44
A0A150ZH72
A0A1G8LMA6
A0A1A5TAY2
A0A1G5ACZ2
A0A1G5GVE5
A0A1G5HA07
A0A1G5IUY3
A0A1G8D7J9
A0A1H9P751
A0A243PSQ2
A0A0L6T3V2
A0A245ZRF5
A0A255CIB9
A0A1Q9J6V4
A0A0M8SRQ1
A0A242VU92
A0A255GV77
A0A249SRU0
A0A249SUN5
A0A249SYW6
A0A1S2NU18
A0A101UBL3
A0A1C5F503
A0A1G1GPM5
A0A143X4H6
A0A1G6LFN9
A0A1G8LPC9
A0A024LW54
A0A229H9V7
A0A1G6I6R5
A0A1H6MKS2
R7BFM8
A0A024M1W1
A0A1G5HSF2
A0A1G5AT53
A0A127P7W0
A0A222WUC0
A0A1G8P7N0
A0A222WHD7
A0A223D5L9
A0A257VQ26
A0A101UAZ6
A0A1Q7TWX9
A0A0D5AC33
A0A101UNA8
A0A1A7KGL1
A0A1F7YX64
A0A1G1A458
F9SHD9
A0A1G1H510
A0A1G8NUG9
R9X192
A0A1H1LXR6
A0A223D2C0
A0A229GLL6
A0A117LXD0
A0A221UUE7
A0A222WH85
A0A257KSR8
A0A259CDK9
A0A258RYU9
A0A0R2SMN0
D9UZZ6
A0A1B7WVU1
A0A101LLE2
A0A1Q9LJH1
A0A127CQ75
I2HME1
A0A143X7A4
A0A0W7W875
A0A1X2JA58
A0A222WGT5
A0A1G6UVC4
A0A1M3G042
A0A1V0LJV9
A0A258RQ19
A0A242L0Y3
A0A257KL70
A0A1M5NFU2
A0A1E3D189
A0A024M4S1
G4QA58
A0A209CG60
A0A0K9TAN0
A0A0M0AAE7
V7FT01
A0A255CHJ8
A0A2A2WA75
A0A1L9QNW0
A0A117RU62
A0A1V2UB00
I0K021
A0A0M2G6C7
A0A0M9YCB4
A0A1I3FLV3
A0A124ICG7
A0A024LWX7
A0A1M6NE14
A0A1V0Q8T9
A0A221UZF2
A0A0U9HPW4
U2TIW5
V9X442
A0A255CHM7
A0A221UVD9
A0A1Q9LJJ3
A0A101AH07
A0A142YID1
A0A0M0ADC6
A0A142YLA2
A0A1W6ZAN6
A0A101ULH7
K0AE49
A0A0A2HK62
D3DI43
D9UXL4
Q9KU33
A0A1C5F6E5
A0A1M6VNB6
A0A1I3GM22
A0A0L7NLB0
A0A1G5XXH8
A0A1I6HIS1
A0A1J1CSR6
A0A1M4M6G3
A0A255CIS5
A0A259GS30
A0A1G6Y1C1
A0A1I6H3V8
A0A1S2QGT5
A0A1C5BVQ2
A0A202DMJ0
A0A1G6XHM7
A0A1G5G2U9
A0A117JKB7
A0A241VZU5
A0A255H606
A0A1L3JK06
A0A257VF58
A0A0N1KLW5
A0A242VJR3
A0A0M2EC61
A0A2A2W7M8
A0A291ITR6
I0VNM3
K9T7C3
A0A1T4PWU2
A0A101UK80
G8UWD8
A0A1F7Z3E9
A0A1G7Z4U7
T2PMF6
R6ZHH0
A0A1G6T3H0
A0A2A2WAU7
A0A221V0P5
K0AA17
A0A016AJ91
J2FIH5
L7U8G4
A0A259GRA9
A0A0M0EEE8
A0A0A3Z2Y3
A0A229H4U8
A0A242VKK8
A0A257VSE7
L8P1Q7
A0A1I4GLH3
A0A1I6ICK0
A0A1L3NIY6
A0A1G3H4X7
A0A221UUK8
Q4BVR3
H8G531
J2EUY3
J3D9H4
A0A124IBV7
A0A1W1WF25
A0A1G5I2U2
A0A1G5F1E2
J2N1U5
A0A209BMD6
A0A1H6JG31
A0A024M8L9
A0A1Z8QKA4
A0A1X7MVJ0
A0A1H9MY22
A0A1I3BFW8
A0A259GUP1
A0A0Q8CCY4
A0A1G5BHU7
A0A0C1TZT4
A0A0X3S0C0
A0A1C5CE82
A0A101UBF9
A0A1X2J6G4
A0A1G5GWA2
A0A1G5IJK9
A0A1G7DW08
A0A084JJ82
A0A117JN35
A0A221UU26
A0A221UWH8
A0A221V2H0
A0A1G6NNU0
A0A1V0Q382
A0A245ZIT5
A0A255CHQ9
A0A257KW92
A0A1V0LBY3
A0A0C6P2S6
A0A1Q7U8W1
A0A1Q7U4U7
J2MFV3
A0A0F3LUD1
Q24SC3
A0A1G0R404
A0A1J1CZI1
A0A0L7PAS9
A0A085DWM5
A0A249SQP5
A0A1C3V918
A0A014CMP4
A0A0S6U6J9
A0A084JM95
A0A1H6L4E5
Q98LU7
A0A242VNM0
A0A255H4N0
A0A241W9Y3
A0A1I4I3B1
A0A1H6K1S9
A0A1C5DKF5
Q986L9
A0A1T5EFY5
A0A1G3FWU1
A0A0N0IKU3
T0RZV7
A0A1G5DB87
A0A0S7Y6Q7
A0A1H9NXR6
A0A1J1CZK8
A0A068N5Q4
A0A257KKR9
A0A257KXB0
A0A238ZE56
A0A0X7JFD0
A0A1B7X1C1
A0A1G5DGG5
A0A239RED0
A0A255CJ80
A0A257KSB7
A0A101UCL1
A0A1Q7U5T3
A0A024M128
A0A1G5HBA9
D0S1K8
A0A1G1GRY9
A0A1G9U884
A0A1G8IUW6
A0A1J1CV25
A0A1F3ZXN2
A0A0N0K8Q8
A0A220RCD9
A0A1I3P388
A0A1C5FEL0
A0A142FE09
J2YG75
A0A072R2X2
A0A024LVM8
A0A1G5Y1S8
A0A229H269
B0NIQ5
A0A1G8BFX9
A0A1G8AVD4
A0A1V0LHA1
W0AUV5
A0A259C6A6
A0A1Q9LFE2
A0A101UA86
A0A1I3LX57
A0A222WKN0
A0A255CGI8
A0A1G1H3X8
A0A0M0A994
A0A245ZTI5
A0A1G5DDN3
A0A222WP55
A0A249DBR5
A0A258RYL0
A0A139KLR7
A0A1Q7U7A5
A0A1C5EDZ3
A0A1G5UUT4
A0A014CCE1
A0A024M7D6
A0A0G1DAB5
A0A143WVS9
A0A127PC27
A0A084JSB6
A0A220RF31
A0A1G6L6I1
A0A1G6T0T9
A0A0S9QL56
A0A1I4ELZ0
H0SKP8
A0A245ZQQ3
A0A2C9YEG3
A0A2C9YE22
A0A1C5E9U3
A0A1G6QS06
A0A220RIB1
A0A085DRR7
A0A1H6MR11
D0CYD4
A0A1G5DAL4
A0A1L9QXJ0
A0A242KXR9
A0A242L2M7
A0A255H980
A0A257KN95
A0A257KWA3
A0A257KQY5
A0A1T0AS31
A0A1V0L807
A0A1C5F5A0
A0A0Q8EJY6
A0A249T495
A0A0F3M0H2
A0A142F921
A0A085L452
A0A1F9G4R5
A0A1G5BHS2
A0A143X336
A0A1C5E1D4
A0A143XBY5
A0A1F9MCK1
A0A084JKK1
A0A242KZJ7
A0A1L3NLL6
A0A177R0A3
E2PYS0
A0A259BLC2
A0A1M6BIF4
A0A242VP23
A0A245ZR82
A0A259CBB2
A0A1N7AHM8
A0A221V252
A0A0X7JAP2
A0A2C9WVR7
A0A1H6LG56
A0A117RTU4
A0A242VR22
A0A1Q9LCM7
A0A1C5E3R9
A0A1C5BGJ7
A0A143X4F8
A0A1C5D7G5
A0A1C5DDR1
A0A143WRD1
R5DTX4
A0A1G8FW04
A0A1G6VWD7
A0A1G8EDL0
A0A1G8CT71
A0A1J1CW68
A0A1G5V416
A0A222WI02
A0A242VST2
A0A259BJ87
A0A259C8G8
A0A259CGT2
A0A229GW38
Q4BZL2
A0A255H529
A0A257KM76
A0A1Q7TZ71
A0A1C5BQ33
A0A101UA10
S2YR81
B7LJ85
A0A1H6IYD4
A0A0S7Y124
A0A0L7DRR1
A0A099PFH3
A0A221V242
A0A095TF97
A0A229GLJ7
A0A239RGD6
A0A127PGF4
A0A222WQF9
A0A291IYS7
A0A229H968
A0A242L241
A0A249STI5
A0A249SSX0
A0A1H6JEP1
A0A1B8UYK9
Q2RQK0
A0A1G9NXP7
A0A1G1GPM7
A0A1G5I789
A0A1G6VQ00
A0A1H9Q5I5
R5DHK8
A0A1J1CX63
A0A0M0ECQ3
I0VNT0
A0A241W2P2
A0A222WGJ1
A0A229GLS0
A0A0K9THS2
A0A150Z8X0
A0A1C5DWZ9
M7MZN5
J3DA05
A0A1G8A9H0
A0A1G8F849
A0A1G8EFP1
A0A1H9PLL0
A0A1J1CU41
A0A0T6VXJ6
A0A0M1L966
A0A024LZP4
A0A229H074
I2HPI5
A0A0Q7QYW7
A0A0M0A984
A0A124IB41
A0A127PAX9
A0A209BLE9
A0A259GRE4
A0A0N1LM69
A0A249T1N7
A0A255CFL8
I0R1E3
A0A1I3FYI7
A0A1G7WA24
A0A1W7CX54
A0A0F0H482
A0A1W1WPJ9
A0A1G7B981
A0A1G5EZ16
A0A0K6I5Q6
I2HUI4
D0S6T5
A0A1Z8QB93
D0CVQ6
A0A259C9X3
A0A255GNN4
A0A255GU82
A0A259C919
A0A1C5CAB2
A0A1B2DF13
A0A0S6U8R6
A0A1G5FAT5
A0A1G5F663
L8NVG2
A0A223D3M6
A0A1G8D3R6
A0A1L3JGR3
A0A259BT32
A0A0L6JA09
A0A255CK42
A0A257KU08
A0A258S0Q6
A0A0A2HFX3
A0A139LAT2
A0A1C5CQT8
J2YKK7
A0A1C5C412
A0A1G8C0K1
A0A173L1J3
A0A1F4AAI5
A0A1G1A989
A0A1G5EL61
Q0JZA7
A0A221UQE9
A0A223D0K6
A0A238YUL9
A0A249DJ13
A0A258RVE0
A0A1L8V037
A0A1Q9J2U0
A0A223D2U2
A0A241W5Q7
A0A1H9NHI0
V0Y490
A0A249SWZ6
A0A255CIZ6
E3CFI7
A0A257KFL6
A0A220RC93
A0A258RLB9
A0A2C9YFE7
A0A1Y0DW83
A0A1C5CUF3
K9T3U4
A0A291ITL4
J2YIY2
A0A1I3GRJ0
A0A139KN15
A0A242KZ52
A0A238ZRQ5
A0A220RJ52
A0A0L6J2Z5
A0A242VME3
A0A259GRD6
A0A024M8F0
A0A255H322
A0A1G5B1W1
C5TN66
A0A249SU09
B0NDP8
A0A1G8APJ6
A0A0N0ILE7
A0A1F1DUG1
A0A061PXP0
A0A124ID20
A0A220RKG6
A0A1G0ZU56
A0A179YC13
A0A249DCK7
A0A1H6JSA6
A0A0N1LJD4
A0A0Q8E9J3
A0A1C5CMP5
A0A1G8JCI3
A0A099P9J5
A0A1G7CMS6
A0A255H0M7
A0A1I3G790
A0A0M9YFP4
A0A1C5EMA9
I2HXQ0
A0A243PQQ8
A0A249DDJ6
A0A1G5AID9
A0A1C5DNY1
A0A239R9F9
A0A1J1D1Y7
G0IAD7
A0A255CF26
A0A258S1V1
A0A258RTE6
A0A2A2WDT2
A0A2A2WE96
A0A1V0LHG0
A0A139BP14
A0A1S9I5F8
A0A117RX64
A0A249SRS8
A0A1I3QKB7
A0A1C5CK18
A0A061PF25
A0A1N7CG62
A0A1W6ZF12
A0A1B2DFE4
A0A1G5IK29
A0A223D606
A0A127JPK9
A0A241WAA9
A0A024LUT4
H0SKN7
A0A249SRZ0
A0A1G8C2Y1
A0A095XT28
A0A245ZL99
A0A249SZM5
A0A258RLE1
A0A2A2WET8
A0A2A2WKE3
A0A1R1ESN8
Q9KSG7
K1MKH1
A0A101UJL0
A0A2A2W7V6
A0A101UA44
A0A1B2DJ75
A0A1G5H652
A0A1G5JQ73
A0A1G3HIK7
H1WT02
A0A209CE20
A0A1Q6VGI1
A0A0M2EDW4
A0A0D5A8U8
I2HU67
A0A257KRP5
A0A0C2SEN7
A0A0Q6H8W1
K0WZX0
A0A1S2Q381
A0A1C5F8G4
J2P9X7
A0A1G9TKC1
A0A0L7FBK7
A0A1I4LI76
A0A1J1D254
A0A220R9Q8
A0A0C3LV98
A0A024M017
A0A1G8QRQ8
A0A209BBK2
A0A229GL26
A0A0M2EFZ8
A0A242VPB0
A0A257KL36
A0A259C941
A0A0P6VAL6
A0A0A3YJ69
A0A249T338
Q0K2Y5
A0A068MVG0
Q8E232
A0A101UBW4
A0A142F6L2
A0A1Z9ITN4
A0A024M0W6
A0A1X7NHI8
A0A220RDJ4
A0A0K1UAT6
A0A220RDU3
A0A242VTN6
A0A249DFY3
A0A1F4TU21
A0A1G1H5U8
A0A084JD76
A0A088NSZ6
A0A1W6ZBE7
A0A1H6LHN0
A0A1I3E3E4
A0A1L3NDT1
Q98HD2
A0A255GT49
A0A249T071
A0A2A2W8M4
A0A1Q7U1K2
A0A249SQ07
A0A257VMG4
A0A1H6M426
A0A2A2W901
A0A2A2WB75
D9UXZ1
A0A1C5CCI5
A0A1C5CM78
A0A1C5EXN3
A0A143X2B9
A0A1H1MT96
A0A1H6MWP4
A0A1I4JPK7
A0A1G3HPW6
A0A255CJ06
A0A249SZ24
A0A142YLR8
A0A245ZLX6
A0A1G5J5S5
A0A014D1I4
A0A209CPT9
A0A1I6VRG6
L8NVJ2
A0A242KYT4
A0A243PYX5
A0A229H9I1
A0A249T2X7
A0A2A2W9J5
A0A1J0JQ12
A0A024LUK9
A0A229H4C9
A0A249DBK2
A0A258RRT2
A0A1H6IW79
A0A2A2W376
A0A0U9HYD0
A0A0A3YTU6
A0A143WXS1
K9T4N4
A0A1F4A2Q0
B0N9X0
A0A209CPG2
A0A1X2RJL3
M7N6V8
A0A245ZJS4
A0A243PSC2
A0A1J1D330
A0A0M0A797
A0A1G1GX93
A0A1G5BL45
Q4C0L9
D3DJ82
A0A255CDA0
V7G2G4
A0A1J1CYV2
A0A0A3YTW6
A0A0U9HR85
A0A101UIM3
A0A2A2W4A7
A0A163EQJ3
A0A1G5VXC1
J8J7H0
A0A084JMF9
J2MXY1
A0A1M6W1V6
A0A109B6I5
A0A2A2W470
D9UWV8
J2MXB0
A0A168FRG9
A0A1B8QU77
F9SD54
A0A245ZRX7
A0A241W7V2
A0A1G5DJ34
A0A1C7EF44
A0A1G8LLV8
A0A259CDR6
A0A1X7PJY0
A0A1H9N4G0
A0A1L6ZDE3
A0A1M3G022
A0A127JX08
A0A0L6J2V3
A0A1X7PM41
A0A239R743
A0A1J1CRY8
A0A222WJT3
A0A258RN02
A0A2A2W1X5
A0A1Q7U4N1
A0A162DR63
A0A1G3GTA9
A0A1G5C466
A0A1F9QTJ9
A0A1H6MN13
A0A060PRR6
A0A1C5DWK4
A0A061PKK8
A0A1I6HCC3
A0A259C9X6
A0A1H9P127
A0A242KFH5
A0A220R9F7
A0A242VLR4
A0A2A2WJH4
A0A1Q7TWT6
A0A2A2WAB8
A0A1Q7U427
A0A1B7X5A2
A0A1C5BPA2
J2N103
Q0K800
B7LJ84
A0A1Z9G350
A0A1X7NH45
A0A245ZRI7
A0A245ZIQ4
A0A1M7DPI7
A0A258RW88
A0A1I4G0V3
I4M3F9
A0A223D6H8
J3DGX9
A0A1C7C3J7
R6ZIE9
A0A089IWK1
J2MXJ9
A0A1X2RP98
A0A1G5D6I0
A0A117RUR0
A0A221V1M1
H0SEK2
A0A245ZR67
A0A0Q6I311
A0A257KMA2
A0A259C7I4
D9V0F9
A0A1C5F0L5
A0A1C5FIP2
A0A084JC70
A0A1F7W5K7
A0A1G6TW14
A0A0S8DU94
A0A0L7FA18
A0A242VTD7
A0A259GNG1
A0A1B2DRM2
A0A255CBQ2
A0A1B7X0J8
A0A1C5F4J4
A0A1C5C0E9
A0A060Q1X1
A0A084JMX2
A0A1G5JSQ9
J2KK76
A0A0L6T751
A0A1I3BMQ5
A0A1X9MDI2
Q98MW9
A0A245ZIU3
A0A229HD79
A0A249DCU5
A0A150ZGG5
A0A0X3SVW3
A0A1C5BX82
A0A1G6UBU8
A0A2A2W5V1
A0A1F1XCN2
G8UYS2
A0A088NW59
J2ET56
A0A1I6SFS7
A0A229H1U9
A0A257KMC1
W0AVH7
I0R2V0
A0A249SYQ3
A0A0N1BSL5
A0A0A3Z7T4
A0A249DBT8
A0A258RNF1
A0A2C9WVV2
D9VDN2
A0A177R407
K0WRZ5
A0A1G6ISB2
J2EBA1
J3F977
A0A0K9TAZ7
A0A024LXV1
A0A1G8BU20
A0A245ZDP5
A0A1I4IHH5
D0CXC7
A0A209BBF6
A0A249DG68
A0A258RY47
A0A024LUI7
A0A1G7AGS5
A0A257KYA4
A0A2C9ZHT8
A0A221V392
A0A229H9J1
M3QTB2
J2YLH9
A0A259GRY6
A0A143WYA9
A0A1G1GQ56
A0A1G1H5L6
A0A1H9Q4X6
A0A0S7XPV2
J2MYP1
A0A0K1UFI4
A0A241W5G1
A0A2A2W3M0
A0A245ZSQ9
A0A1G8M9H8
R7BDF5
A0A1G8E2T3
A0A101UAC1
A0A142YFM3
A0A1A5T0B8
A0A1C5DBD3
A0A0S7XN83
A0A1G5CCU5
A0A0Q7RZB4
Q98BD7
A0A243PUE8
A0A1G5Y9P6
A0A1G6U2R6
L7ULL3
A0A173KT42
A0A1E2SKM6
A0A1N7ALZ7
A0A1G5HAZ0
A0A1G5F5E3
A0A0M2EIS2
A0A135P1S9
A0A117RUI9
A0A222WNQ9
A0A229GMY2
A0A143WXG1
A0A1V9ULP3
A0A1C7EIA9
A0A1G1GQP4
A0A0T6W1C4
A0A1G1YXK9
A0A084JLY3
W0ATT4
A0A257KYD3
A0A229HK95
V0XDM6
A0A1I4KRU6
A0A1M6TS16
A0A249SWV4
A0A245ZLU6
A0A1F8CH33
A0A1G7CLI4
A0A1G5C863
A0A084JLN0
A0A1Q7U2Z0
A0A1S2NVJ1
A0A2A2W4G9
A0A167I633
A0A1A2D303
A0A1S9I0U8
A0A1W7CXB8
A0A0D5AF19
Q0F2U9
R5DXX9
A0A1Q7U2T4
J8MUA1
Q4BYH7
A0A1V0LLS4
A0A1I4IDV3
A0A1I4J2I1
A0A150ZAW7
A0A2C9ZHT4
A0A135P339
A0A209CG10
A0A220RDK3
A0A242VQ52
A0A1I4IPY8
A0A1L3JJH5
A0A124IB34
A0A1G5AF06
A0A1G5V787
A0A0A2HKY4
E2PUS5
A0A249SQK9
A0A1M5TEL7
A0A1L6ZIC8
A0A1A3D5B3
A0A0A3YRF6
A0A101UD45
A0A259CAA1
D9VD40
A0A1S2AC49
A0A0S6U5K1
A0A127JQ89
A0A229GXQ5
A0A238ZTV9
A0A1M4M7G1
A0A291IZJ1
L7UA27
A0A0S7Y711
A0A1V9UL16
A0A1A7KEX2
A0A174GYH1
L7U4A1
A0A229HGE1
A0A1G1GW79
A0A1L6ZJI3
Q981R4
A0A220RJM5
A0A223D4B3
A0A1Z9IPC5
A0A220RCQ3
A0A1F9LHR7
A0A0S6U1F9
A0A061PNU2
A0A1I6W202
A0A173KZT4
A0A1Z9G619
A0A209BNQ7
A0A242VVR4
A0A257KQQ3
A0A1G5JT39
A0A221V451
A0A223D035
A0A1G5HGW6
A0A1I3MF89
A0A1I3PFR9
A0A1I4GTH6
A0A257KQ84
A0A257VPQ7
A0A084JLT4
A0A1G9W385
A0A1H6K8D5
V0X6S3
A0A1Q7U0X3
A0A0R2SR46
A0A221UQJ6
A0A255CMG7
A0A255HDG9
A0A2A2WCW5
A0A0A3Z4E1
A0A239R5G3
A0A239RD87
A0A249DA62
A0A1Q6LA92
A0A241WB95
A0A143WV39
A0A2C9YEC1
A0A1F3QE25
A0A1F3JPG1
A0A1X9MG33
A0A245ZPM7
A0A1J1CZF5
A0A243PN88
I0VPK7
A0A220RFQ6
A0A255GQQ9
A0A202DQ19
A0A257VN17
A0A1C7EIZ5
A0A1G6VND4
A0A239R8G4
A0A222WNA0
A0A0L9Y4K3
A0A223D5P1
A0A1J1CZ82
A0A1Z9ISL5
A0A209BMU5
A0A101UA48
L3QK18
A0A1X2RGW2
A0A1F3Q6N8
A0A0Q6Q8I7
A0A061PGM9
A0A1I4M965
A0A1M6V9A7
A0A1X9MCT8
I2XI54
A0A259CHK8
A0A258RZ52
A0A1V0LIN8
A0A1V6M5P1
A0A257KIG0
A0A1L6ZIV7
A0A162JRE9
A0A1R1F0E5
A0A222WUJ6
A0A238ZK95
A0A245ZJB0
A0A1C5F109
A0A1E3D6V0
A0A1F3QEM8
A0A239REP9
A0A0T6W2X1
A0A1X7MWR6
A0A1G6HMR8
A0A1G8E861
A0A1G5AC05
A0A1I3M7T5
A0A1J1D1B2
A0A223D466
A0A239RCS5
A0A242VVA7
I9XV77
A0A229GQ45
A0A249SSF8
D3DHG5
A0A1C5FD61
A0A1C5BXC8
A0A1R1EU91
A0A101UCI0
Q0F3J8
A0A229GBZ7
A0A258RN19
A0A0W7WB59
A0A255H1U2
A0A291IT74
A0A174YQM8
A0A084JJH3
A0A099PFJ8
A0A089ISV8
A0A1Y3RZN5
A0A1F8M6D8
A0A0L6T3R0
A0A014F8U6
J2F9Z8
A0A243PL23
A0A259C9W9
A0A259CFI6
A0A229GKG9
A0A1V0LLP1
A0A1C5EEH3
G4QCU4
A0A0Q6HDE2
V9X4D2
A0A1G8C5E6
A0A0S7XQQ2
A0A084JPK7
A0A242VXH9
E2PW43
E2PWE1
A0A1V0Q9Q5
A0A241WCB6
A0A222WLD6
A0A257VK54
V0YNP3
A0A243PLB0
A0A229HDR6
A0A1X9MA64
A0A143X811
A0A0A3ZYC5
A0A1B8QW37
A0A0D5ACJ1
A0A249SQK3
A0A1P8PZ25
K1LQP0
A0A2A2W7U3
A0A1W6ZH94
A0A1D3A356
A0A143X1D5
J2YG15
R9X276
A0A1F5U6W9
A0A1F9MI70
A0A223CZI1
A0A1I4P5S7
A0A1J1CXF1
A0A1H9R2V0
A0A1J1CTK7
A0A229GPE1
A0A1Z9IR29
A0A0F3LW13
J8MCX0
A0A1C5EI99
A0A1C5F3K3
D3DI17
A0A1F9QPU7
A0A1G0ZM48
A0A0S8DWN1
J2MYG0
A0A209CI65
A0A1V0LAC1
Q4C153
A0A241WC24
A0A245ZMM2
A0A259GB92
A0A173L0U5
A0A101UM90
A0A1X9MH22
A0A1G8DEJ5
A0A068MYK1
A0A1G7ZCA4
A0A0L7DRN5
A0A241WCE5
A0A257VIM7
A0A101UB95
A0A242L2D8
A0A223CWK5
A0A1Z9G638
A0A101UM97
A0A249SV99
A0A101UFF6
A0A1W6ZET0
A0A1A7KC96
A0A1B8UQL8
A0A1F5RW51
A0A1G0ZVB9
A0A024LUB8
A0A1G5Y9Y1
A0A1X9M5S4
A0A209CPX7
A0A249T523
A0A257KIR4
A0A1G7CUC3
L8P1Y8
A0A249SYD8
A0A1V0LI95
A0A024LU90
A0A258RXM1
A0A1G6JCA9
K1LL59
A0A0F3LNI9
A0A1M5RV50
J2EUP8
B1MAM2
A0A1X2RP38
A0A1J1CTC4
B0NAS1
A0A1G7CDW3
A0A1J1CXG0
A0A1I3LXS1
A0A095T1L2
A0A1I6HPJ6
A0A084JL53
A0A1I3DW89
A0A1L8UTA0
A0A259CAB9
A0A2A2W919
A0A0Q7RSZ1
A0A223CWB1
A0A258RXP8
A0A259CFP2
A0A1A2D425
K1KM35
R9X0L3
A0A1I3C0J2
A0A209BPC9
H1WMY7
A0A223D715
A0A249DGR8
A0A099PCW4
Q24VM1
A0A1V9UFZ2
A0A1C5DCB3
A0A143WRB9
A0A243PMD4
A0A243PPL4
M3PCF1
A0A239R893
A0A220RIG0
A0A127PC61
A0A0A2H9S6
A0A0C1U469
A0A257KFS0
A0A259GBB8
A0A024LYP1
A0A024M0B1
Q0F1V1
A0A0G1DA21
A0A1P8PW94
A0A101UH75
A0A1G8E566
A0A1F3JY64
A0A1G9YVF9
A0A143X2W6
A0A1X2J983
A0A209CBN1
A0A229H228
A0A1L9QM86
F9SKF6
A0A084JPP5
A0A222WSL0
A0A221UVM6
A0A239R7S9
A0A223D118
A0A0Q8CRF9
A0A0R1P2Q7
A0A1S2PR55
A0A1G9TDH9
A0A0M2EHY3
C0G6K7
A0A209C1Z0
A0A1I3LYD6
A0A1J1CTI8
A0A0M8TNQ3
D0CWA5
A0A024M577
A0A229G332
A0A243PNJ5
A0A1I6S0T6
A0A1X9M8X6
A0A257KJQ6
A0A1Q9LU77
A0A0Q6PSX3
A0A258RPT2
A0A229H736
A0A258S048
A0A0C1UCW5
A0A1C5F7P3
A0A1I6HLK8
A0A0L6J0J3
A0A209CPV6
A0A1G7WXG9
I2XK64
Q251S5
A0A259C8I1
A0A139BQT3
A0A245ZSC9
A0A257VBX3
A0A1M6J3V0
A0A0Q6HPW5
J2YN19
A0A1B7W5U0
A0A1C5BWA5
A0A1A5T7H2
A0A138AU06
A0A1C5D745
A0A127ARJ8
A0A024LV74
A0A1G1H1Z6
A0A1G5IEL5
A0A1G8KNV8
A0A1G9MC75
A0A1V9UPA1
A0A1J1CVS2
A0A1H1LRT5
A0A1Z9G5A3
A0A1G5DYT9
A0A1G5IX52
A0A1G8NPP9
A0A1M3G0V2
A0A0F3LXZ6
V0X5L7
A0A229HHB7
A0A1G5H385
A0A259GBC2
A0A1I3H7H9
A0A242VQZ0
A0A1W6Z7Q2
A0A1G8A019
A0A1G5AW22
A0A0S9QI28
K9T1G6
A0A229H5W8
A0A249DDL1
A0A220RH97
A0A258RZV3
K1LPA2
A0A2A2WII3
A0A1G1H267
A0A1G5Y8I8
A0A1G5UUQ0
J5HFH8
A0A1C5D3B3
A0A220RD54
A0A258RTS4
M4KIK5
A0A0G0JJZ4
C5TL28
D9V4T1
K1L7K4
A0A1G6VDB6
J2N2C4
A0A1I4HR39
A0A255HBQ3
A0A1G5ET59
A0A1G1GWR2
A0A1I4NB76
A0A0K9T438
A0A0M0A6C5
A0A249T3J3
A0A1V6M4H1
A0A0X3T267
A0A221V3G9
A0A241VYT6
A0A249SSR5
A0A0C1U0M3
A0A259GSX5
A0A259GU25
A0A258RX42
A0A1W6ZBZ1
A0A0U9HTV0
A0A138AUW1
A0A221UWC6
I2HP82
J8LV14
A0A1B2DQY8
A0A1C5DKL1
A0A1C5EHZ5
A0A1C5F921
A0A1G5VT04
A0A257KTI5
A0A089HSR2
A0A1G5J588
J2E5E0
A0A1G5V3L2
A0A0H3GJV5
A0A099PAW8
M3RWA8
A0A242VJI6
A0A243PZ18
A0A241W7V5
A0A1X7PYK8
A0A258RXS4
A0A1N7CFR2
A0A0U9HY34
A0A024LY63
A0A024M5I4
A0A1H6MS55
B7N409
A0A1G1GV29
A0A1G5J616
A0A1W7CXT3
A0A257KQC3
A0A221UR60
A0A221UZJ3
A0A257KY29
A0A242VS54
A0A1G6ZNE4
A0A1G5IYP7
A0A1C5CVZ3
J2YM22
A0A1G2P2T9
A0A1G5F5U0
A0A1C5DF53
A0A1C5EHR7
A0A101UI87
A0A0A2HJR3
A0A101ULR2
A0A1G6KAA8
A0A1V6MBC1
A0A1G1GRM4
A0A257KHM9
A0A016ANL4
A0A024LTP0
A0A258RKG7
A0A258RNC0
A0A1H6IZ10
A0A1T4Q0C5
A0A258S1N7
D9VC21
A0A1V0LKQ6
A0A1C5BHX3
J2KXU2
J2LK62
A0A1V2UGF6
A0A1C5EWQ9
A0A0C1RD05
J2YRH8
A0A015YFJ5
A0A242VUW8
A0A1G7WXL6
A0A242VRK7
A0A1G6R8N4
A0A1G8ABH3
F9SDB0
A0A1I4JG63
A0A249SY02
A0A242VM57
A0A249DF21
A0A255CLP0
A0A258RTF6
A0A291IZR7
A0A1X9MIC8
A0A222WV45
A0A245ZSE0
A0A1G5VF66
A0A0S6U8U4
A0A255HDM4
A0A1I3QE14
A0A291IYK8
A0A1Q7U762
K9T7L9
A0A220RJ36
A0A1I3KSM5
A0A257KTU4
A0A1F3QBA6
A0A1F7YY61
A0A1L3JGW8
A0A0D5AB96
A0A142YH22
A0A127ARV1
A0A0M8TLS7
A0A0M0A5N7
A0A127P579
A0A0K1UCS7
A0A1X2RJ36
A0A0W7W4K8
A0A0M2FYT5
A0A229H8X5
A0A1F3ZXK8
A0A1C3VNJ3
D0CT46
M4KKU0
A0A0C6P1A3
A0A1A7KL18
Q2RWJ8
A0A1A5T1W9
H8G3T0
A0A095U6V4
G8UTX5
D5UQT6
A0A1T5BIX9
A0A0N0ZLG4
A0A0Q8CIH7
A0A0Q6IEF6
A0A138A8Z1
A9WS18
A0A124IDZ7
L8NMP4
A0A0L6J0L6
J8MIA2
A0A1V0LK99
V7G0B0
A9WQV8
A0A1C3VEK9
K1LY50
A0A1Q6RLS2
A0A143WUU4
J2E9V8
A0A024M0X5
A0A0S6U7H7
A0A259CAX4
A0A2A2W703
A0A2A2WGM1
A0A1R1EPT3
A0A220RC72
A0A1L6ZMA4
R9X5B3
A0A0L9Y8G6
A0A2A2WB14
S2YCZ6
A0A1G1GX79
A0A143X1V1
A0A259GD59
A0A239RCY3
A0A162LNA5
A0A0S8DTF9
A0A1B8QTY9
A0A1C3W4J8
A0A127PH31
A0A1F1XE47
A0A1H1L9M4
A0A060QBY0
A0A1B8R0P9
A0A0M0AEA4
A0A084JRV2
J8MB71
A0A124ICT9
I4M5E8
A0A257KN61
A0A257KNN9
A0A221V110
A0A229H746
A0A1H6MMW8
H8G4W5
A0A1G7B1Q5
A0A1I6I1K0
A0A1G5CJD3
A0A1I4HHC1
A0A1I4J8J4
A0A0L7NT29
A0A0L6T737
R7BKW7
A0A1G3HM68
Q98NQ7
A0A1X9MBL1
A0A1Q9LRV0
A0A0T6VYV7
A0A1B7WL54
A0A1G3HJU2
A0A1H6LH25
A0A1A2DFC7
A0A1H1SWE4
A0A1H2AJI9
J2L4Z5
A0A1A3D6V0
A0A0G0JUU3
A0A0N0KAC4
G5K5T3
A0A1S2PV25
A0A1Y0DW95
A0A0K1UEW4
H0ST60
I2XA37
A0A0M8TPQ4
A0A0Q6I7B2
A0A072R4E3
A0A1A6G8D9
A0A1Y3VQY4
A0A1V6M4V6
A0A1X9MK83
A0A1N7D3B4
A0A1W7D558
A0A117LYC9
A0A088NJH0
A0A1G5FZP5
A0A161I8A4
V9WSL4
A0A1B9Q2S8
A0A101UP25
A0A1Q6L7G7
G8UVB4
A0A1T5GGF2
A0A0Q6HX08
A0A1B2DCS4
A0A1G6WRW4
A0A255H922
A0A0N0IJH4
A0A1G7AM88
A0A1J1CVC1
A0A024LZL2
A0A239R6R1
A0A209C1Q4
A0A258RXY9
A0A259CEQ0
A0A259GR28
C0G811
A0A024M4F8
A0A101UMF8
H0SQI7
A0A222WM69
H1WRN1
A0A117S041
D0S483
D0CSC4
A0A1F7Z1B8
A0A0A2HET4
A0A1L3JIA0
A0A1L9QXE4
A0A088NNS5
A0A101UWA3
A0A142Y9Y5
H1WPH0
G1V9F0
A0A0G0UCG1
H0SKP3
A0A1S2P0X3
A0A0Q6HUC1
A0A138AJF1
A0A0N0IJP8
A0A0N1BVL6
A0A0Q7RM16
A0A0Q8C5P6
A0A135P164
G0I6V4
A0A1D3B649
A0A068MVH0
A0A1B7X7Y9
A0A1B9PWP9
A0A1C3UHM3
A0A1F5A4R9
J3CV52
A0A1A5T1F6
A0A1A7KH50
J3FA42
J3FEH4
A0A1B7X8T0
A0A1L6ZDR7
A0A1N6SPW2
A0A1V0LC54
A0A239R8D8
A0A1Q6L427
A0A1T4QBJ9
A0A1F1DUX0
A0A1F3Q6Q0
A0A1F9QMS4
A0A1G0RS47
Q0K7S1
A0A1S9I9V2
A0A109B6X3
A0A0E1QEB8
A0A165NU73
K9T4D4
J3D078
A0A0S8DQR6
A0A127JQF8
V7FYA6
J0HM24
Q24VD6
A0A015YYH9
A0A1W1WJ94
A0A1X2RIR7
A0A1X7N0V4
A0A257VS19
A0A258RWC3
A0A259CAJ3
A0A2A2W2Q5
A0A2A2WC23
A0A221UZM6
A0A1G5I0Z9
A0A1G6QQB0
A0A2A2WKD7
A0A1R1EV58
A0A1Q7U0X4
A0A1C5DLL5
J3F649
J2P8E3
A0A1H6MLV2
A0A1I6RKD0
D0S404
G1V9S0
A0A220RD91
A0A0Q6HVS5
A0A1L9QMP1
A0A1M6KJK3
A0A117RTY6
A0A1B8UU46
A0A1H6JBJ8
A0A1X2RX44
A0A1G1GNM0
A0A243PXR2
A0A257KJH2
A0A257KVH6
A0A291IWG6
V0X977
A0A239R276
A0A242VJZ1
A0A245ZLY3
A0A249SWY0
A0A016ARB1
L8NQV8
L8NP16
D0CUU0
A0A1A5S4H7
A0A1B8UY36
C0G520
A0A0X3SV35
A0A1B9PUS5
A0A1F3Q0E3
A0A1F3Q6P8
M4KFH1
A0A0A3YNM0
V9WTS0
A0A0C3ME06
K0X468
L3QAV9
L3QQQ9
A0A1G9Z4E3
A0A1L9QKQ9
A0A165PMP6
G8UXG4
A0A1V0LBK8
G5K4Q8
I2X3S7
L7U3T9
A0A1R1EPP6
A0A0M1LCE5
I0JXE8
A0A0X3STS8
A0A0X3T0U4
A0A1B7WVT7
Q4CB29
A0A1X7NWY7
A0A220R9L1
A0A1W7D512
A0A1B7X7D4
A0A1B8UTH0
A0A1B9Q2M1
A0A1Z8QZV7
A0A085DRA3
G1VDM4
L7UAG2
D9V350
A0A1Q9LSB0
A0A0A2HCI2
A0A0D5ADX1
G8UTK2
A0A1A5RGT9
A0A1A7KH93
A0A1V9UBQ0
A0A162KXA8
L8NPW1
T2PMQ1
A0A209BCD9
A0A1G7X6E3
A0A223CY35
A0A1H9R3S4
E2Q3B5
A0A0Q6H1N0
A0A1Q7U4C0
A0A124ICH1
A0A238YGM6
A0A209CGA2
R7BN84
A0A257KWV1
A0A1G8C2D3
A0A1I4L939
A0A0C6NZV9
Q4C4V6
A0A255CL89
A0A1Q7U1D0
A0A1C5CVH9
R5K0D8
A0A0F3M4G0
A0A101U7F1
A0A095Z2I1
A0A255GUT7
A0A1N6RZ06
A0A101USH3
A0A1H6M617
A0A209BLU1
A0A1H9QCA5
A0A0M2EBI1
A0A242VYM6
A0A249DB41
A0A249SZN0
A0A1B8QWP1
A0A209C0W4
A0A220RCL7
A0A1G5JFT1
M7MZH6
A0A024LX05
A0A209CPX9
U1SGA2
I2HXG4
J5HIN1
A0A1G2P242
A0A1G5FNA0
A0A1G9UBD9
A0A101A260
A0A0E1Y8H9
A0A1R1F181
A0A0S7XRC1
A0A0S8DUV7
A0A0T6W192
Q988T0
A0A1Q9LKL8
A0A1W6SRI1
A0A1S2P6I0
A0A0K9TCL6
A0A1B2DF23
A0A1B9Q3I1
A0A1B2DFQ3
A0A1C5EWY3
D0RYB9
A0A0W7W7V7
A0A1D3A6W8
A0A1F9LK95
A0A221V0T5
A0A099PGX8
D5UN94
A0A258S150
A0A2A2WDI0
C5TKQ4
A0A2A2W5L0
A0A229HGL8
A0A242VVC1
A0A1Y2KM56
A0A1C5DTN3
K1LDR7
A0A1G5HST0
A0A1C5C4V9
Q4C1L5
A0A1A5S471
A0A1T5CIW0
A0A1S9I3E1
J2EWH8
A0A127AQI9
A0A024M3X0
B7N5N8
A0A060PS09
A0A1F4AGM6
A0A1L3NG87
A0A1V2UFY9
A0A255GRM5
A0A259CIK2
A0A1G8INP6
A0A1I3GHH4
A0A2C9YGS8
A0A1Q9J3W8
A0A1H6M501
A0A1F4ABZ6
H8G5B3
A0A1G7ZS47
A0A222WPQ2
A0A229H2P7
A0A249SV65
G8UWW8
A0A024M177
A0A222WK68
I2HLY7
M3Q601
W0AMU1
W0AY66
G0I8T3
A0A177QNP2
A0A0S8DSC8
V7FZP1
A0A1S2P8Y5
A0A1S2PWP5
A0A1S2QJD8
A0A127JXM8
A0A0L6TBC1
A9WUK3
A0A0Q6PUH4
A0A0Q6PYG1
A0A0Q7R9K6
A0A0X7JS23
A0A0U9HR49
A0A135P081
A0A1F3ZUE5
A0A1G2CR90
A0A1G5IB57
A0A1G7ZBR2
A0A1G8GYT0
A0A1G8FEW0
A0A222WQZ6
A0A238Y7H5
A0A1G6U4C5
A0A127JYN0
A0A229HD40
A0A249SS18
A0A243PUT3
A0A222WPT3
A0A257VIX4
A0A238YQU9
A0A2A2WDE4
A0A1G5Y066
A0A0U9HST3
A0A101CXE1
F9SBV0
A0A101UMC9
A0A0C6PAH0
E7S9R2
A0A1F5UAA8
A0A1G1GQT7
A0A1G5WD21
A0A1I6H913
A0A127CIP2
A0A088NQU0
U1R0D2
B7N5J3
A0A239A266
A0A255GV28
A0A1F8CIS2
A0A1H1LL91
A0A1I6Q7J7
D0RZC8
A0A223CXM2
A0A220RHI9
A0A024LZU1
A0A258RRF2
A0A257VIC3
A0A101UDS0
A0A1C5C4H7
A0A095T0U1
A0A1G5G146
A0A1G7CBZ6
A0A089HIC0
A0A1G8I373
A0A209C239
A0A257KKD9
A0A1Z9IQ02
A0A1G6XCZ2
A0A1G5GSY6
A0A249DB21
A0A249T3G8
A0A1H9RBJ1
A0A1I3M8T8
A0A1I4GH58
A0A1I3JZQ0
A0A1L6ZKC3
A0A060Q0N0
A0A1C5DVG6
A0A1G5IIC9
A0A088NLZ2
K1LHB8
A0A0X8KM16
A0A1R1ELT1
A0A255HCJ7
A0A255CKW9
A0A259GUC4
A0A0M1LDG8
Q2RMW4
A0A221UVH0
A0A221UXU9
A0A0C1UIV3
A0A024M937
A0A259CHG2
A0A1W7CYB8
A0A173KSD9
A0A095TAE5
J2YLP9
A0A095TA35
A0A220RGX0
A0A255CE88
A0A1P8PQZ0
A0A258RYW8
A0A2A2W2T2
A0A1V0LE20
A0A291IUY9
A0A2A2W294
A0A1A6G4N5
A0A1T4QPF8
A0A101UGA5
A0A1Y4LHS9
A0A0P6VSJ6
A0A245ZMB4
A0A229GT67
A0A209B9P1
A0A209BPU6
A0A0M2EJ23
A0A0N1BL39
A0A150ZII3
B7NDM2
A0A222WP42
A0A1C5FBX6
A0A101AH68
A0A101UJI7
J2FFL1
A0A1G5IBE4
A0A1C5E541
A0A1R1ECR6
A0A024LZ27
A0A1G5APV6
A0A2A2W504
A0A1G5JCX8
A0A015YXJ9
A0A1X7PAN9
A0A1G9UEK7
A0A0Q6HNV6
A0A0M1L6G0
J2YP05
A0A1W1WM22
A0A1G8PJJ1
A0A1G5AVK2
A0A1J1CSP6
A0A1G8BDD1
G0HIL0
A0A257KKJ4
A0A1J1CWY2
A0A220REH4
A0A259CH30
A0A242VSR2
A0A249SRK0
A0A221UYY9
A0A209BIZ0
A0A239R130
A0A257KQZ4
A0A1Q6RD40
A0A101UJ49
A0A1Q7U2Q8
A0A1B9Q5C2
A0A1G5I623
A0A084JQ38
A0A1H6LTB5
A0A024M8C0
A0A117RUC0
A0A221UT30
A0A209BJ73
A0A221URS9
A0A1Q6L7V4
A0A095XK86
A0A099PAH0
A0A1I4EJW7
I2XK03
A0A220RA18
A0A222WK30
A0A249SYW3
U1S7G8
A0A255CBB6
A0A024M798
Q4C2W3
A0A257KF51
A0A2A2WA36
A0A1I3LB38
J2EPF2
A0A0H3GVZ0
A0A1Z9IR13
A0A142FC05
A0A1S9IE47
A0A1B7WZI4
A0A072R2L0
A0A2A2W9L7
A0A1C5DA30
R5KHV4
A0A1C5D433
A0A1C5EUJ5
Q98JC4
A0A1G8Q2Y0
A0A1I6H7D3
B7NGW2
A0A1Z9G681
A0A238Z3U8
A0A245ZM94
A0A1Z9IPS8
A0A255H327
A0A257KHP9
A0A1G6QZJ4
A0A060PPM5
A0A245ZEU5
A0A1G6IVR3
A0A1Q7U8V2
A0A139KYA8
A0A2A2W653
Q24U87
A0A024M0N8
A0A1F1E1N3
A0A0S9QP79
A0A024M224
A0A291IVJ3
A0A291J054
A0A2A2WCN5
A0A2A2WCK9
A0A101UEH5
A0A1C5E2A0
A0A1F3JLY9
A0A1V6MGF2
A0A1A7KMR6
A0A1F1DZV9
A0A1H9PGV9
A0A1G6HSY1
A0A1G5XF15
A0A1H6M6G6
A0A1H1L1E1
A0A229H2Q9
L8NZC1
V9WV23
A0A1L9QYC7
A0A0D5A873
A0A1W7CXE9
A0A1S2Q7E3
A0A1S2Q886
A0A1S2QJP5
A0A0M1L1P7
A0A0L7EHG8
A0A0M2EHK9
A0A139BUB1
A0A150Z3S6
A0A0Q8CQ01
M7N9J1
A0A0X3SB14
A0A0K9TFJ2
A0A179YJB2
A0A1P8PXV7
A0A150Z5Y8
A0A0M0EGF7
Q4BWK7
Q4C6X0
I0R3B4
Q98C09
A0A1T4L9Q1
A0A1X2RF76
A0A150Z5A9
L7UCA5
Q8DZJ3
A0A1I4KKS7
A0A1I4NCB8
A0A1M6YT91
A0A068MW90
A0A1N6VIL5
A0A177R6A5
A0A0F0HDH7
L3QIR5
A0A1X7PP11
A0A124GIE0
K9T955
A0A088NR58
B7N9F9
A0A142YN68
B1MFV0
R6Y7M5
H0SN57
A0A1V0LDJ3
A0A1V0LFI7
A0A1N6ZEX0
A0A1V2U9Z1
A0A0Q8CE24
M4KDU3
A0A139LUK1
S2Y0Y4
A0A1Y3VQW8
A0A1G0REE7
A0A1F5UHL3
A0A0F0HLE9
H8GFQ9
A0A0K6ICW2
A0A0M1L1T5
A0A220RKS3
A0A222WRI0
A0A1M7PEE4
A0A133PT41
A0A177QK24
I0VXK5
A0A177R1C4
A0A1W6SLT4
A0A1Q9LBM3
A0A1C7CDT8
A0A1G0RDW3
A0A1G9XGB2
A0A1A6G707
A0A1C5DSU9
A0A1F3QB06
R7BMA0
A0A177R629
A0A0N0ZMA2
A0A139BXJ2
Q0EZX3
A0A1F3ZZR3
A0A1G0R4K0
A0A127AP78
C0G453
A0A0Q7RAP4
A0A1S2QCR1
A0A1G5G1B8
A0A1V9UPK7
A0A1G9IPQ7
A0A1P8PUB8
A0A1M3G1T8
A0A1M5VJX8
A0A243PYA5
A0A117KGM0
K9T7Q8
K1KP44
A0A161IG63
A0A0L6TDY9
U1SCE6
G1VBL4
E2Q3Y8
A0A1M6HZF3
A0A138AE83
C0GA70
A0A1B9Q025
A0A1C5D1V6
A0A142FD97
A0A0F0XGJ4
A0A142YBF5
A0A162KQV4
A0A0E1QC99
A0A161R1R6
A0A161I067
A0A127P4X0
A0A1L6ZIR2
R5DKY8
A0A1M3G0C3
A0A0C1U3U2
D9VEG2
A0A1Q9LL60
A0A1D3AG46
A0A1X9MDF3
A0A1T5G8C4
A0A127CFD4
L8NX62
H0SEP2
I0K107
A0A1B8UXZ3
A0A1B2DM00
A0A1A7KCT3
A0A1F1DTD0
A0A0F0YGN0
I2HW77
A0A222WK63
A0A1T0AUQ1
G1V9T9
B7NB18
A0A1X2J616
A0A1I6RZB0
A0A0M9YG02
A0A1L3JJ71
A0A1L9QNC8
A0A1M7ATM4
A0A1M3G178
A0A1V0LKP8
A0A1V0Q3D1
A0A174JV31
G8UTB1
A0A1T0ASW3
A0A1Y3VMQ8
A0A1C3VUT7
A0A1C5DSS3
A0A1H1SDT6
A0A0R2SH21
A0A0W7W7R0
W0AJG0
D9VIA3
A0A088NPW8
A0A0Q8EGR7
A0A0C1R1I9
A0A1Q9LQD1
A0A0M0A0D0
A0A0Q7QGU8
A0A162M128
L7U3R5
A0A1Y3VSH5
A0A1E3CXI8
A0A1F1WIN0
A0A1F3Q1M7
A0A0S8DV40
A0A060Q7E8
A0A1L6ZFE5
A0A0P6VR78
A0A015Z8E7
A0A168E582
L3QDS9
A0A1W6SRK6
A0A1S9I182
A0A101UZF9
A0A1F9FXM4
J8MSH9
B5H1M0
A0A0D5A5V5
A0A127JY96
A0A173KUS7
A0A124FVJ8
A0A1V9UG56
A0A127PCX7
I2HVB8
D0CNZ9
B1MLN0
A0A1S2P6X6
J5H9Q1
Q98J01
J2LMS2
A0A1F9QIT4
A0A0L6T9I0
V7G7F6
A0A179XB34
D9V869
A0A1R1EJ82
A0A1S2PDW6
A0A1S2PYV7
A0A1Y3W228
L8NK37
A0A1G9P589
W0AW72
H0SBM0
Q8E1D8
Q4BX78
V0XMA8
L7U709
A0A209C132
A0A1G3FNN5
A0A1L3NBF1
E3CG47
A0A1Q9LDN0
A0A0Q8CLK7
C5TQ64
L3Q5C8
A0A088NQH3
A0A1S9I362
A0A1T4JUX9
A0A1E2SKV2
A0A177QLD3
A0A1B7WYI4
A0A1B8UVW9
J2PXF8
A0A1F3JVY5
A0A1I4HJH3
A0A0M0EKW3
A0A0N1C275
W0ARE3
J0HPL4
D9V481
A0A1C5EDP7
A0A1F5RJY9
A0A1G0R5J0
A0A1A6GAD4
A0A1F9G4A4
A0A0H3GSX9
A0A061PK19
A0A1G7WTD8
A0A0M1LII5
A0A0L6JC73
A0A016AP93
A0A1M3FXR0
A0A1G0RKS8
A0A1I4M953
Q4BZT2
L7UJQ1
Q24XL7
A0A1R1EFS3
A0A1S2PRD7
K1KX25
A0A1X2J8K8
A0A1X7P6Z8
L8NQY1
L8P0E1
A0A1V0LKP2
A0A0D5AIR9
A0A0F0GU10
Q0F189
A0A1A6G6D4
A0A0F3M2W7
Q0K1M6
A0A0M0AAQ8
A0A150Z821
A0A0X3SVI6
F9SLB9
M7NMM0
A0A1Y3VQJ6
A0A072R5X4
A0A1F7BPF8
A0A127JY93
D0CYH8
A0A0A3YYN6
A0A220RD17
A0A1L6ZEG9
A0A1X9MDD3
A0A1M7P607
A0A133Q6L2
A0A0Q6HL22
A0A242L1G2
A0A1I6VDB4
A0A1V2UJ88
L7U1H6
L7UKN3
K0X4E1
L3Q5J4
A0A101LGE3
A0A142YCC0
A0A088NNC9
M3RQP7
H8G5Q5
A0A1T0ARW3
A0A0M0ABM5
A0A1A2CFX8
A0A1A6G753
B1MJV9
L7UJN9
A0A1C3TX55
A0A1C7BYR4
A0A061PNH1
V0XEN1
Q0K9M0
A0A068MVJ0
A0A0N1BSU8
R6Y526
J8MDR4
A0A229H5H3
V7G9E2
A0A0H0CU87
A0A1N7AW49
A0A1V0L8N8
A0A1R1E979
A0A1B7X5D9
A0A1S2PNG5
A0A1Q9LDE5
A0A1F1XQU1
A0A1F4AAZ7
E7SBZ7
V7FSV1
A0A1M6RM13
A0A1G0RKF0
R6Y1K0
I2HQD0
A0A1Q6VHR2
A0A221UXP0
A0A1D3AFS9
A0A0S6U0N9
A0A127CGY2
A0A0K9T9Q9
A0A0K9T917
A0A173L2F5
A0A1L3JFS6
A0A0M0EFZ0
M4KFR3
M4KG29
A0A1L9H1K7
A0A0X7JFZ5
V9WUS4
A0A1F5UFW9
A0A1F9M5F0
A0A1T0AR53
K1L8T0
A0A150ZBQ2
A0A167HM05
A0A1C7EMC4
A0A1F9M912
A0A1F9FMT6
A0A162KD96
A0A0M0EM23
A0A015X9B3
A0A1M7L8F1
K9T640
R5K6P8
A0A0F0H1X0
A0A142FAM8
A0A068MV64
A0A1C7EE28
A0A1G5CD34
A0A1G5EDN9
A0A150Z6D0
A0A0X7JK82
A0A1Y3RV80
A0A1F3Q5A8
A0A142YIN1
A0A0F3M190
A0A0S9QKU2
A0A0T6W6Q5
A0A127CP14
L8NQ82
A1UR34
A0A1H2BY15
A0A1I6VTI3
A0A0K1UGD6
A0A0M2G1J1
A0A1M3FV18
A0A0Q6I216
A0A0U9HTP4
A0A135NZE9
A9WME5
R5KHM2
A0A1B8UX74
A0A061PXQ2
A0A1D3A2B0
A0A0N0KAQ6
U1SGM2
A0A0K1U5H8
A0A1M6KV90
A0A1V2UKB7
H1WP70
A0A1L6ZKG0
V9WW45
A0A165P9H7
K0AD99
A0A1W6SLJ6
T0RWP9
A0A085L4F7
A0A088NQ61
J3D1N2
D5UU04
A0A0L6TDB6
A0A1W6ZG67
A0A167HJN8
A0A0D5AGH9
A0A1C5F3C2
A0A1E3D423
A0A0H3GSS0
A0A0S7XP84
A0A1P8PU15
A0A0Q6IK64
W0B0J0
A0A1S2PQZ4
G8UWV8
A0A1Y3S2R2
A0A1F1E282
A0A1F8LZT7
A0A0L7PMI0
A0A1M4M4B6
A0A1M7NVT8
F9SGJ7
A0A061PQH5
A0A1S2Q407
A0A0K9TEL2
A0A0K9TBT4
A0A068N0Z0
A0A015X9S4
R6ZL41
A0A1V9US94
A0A1X2RPB3
A0A0N1BTY0
A0A229H554
A0A150ZAH1
A0A173L045
A0A060QGH1
Q98LJ3
A0A1C7CKR1
Q24Q97
A0A1Y2KLB2
A0A1Y3VV66
A0A1F9FYR2
A0A0H3GRV9
A0A1L8USJ4
A0A177QRT3
A0A1S2QH01
A0A0C6PD97
A0A0D5ADT4
A0A101AFF3
D9V5G9
L3Q526
A0A0F0HII7
A0A0S7Y4P1
F9SF56
G8URZ0
H8GDS6
Q0EXV5
A0A161HSC4
A0A0U9HQH5
D9V0C4
D9VI94
L3QDJ6
A0A1B2DQJ2
A0A0A3Z377
Q0K8Y0
A0A1A2CFL8
A0A1F9F188
A0A0F0H7E2
A0A142F7M7
B7NAD6
A0A1F9QLC1
A0A1H1Z688
A0A0Q6IM02
W0AWC3
C5TMK9
A0A0D5AIL1
A0A142F6Z8
A0A0H3H6C6
K9T2Y8
B0NBX3
A0A1V6MBS8
A0A068MYM8
J3FDB5
A0A1C3TYL0
B7N4C1
A0A1X7PE25
A0A0N0IJF1
A0A095T167
Q4C1X9
A0A0X3SP86
A0A1C5EVZ2
A0A1C7CQA1
A0A0D5A5R5
A0A0D5AE20
E7S863
A0A1G0RPA8
A0A0G0JHY2
A0A0S8DVZ5
R5K1E5
I9NRZ8
A0A221UZJ5
A0A1S2Q884
A0A1S9IGM3
A0A1Y3RYW5
A0A1F5U230
A0A0L7DP65
I0VVU7
I9NXH5
A0A1L6ZIT5
A0A0X3SXH2
A0A014DS07
A0A1A5RVL1
A0A1S2PNC6
L3QC15
K0XM30
A0A1A3DYN8
A0A1W1W9X0
A0A0H3H033
A0A0M1M2E8
Q4C5W2
A0A1M6XYF3
A0A0M2EF49
A0A0N0K9F8
A0A0C1R3F1
Q98C62
A0A1R1EM26
A0A1B7X2W8
A0A1C7C2V8
A0A0M0A5L4
A0A135P4J7
A0A150Z235
A0A1S2QR52
A0A1S2PNY2
A0A1C5EBW8
A0A1F7W4Y1
A0A1F8GX03
A0A127CPH3
A0A1M4M2Q2
A0A1M7DKN8
L8NZH1
A0A1Q9LFC1
A0A0C3MBJ9
D9V6Z7
A0A099P9E3
A0A142YC27
A0A0F0HGR5
G8UXT9
A0A0L6JEK4
A0A0L6T7P8
A0A229GGK0
A0A0Q8CRX0
D0S5W0
H0SR80
A0A089HIA1
A0A139BX54
A0A1A5TAG5
A0A1A7KG43
Q2RU31
A0A1A3DEJ3
A0A1C3U462
A0A1C3VND2
A0A1C7C585
A0A1E2SJD4
A0A1F1XA52
A0A101URD9
R5K5V7
G1VHR4
A0A1G3FQ18
A0A127JWC6
A0A0K1UCB5
A0A0K1UES3
A0A0K1UCK8
A0A1S2QKF3
A0A163APV6
A0A1A3D2K8
G1VF03
M7N1T7
B0NDE5
B1MP30
A0A1I6NPB9
A0A089HPT0
K0WUE4
A0A1S2QC24
A0A1W7CRZ9
Q983W1
T0T5B1
A0A088NR65
A0A1H6MY06
A0A1I4NCY9
A0A137ZYW6
A0A1B8UU53
A0A177QCT2
B0NED7
L7UF61
Q8DZG6
E3CFU3
Q981P8
C0G7Q7
L8P2N7
A0A0M8T382
A0A0N1BV94
A0A0Q8EM56
A0A1Q6VNR6
A0A0Q8CEV6
A0A0U9HQF3
A0A0X3T969
V9WWZ9
K0ADN1
A0A1S2PSS6
A0A1S2QK31
A0A1C7CHE9
A0A1F3K7Z5
A0A163C9V1
V7FUU1
V7FW59
H0SB90
E2PYY1
A0A0A2HCE5
A0A0H0CRY8
Q0KC18
A0A1Y3RQA3
A0A0F0H960
A0A0S7XU15
A0A163DYL4
A0A085DTB5
A0A014FAI5
D0CSB3
K1LMX2
V7GC01
I0VST5
A0A1B8UXW9
K9T4H1
D5UX01
A0A1F4AED7
I4M4V6
A0A0K6IBY9
G0I6V8
A0A1L9QK94
A0A1Q6RGH1
A0A133PVB5
A0A0Q6PQX8
L8P1W9
B1MMF2
A0A1M6I1N7
B5RQT8
A9WS24
A0A0D5AB15
D9UVL2
Q24NW4
A0A099PEP9
A0A138AK97
A0A1B8QWP9
A0A1B7X5M0
A0A101L4T5
A0A1S2P3Z2
A0A0L6J765
M4KKQ6
A0A0M2G211
A0A133PRS2
A0A221V310
A0A0C1R0Q3
J2TRA8
A0A1S2P720
A0A0S6U8P5
L3QNM5
A0A1F9EY45
A0A1G0ZPS5
A0A127JSZ7
A0A127JYU3
Q9KUA6
T0RL07
A0A1I6V7T8
A0A0K9TDT7
A0A127K0N3
A0A1L3JKD3
A0A1M7JUP7
A0A0N1BUK9
A0A135P7C1
H0SSV5
V7G8R6
I2XEL6
E2Q439
A0A1M4M2B5
A0A1R1EU29
A0A1Q9LC56
A0A0Q6I2X5
A0A0Q8EFE4
A0A139BXJ8
A0A150Z8M7
A0A142F9D0
A0A142YNG2
A0A1V6MGA4
A0A1M6MCG6
A0A1M7Q547
A0A0Q7S6D1
A0A0X7JJJ4
A0A1M6L4H0
A0A1Q6L9I1
A0A1D2ZZL5
Q9KRE5
A0A174M6H3
A0A1X7PDZ1
H0SFB8
A0A222WQ84
V0YWT0
D3DF91
A0A1C5BQQ5
A0A0S9QCP9
A0A127APJ8
A0A0K6IA00
H0SDA1
A0A1X9M615
A0A0R2SLE3
Q9KVU1
A0A1Q9J2G6
A0A1V6MFI7
A0A1B7X440
A0A1F8GUU7
A0A163EHL6
A0A1I6QMH5
A0A0M9YD53
D0CSB2
A0A0X3RST5
A0A1C3U8T0
I0VLK4
K0XRC7
A0A1T5FFL6
A0A1G6YAG5
H8G5X7
H0SF76
A0A222WHK4
A0A1W6SKR8
A0A1Q9J877
A0A1S2P1Y4
A0A1Q9LMV4
A0A0C6P4B6
A0A101UP44
B0NKN0
L7UH97
A0A1R1EAY4
A0A1V9URI8
A0A0N0K661
A0A0K6I650
A0A124FW97
A0A085L216
A0A088NSU8
A0A0R1P5D9
E3CBH5
A0A139KNE8
A0A1C5BP38
R9X8K8
A0A1A7KK03
A0A1D3A7U5
A0A1F1WNT1
J8MNK9
E3CCG4
A0A1H1ZX21
A0A1G9SD03
A0A0C1UFX5
V0YTK6
A0A1N7CJM4
A0A1Q6VPU7
A9WV13
A0A1B7X644
A0A1T5BFY8
A0A1F9G6D4
A0A1G3GVB2
A0A1G3HQV4
A0A1G9VWC3
A0A1H1WJ93
A0A0M0ABQ0
A0A1L9QRT6
A0A168FQA8
A0A1S2PXL6
A0A127JTG7
A0A0K6I289
A0A1X2RQN8
A0A1G3HPT2
A0A0M0EEX8
A0A177QME4
H0SQI2
V7G333
D3DIL7
A0A1L3NJM3
A0A0M0AA08
A0A0M8SR21
A0A0Q6PUD3
A0A0U9HU68
A0A0R2SU83
A0A0X3SRN6
A0A0X7JB38
A0A1W7D0Y8
A0A1T0AV28
A0A1L6ZI89
A0A1B8UWM4
A0A061PKJ3
A0A1Q9LLP6
A0A1I6VAG6
A0A1L6ZIY1
U2U3K1
Q2RV51
A0A0A2HG97
I0R1L2
L7UMG6
A0A1F7W5F8
A0A1G5FIP8
A0A0Q7QM40
A0A127ALH9
A0A0S9QGZ4
A0A014FF39
A0A1C7C7B2
F9SKZ6
A0A1F8LY51
T2PL31
A0A0L9Z4B0
A0A0M2EHG3
L8NNP9
A0A1F5RJV1
A0A1F8M4Q2
A0A1F9FG38
A0A1A5TAG4
A0A1S2NWW7
A0A1X2RAL7
A0A1M4M583
A0A1V0Q9J3
A0A1Q6RNK9
A0A0A3Z1D7
V9WVI4
B0ND30
U2U4R8
J8MU93
A0A139LI94
A0A139LJD8
A0A101UYY7
A9WUA4
D3DGR9
A0A0F0HJY3
A0A1G9SPH4
A0A1P8PXW1
A0A0L7F9L0
A0A085L4J7
A0A014EA47
A0A089HNN0
A0A1A3DBS0
A0A088NJS8
A0A088P8H7
A0A1L8UWU6
A0A0Q7Q366
E2Q3S6
A0A1V0Q7H7
A0A1N7E2Q5
A0A1B2DF17
A0A0S7Y3C9
A0A1A5T1B8
A0A1F3ZX30
A0A1M3G1C1
A0A0X8KLY6
A0A1C3TUR3
A0A1D3ANA4
K1LHI5
L7U1L9
L7U4K1
A0A1A7KKW1
A0A1F3Q0F0
A0A1F8LYY8
A0A1F9FJS4
A0A162KYA9
A0A088NJK9
A0A1L6ZKR3
A0A1M4M9V2
A0A0M2EBL6
A0A0M2EJ00
I2HTM7
I0JXN9
A0A0Q6GZI0
A0A0X3SMW5
A0A0A2H9F7
A0A1W1WK80
L8NVT4
A0A179XNC7
A0A1F1W046
A0A1F6DBM5
A0A1L3NJ95
A0A1M6EYI9
A0A0Q6HL35
S2YNZ0
A0A1W7CSV6
M3QH32
A0A0M2G352
A0A0X3SY30
A0A101AGY2
J2KCA7
D5UTC0
A0A1V9UKT9
A0A1F8CY59
A0A1L9QKN9
A0A0K1U829
A0A0K1UCJ9
A0A0K6HNC2
A0A0L7F745
A0A0X7JAD9
A0A124IEA3
H8G961
A0A1F5ADQ5
R9X773
I2XFY6
A0A1Q6RPY8
A1UQW7
A0A1M5R4D1
A0A1M7HY32
A0A1R1EMW3
A0A1E3D4W6
A0A161Q3G7
I0K119
A0A243PM14
A0A139LVR4
K9T5U1
A0A1C5DFI6
A0A1A5T7H9
K9T925
A0A1F5NQ79
A0A1F9F9T7
A0A101ADQ1
A0A0S9QWP9
B1MCP8
D5UVL3
G1VGR9
A0A0X3T362
A0A1B8ULU1
A0A101US66
A0A142YP54
A0A0T6W664
H8G9F6
K9SZD2
A0A163ALU1
G5JZV4
A0A1V9UKJ9
A0A1X7NZA9
A0A1H1XGL5
A0A0M8TPU2
A0A0Q8E9W2
A0A1M3G3T5
A0A1M4M8T7
A0A1M7PR93
L7UCN9
A0A0F0GJJ0
A0A101L657
A0A1T5G2B3
A0A0R2SKK8
A0A135P8G5
I2HTE6
A0A221UVP9
A0A243PZJ4
A0A150ZH81
A0A0X7JR01
A0A1C5DY94
A0A1C7EHR3
A0A1F3K5V1
A0A1F3JCA8
D0RZ94
A0A0X3SVU2
A0A1S2NWH7
A0A1C5CT37
A0A1C5D857
A0A1C7EM36
A0A0K1U7Q5
A0A1F9MB35
A0A1G0ZUV1
A0A0Q6IJB6
E2PVB2
A0A1Z8QF54
A0A209CDR9
A0A1P8PUS3
A0A1M7DBK1
A0A135P460
H0SMQ1
L3Q6K8
A0A1V0L8R9
U1QLN9
A0A0A3YNE3
A0A0R1NZM8
A0A150Z5Z8
A0A1B2DL55
A0A0A3YTL7
A0A168EQW4
A0A099P7R7
A0A1F9QHG4
A0A1W1WIU7
A0A0H0D345
I0JVI5
Q4CB13
I0R0I4
A9WML6
A0A1M6CC68
A0A1M7QAC8
A0A085L1N7
J4TUG2
M3P591
A0A1A2CW32
Q2RR36
A0A0M0EKL4
V0YAR8
R5DLJ1
A0A1W1WFJ9
V0XWZ9
A0A1R1F3B8
A0A1S2AMA0
A0A1S2QHK1
A0A1W6SRB1
A0A1F9FCZ8
Q8E254
A0A1I4JY00
A0A0T6W0E9
B5H0H9
A0A1Q9LS56
A0A1C3U8H6
A0A1F5ADK8
A0A0K1U885
A0A0L6J670
A0A161I3L6
G4QCA8
A0A1F4ABN4
A0A1F7BM51
Q4C5L0
A0A1M7PQ68
A0A1V0L8T9
A0A0F0HGC2
Q0K4I0
J2P9Y2
A0A1T0AS94
T2PLZ9
A0A1A3D6I5
A0A0H0DCN4
E3CF82
A0A1F3QC20
A0A1F7R341
M7NMW2
J2XB83
Q24MM9
A0A1G5BD25
A0A127CFB8
A0A0L6J136
A0A0L6TEE4
J8J6D4
B7NH17
A0A1L3NEV8
A0A1L6ZHX7
A0A0M8TL43
A0A1X2RU11
A0A1F1X3S0
A0A1X2JBH8
A0A1M5WEN3
A0A0X7JF92
A0A1B9Q304
H0SMS5
A0A177RBD8
A0A1N6XNV8
A0A1N7CIY1
A0A1R1ECH6
A0A1Q9LPT3
A0A1B8QYC3
A0A1Q9LSL0
A0A015XDF1
B7NEX3
A0A088NFA2
E7SD93
A0A1G5CHT1
A0A1I6UHU5
A0A1I6UYI3
A0A0L6TDE1
R6YEY4
V7GAM4
A0A1S2P8R0
A0A101AH43
L7UI15
A0A1W1W6P6
A0A1F3ZV19
A0A1X2RSU7
I0VUY4
A0A239RGJ7
A0A1B9Q2F3
Q4C620
Q9KPW0
A0A1A5RHA4
A0A1X9M6Y8
A0A1M5XPA5
A0A0X3STR5
A0A1B8URZ9
A0A242VSX1
A0A0D5A9N0
A0A101UWG4
A0A0F3M5D1
A0A1F3JQX4
A0A1F9M8B7
A0A1G7C9Q9
A0A0H3GRF2
A0A0H3GSH0
B0NB66
G5K206
A0A0H0DPL3
Q982Y5
A0A179YIR4
A0A1M5X1H4
A0A1V0LL92
A0A0Q6QBQ8
V0X491
A0A1R1ERH9
A0A1S2ANN4
A0A1S2NWW0
A0A1T4P655
A0A142FBX8
A0A1F9G2S4
A0A0X7JT13
A0A1B2DNY9
A0A1Q6RLQ5
T0SVI7
A0A174H9P6
B1MP61
A0A1V9USX5
A0A1X2RRF8
A0A1P8PY45
D5UY20
A0A1R1F0L2
A0A174MSC4
L7UJH3
Q9KM99
A0A1W7CUS0
A0A1B8UNB1
A0A1S2PLN3
A0A1T4MEK8
A0A1X9MAY5
A0A1Y4L3R4
A0A1Y3VXI1
A0A1E3CWT4
A0A1F1XGT4
A0A143WS50
A0A0M9YUQ1
A0A0Q7Q377
Q0KFR3
A0A138A0J8
A0A150ZKH7
A0A1S2PNV7
J2LK94
Q9KMY2
A0A1Y3VYQ8
A0A1V9UNN9
T0RNB0
R9X647
J3F6X0
A0A1X7PYX9
L8NMT8
E2Q204
S5FXG9
A0A1R1ESA1
A1UTX1
A0A0H3GV42
S2Z7Q5
A0A1X2RR21
A0A0L6J581
A0A0M0ADQ7
A0A0N0ZLY0
A0A0Q6HRI4
A0A0Q6PZW7
E2PXJ8
A0A1W7D4K8
A0A1S2P0B9
A0A168WAA9
A0A0D5A7K6
A0A1S9IH56
A0A1Y0DUZ1
A0A1D3AV85
A0A1F4TIF7
A0A0P6W811
A0A0Q8C955
A0A1Q6VI19
A0A1S2PV02
A0A150ZGF7
A0A0C6P3W5
B5H444
A0A1S2QAF6
A0A1T0AU40
A0A1B8UR57
A0A0F0XK03
A0A1A3DFZ0
M7N5M1
A0A1V9UN08
A0A139BXQ4
G5K219
E2Q7U6
A0A095T062
A0A1F7W507
A0A0M0EJG1
A0A0Q8F2Y3
A0A139BTA0
A0A1W7CW05
A0A1S9I549
A0A014DCU8
D9V2W8
K0A9S4
A0A1T5C4H0
A0A180CK63
A0A0Q8F6L8
A0A1A3DPB9
A0A1E3D1E5
A0A1F3QD14
A0A1F9MHJ2
R7BKN2
A0A0K6HV02
A0A0L9Y4R1
I2HT28
A0A1M3FUH3
A0A1R1F1R7
A0A0X8KKR8
A0A109B614
A0A0C6P1I5
A0A1X2RPP0
D0RZ39
A0A0A3YWL3
Q2RT27
A0A1N6RVC8
A0A1N6XBV7
A0A1N7BTQ7
A0A1V0L972
A0A1Q9LMR0
A0A0Q6PXG6
A0A0R1NWP3
A0A139BQD2
A0A150Z5D6
A0A1B2DL40
A0A0C1RDU0
A0A1S9I9W6
A0A0E1YEN1
A0A1W6SNL6
A0A1X2J9F7
A0A1F5U078
A0A1G5D560
A0A150Z4J1
L8NSU2
A0A1M5VT82
L8NT99
D9VI91
Q251A9
A0A1C5F1V4
A0A1Y3VVR3
A0A0F0YFK7
A0A101AGB7
H0SMJ6
A0A1B8UMX5
A0A1Q6L4H3
A0A1C7EKI9
A0A099PC62
A0A1V9UEP6
A0A1F9QV12
A0A1H1YP77
A0A127ASB8
A0A127JYZ7
A0A1M6QBB1
A0A1R1F4I7
A0A1S2QBS0
A0A0U9HSG8
A0A1Y3VPV9
A0A162KLG0
A1UT59
A0A127CL71
A0A0L6J8R8
H0SBW6
A0A1M7QL12
A0A161IK27
A0A060PZZ0
A0A209CLZ5
V0X9H3
A0A095XUV8
A0A0A2HEK7
A0A0F3M2A5
A0A142YPN6
U2VJ21
A0A1L3NH77
A0A1X9M8K0
B1MNA6
R7BD01
A0A177QMB5
A0A1S2PR80
A0A1T5CGG1
A0A1L9QSX6
Q7WXB3
A0A0M2EC33
A0A162BGA7
I2HTQ5
A0A221UTH7
W0AXD7
H0SS23
H8G4B1
Q2RVZ7
A0A0K9TGT3
M7N9L4
A0A060Q7Y6
A0A181D3D1
J8MNM5
A0A1G3HEZ1
A0A101L4W4
Q98HS5
J5HRY3
A0A1F3QCH8
A0A1F4TU65
A0A0F0YLY7
B1MMA8
R6Y2G8
I2XKH6
A0A0M9YDW5
L7U851
S2Y342
A0A1A6GAX3
A0A1Q6RNR2
A0A1B2DFX8
A0A1B8ULC3
A0A1Y3VVP9
A0A1Y4KRH3
B1MFH4
G1VAI1
L7UJG8
M7NM64
A0A1C5EN38
A0A0G0MQM7
A0A1E3D5B1
A0A1F9EYN8
A0A1G9WYI6
A0A0H3GR82
A0A0X3SPX1
A0A1W6ZJX3
A0A0L6TFS8
A0A0M0EK15
A0A0D5AAH2
A0A1N7D3D2
A0A101H9U7
A0A1S2QIY0
A0A1V6M5W9
Q24Q23
A0A0C1UEF5
Q4BWB1
I0JVZ9
A0A177R0A7
A0A1Y3RY84
A0A1M3G492
G4QAY5
A0A0M8SW40
A0A015X8G7
J8MSA8
C0GBM8
L8P0U7
V7GBD0
A0A177QJZ7
H0SQE7
A0A0P6W3D6
A0A150ZI01
M7NW38
S2YB09
A0A1B2DIY2
A0A101UP74
A0A0F0H0F8
A0A0F0H211
A0A0F3LSJ9
D9V4I2
D5UMH0
A0A1S2QEK3
A0A0S8DNK5
A0A1L3NB10
A0A0Q8CBS9
A0A1V0LLZ9
G8UV55
A0A014CQE0
A0A1G1A903
R9X7H4
J2XPB6
J2TJS8
A0A1W1W7X6
Q0KF05
Q9KVQ1
J2P8I8
A0A1F5RYJ3
A0A221UXJ9
A0A177QG02
A0A0C6PEK4
V0YWD8
C5TIY4
K0ACD3
A0A1Y2KWK6
A0A1Y3W033
A0A1L8V266
A0A162L6Y2
A0A061PMH6
A0A124IE26
A0A1A2CPA8
G4QC03
H1WNN5
A0A139KTB0
A0A060PTY0
E2Q4G0
A0A181D564
A0A0F0HB80
A0A0F0Y915
A0A1F5UI95
A0A117S2E6
C0G684
A0A1B2DDI1
A0A1F6DBU8
A0A142F9K3
V7G1P1
A0A1M4M6L6
A0A1M6JP93
A0A1Q9LET5
L3QMM0
A0A124IFY7
Q9KL31
R5K313
J2PW98
A0A124IF68
A0A1A2CL66
A0A1H1UKI4
A0A1S2PKY0
A0A1V6MBW3
A0A1L9QNB3
A0A0K6HMY9
A0A0M0ECC2
A0A0A3Z138
A0A0X8KM39
A0A101UWK2
A0A0G1D1L4
A0A0Q6IDG8
A0A127JSX6
A0A1G3HNS7
A0A1A5T586
A0A1A6GAE9
A0A0X7JMH0
A0A139KTT8
I2X845
Q98AA7
A0A1A5T1Z3
A0A1L8V1R5
A0A0S6U527
A0A0C6P1N0
A0A0F0YKF1
L3QNA0
A0A014DT06
A0A088P9L9
A0A0S8DSJ9
G5K2J7
A0A0K1UCE0
H0S9N7
Q24TB4
A0A0M8TGG1
A0A0N0K9D1
M7MZU4
A0A174JNX0
J2LK49
A0A060PUY6
A0A1F9M0G7
A0A161I912
A0A0L6T4S3
D0S6D5
M3RQH7
A0A181CNX2
A0A1X9MGR8
A0A1M6P0U0
A0A0Q6Q9G1
A0A139LTF6
A0A139LBR9
W0ASC1
E2PX77
Q4C401
Q4C4N0
A0A0A3ZQX1
A0A1X9MBG1
A0A0K9T4H7
A0A0X7JQN0
A0A0M1LW98
A0A0C1R1Q9
A0A0C1U1U3
A0A229H4R8
A0A1M4M721
A0A0X3SPD6
A0A0E1YNL8
A0A0M0EEU6
A0A0Q8CKC7
A0A1W7D2E3
A0A1S2NUB9
A0A1F3PY91
A0A0S8DXB4
K0AE51
A0A1A5T811
Q2RTA8
A0A1Y4LJF0
A0A0N0K9H2
J2KBE6
B0N9E5
A0A1X2RJK5
A0A1M4M8P4
A0A139BQK8
A0A139L1R0
A0A138A3L4
A0A0X3T585
A0A1B2DJH6
A0A1B2DKQ4
A0A181CVP4
A0A177QS61
A0A177QZH9
A9WVM7
D3DK30
A0A1A5T6R8
A0A142F533
A0A1X2RHE2
A0A0S7XTB3
R6Y039
D0CYG6
A0A229H165
A0A0N8GDE9
A0A127JUH4
A0A0P6VFF9
A0A139BR91
A0A089HPB4
S2YJ68
G8UX72
A0A1C3UKT6
A0A0F0GQD5
A0A0S6U6M1
A0A099PEH7
A0A161HYG0
A0A0K1UD08
R7BK55
G5K006
H1WTA4
A0A1G0RFB3
A0A1M5RBB1
A0A0Q8CEK8
I0VXC1
A0A117S2G5
V9WW41
A0A1X2RKT4
A0A1I4LJ47
A0A1E3D4R0
A0A0P6VP01
A0A0D5ACC3
L3QWD8
A0A1C5EYG7
D5USY4
K9TBJ6
A0A0L6J9V0
A0A1H2B930
V7FTJ1
V7FXW1
V7G8W9
A0A095XXE5
A0A1B8UNJ8
A0A0X3SVV3
Q8DYC4
J4UQK4
D5URF4
A0A1A5S477
A0A127CI50
A0A0Q6Q7B8
E2Q6N7
I2XBE5
V0XQX9
A0A1B9Q7M4
A0A101UXX8
K0WRZ8
G8UZE3
A0A1G1A3B0
A0A1F9LLY2
A0A1G1A4G7
A0A1G5FY30
A0A162LF03
A0A0S7XWW0
E7SCR5
A0A0P6VF49
M4KH19
C0G710
D0CR18
V7G9A5
I2XAD9
I2XID3
V7G6V0
A0A0Q6HZS7
A0A0U9HTA1
A0A1W6SPL5
A0A1B2DT69
L8NPE2
D5URQ1
A0A1E3D2X0
A0A1F3K620
A0A1F4TIQ7
A0A0K9TJ78
A0A127ARW3
A0A060PQE8
J8MM15
A0A221V4S7
A0A1I6UBH0
A0A1L6ZJ30
A0A0G9MMM8
A0A242VME6
A0A1R1DRL6
A0A0Q8EKG7
A0A0U9HP75
A0A1M4M7I8
A0A0F0GZX1
A0A1T5ER60
A0A0M0EKJ8
A0A1T4N6P1
A0A1Y2KRR5
A0A1W1WC90
A0A060PRT1
J8MR11
A0A1I6UBW9
A0A1J0V8M0
A0A1M6QQ00
A0A127JWX6
A0A0Q8EV85
L7UFG7
A0A1Q6RJK7
A0A1V6M4M2
A0A1T4KSG0
A0A1F4A779
Q0K701
F9SHI3
A0A124GIH5
A0A089IZE8
A0A1A3D9V7
A0A1V9UW49
H1WSV5
D9VBX4
A0A1C3VFE7
A0A1E2SKZ1
A0A0M2EES1
A0A1F8CYQ5
A0A1M5QY75
A0A0K6HV08
A0A0L6JF62
A0A0M0EF69
A0A150ZH55
A0A117JND3
A0A101A2P4
I0R262
Q4BWQ6
A0A1B8UXR7
A0A0E1YNE0
A0A1F4AC72
A0A150Z5A4
Q4BV02
A0A1V6M7Z8
G0I7H7
A0A1Y3S5J2
A0A1F5UH17
A0A1F9MI83
A0A1M7PF94
A0A1Q6RKC4
E2Q6Z3
A0A0D5ABD5
A0A0F0YK11
Q0K6L9
A0A0H3GK29
A0A1F9M996
A0A1M6EC14
B7N3Z4
I2XB65
A0A0X3SZN9
A0A1B2DQG6
V0XF67
V0XL12
A0A177QZ91
A0A1C7BX69
A0A0F0HDX4
A0A1T5BV39
A0A1V9V3Z3
A0A1E3D6C6
A0A1F1XVZ2
V9WV56
A0A1P8PUV7
A0A1V6MCI3
A0A1Q9J147
A0A1S2PP39
A0A0E1Y8F4
A0A1G5DTT9
A0A1H1UJ60
A0A127CKI3
L8NRN0
A0A1Q6VMH2
A0A0Q7QQE2
A0A0X7JRG1
A0A139LMC8
A0A1R1EC81
A0A1W6SPQ9
A0A1V6M3T6
A0A150ZC46
A0A0X3STF2
A0A1C3W9E9
A0A1A7KMC4
A0A0S6U6C8
A0A1T5FXH5
A0A1W1W7G4
A0A229H2Q2
A0A1L6ZF25
A0A1V0LIG7
Q8DZA7
R9X162
V7G5M7
Q4C3C4
Q989W3
A0A174YXM6
L3QSS3
A0A0E1YEM8
A0A1A3D7N2
H8G4A1
A0A1Y3RWD8
A0A1W6ZEJ6
A0A1X2RIN3
A0A127CF68
L8NZY0
Q24P30
A0A0Q7QUF5
A0A0Q8EJU8
A0A133PZ53
R9X6E6
S2XX45
A0A085DSZ3
L8NTL3
A0A1F4A0Y8
A0A1F9LVE5
V9WW65
L7UH51
A0A139BPL3
Q0JZK2
L8NS15
A0A1X2RFE9
A0A1G0RDT1
A0A0Q6GZQ3
A0A133PR37
A0A1W7D1Z1
A0A1E2SMI4
A0A0L6IZR6
A0A150ZBE7
B7N4B5
I4M1R5
A0A1X7PGE1
A0A1E3D043
A0A1G2P4Z7
A0A1P8PZ88
A0A139L3E4
A0A150Z9V9
H0SK42
A0A220RF84
A0A1W6SP99
A0A1B9Q7L0
A0A061PQ42
D9V798
A0A1A3DS43
A0A1S2PS81
A0A1S9I1D0
A0A173KU37
A0A1C7C0H4
K0ABJ5
A0A1A5SVW9
A0A1A5T9R7
A0A0S7Y5R0
F9SFA0
A0A061PKV5
T2PIV5
U1R2Q3
A0A1L3NL56
A0A0T6W0X6
A0A0L7NXP4
I0VTA3
G1VC71
A0A1M5TLL2
A0A0A3Z6A1
A0A1W6ST27
A0A0D5AAA9
A0A1Z8QPF4
A0A1F5UFP8
A0A1F9FGX7
A0A1F9MB88
A0A0M9YBY7
A0A1L9QLU4
A0A0X3SXI3
A0A1B7W7T4
I0JZP6
A0A1C7EH65
Q0EZ50
K9TB52
L7UHG5
A0A015X9M6
J3F5U0
D5UX91
K1KQ87
A0A1M7PS09
D0S527
A0A221UQS6
W0AUA4
J8MNG9
A0A177QQI2
A0A220RFG7
A0A1W6STJ5
H0SNS9
V7GBU9
H0SLU7
A0A220RCD3
R5KHK9
A0A1M6MZJ2
A0A1T5D5N8
A0A1G3G025
I0VT89
A0A1S2PL86
A0A1S2Q7V8
A0A099PCZ4
D9VDM2
D5SLB0
A0A1R1E953
A0A0G0S7X5
Q4C8B8
A0A1A5RHE4
A0A015Z9H9
A0A135P310
A0A135P5V6
D9VIS1
A0A101CXI7
A9WP27
R5KJ10
A0A1C7CDQ2
A0A1C3TWD1
A0A1D3A385
J8MWD8
L3QK37
A0A1Q9J1H0
A0A1R1F3Y5
A0A014CNY9
A0A1X9M9X7
A0A1T0AVM6
A0A1T5CWT7
A0A1C7C5Q5
A0A1G0ZMT0
A0A072RE23
Q2RV26
J0HVH8
A0A1R1EJ87
A0A142F9R6
A0A1F3Q0P1
A0A127ANJ6
A0A127ARN8
A0A1B7X4U0
A0A0F0XJF9
A0A142YP12
A0A0H3GJ07
A0A085DU92
A0A1F3Q2U8
A0A1G3HL39
A0A060Q9C8
I2X971
A0A1L3JMI0
E3CEB6
A0A117S0T9
A0A1H1TKX7
A0A1F1X4W7
A0A1G3HSJ3
A0A1M7QN14
A0A0K1UBX9
A0A127PHG4
A0A0L7NE18
A0A0E1QL38
A0A0Q6HB83
A0A0Q6HZQ0
A0A1Q6VJT4
A0A1W6ZIR9
J2TVT6
Q2RPL1
A0A0X3SP27
J5HLA7
A0A1E3CUL8
A0A1F8GW50
A0A1G0ZYI1
A0A0H3GLA9
A0A162KRD1
A0A0S6U4U9
A0A0N1KNG3
A0A0Q6H5R5
A0A0Q6HCK3
A0A1X7Q0Y7
A0A1W7CZF2
A0A1C5DKW9
A0A1C5CK56
A0A1V6MDX4
A0A1G5JRW8
K1KQ23
J3CX67
A0A1F5U7D3
A0A1G5BCB8
A0A0M0AAJ8
A0A0M2EFI7
A0A0M2G3P6
A0A139BPL0
A0A0Q7QWJ8
A0A0R2SJW1
A0A109B7L5
A0A1G5FWF0
A0A1F9QMG5
A0A174K5I0
F9S997
A0A1M7NSP4
A0A127JWI1
R7BKU4
A0A1V0LGV6
V9WXC8
V9X381
H0SCL5
I0VKR0
A0A142YJY7
M7NJ93
A0A1F9MD64
A0A1G1AAH5
A0A0H3GRX1
A0A0K9TIB8
A0A0E1QBK7
A0A0L9YAU8
A0A0L9YC80
A0A0Q6Q894
A0A1I6V337
A0A1I3NNY3
A0A1I4JVC3
A0A1L3JGS5
A0A0Q7R699
A0A181DEZ3
A0A1Q9J1A8
A0A1R1F335
A0A1C7EJ76
T0RUA7
D9UYV9
K0AE43
A0A1S9IFU4
A0A1G0RB64
A0A1G8MSY0
A0A1Y3VNR9
A0A1L9QRZ1
G5K5P6
A0A0A2HHH4
A0A1T5FAT4
A0A1L6ZK01
A0A1M4MA35
A0A0F0H4X4
A0A163FCA5
D5SJB8
A0A089HNK4
A0A088NT16
L8NPY9
A0A1B8UKM6
A0A165N2V9
A0A142FC07
A0A142FC83
A0A1F3K2I3
A0A1G1A7P3
A0A0S7Y2D7
A0A161Q924
A0A127CR53
A0A1L3JHF0
A0A1L3NJC9
A0A1L9QNV7
A0A0K1UER4
L7U6W7
A0A0X3SU98
A0A0C1R7S6
D3DJ90
A0A1Q9J110
A0A0S9QI55
J3DFK7
A0A1H1WBF5
A0A1I6P285
D0S1L5
A0A0A3Z2V0
I0VUG2
Q4C5M4
A0A222WPJ9
A0A1L8UW49
A0A1N7CHC4
A0A0D5AEW9
A0A014DPI7
K1LFR5
B5RPM9
A0A0F0H9E9
A0A0X3T2R3
A0A0E1YCX9
D9VGV2
S2XY87
A0A1A2D7B8
A0A1W7D3L6
A0A1V6MF83
A0A1X9MMZ5
A0A0S6U6G9
A0A1Y0DYW4
A0A1V9UBP8
A0A1F5A4T1
A0A1G3E6T9
A0A0L6J1P0
A0A1M5P8B2
H0SGC5
K0X0Y3
Q98AW4
A0A1F5U113
A0A1V6M6A7
T2PKP2
A0A015XFZ9
A0A117S1B0
A0A243PSZ7
A0A167I4L6
A0A0C1UL19
R6YAK9
A0A179YF51
A0A1M6PFI3
A0A1M5UC16
A0A1V0LMI6
A0A150ZDQ0
A0A101HAS9
A0A0F3LS68
A0A1X9M6J4
A0A1F4A614
A0A0H3GPB6
A0A0S9QQ48
A0A127CFA3
B7N9A0
A0A015XFQ3
B7N3C3
A0A229HAR8
A0A1I6P0H3
A0A1F8LZX6
A0A1L3NM41
A0A1L9QTW6
A0A135NYX7
A0A139LRM2
A0A1H2AN42
R9X4X2
A0A1G2NZE4
I2HMV4
A0A177R089
A0A1W6ZHU3
A0A1S2QDB6
A0A168FZB6
I0JYQ2
A0A177QUQ5
Q0KBU0
A0A0H3GT60
A0A0S9QGG9
A0A0M1LDL1
A0A117RZK3
R7ARW3
A0A0Q8CBP7
A0A0Q8EGY5
A0A0X7JAS3
A0A0Q6I8E1
A0A101LD40
A0A1S2P919
A0A1B9Q041
A0A0G0JSF0
A0A0Q7QUA8
A0A1S9I844
A0A1F9F001
A0A1F8CYR4
A0A0K9TEC7
A0A161PYG4
A0A127CFK3
A0A0K9TCA9
A0A179YC99
V0WVJ1
A0A1L9H104
A0A1L9QRS5
A0A1M6M155
A0A1N7CVZ3
M4KDD5
A0A0A3YU45
A0A1S2PQA4
A0A137ZZR0
Q2RTC6
D0S191
A0A1Q9LC79
A0A0W7WAR0
A0A150Z903
V7G9W0
A0A1G3HHE6
A0A1F9EZY8
A0A0S9QNZ2
R5K4E8
A0A1G5G106
A0A0K1UB96
A0A150ZKG3
A0A1B2DFK5
A0A0C6P7K8
A0A1A5TBQ6
A0A1S2P8Z4
A0A1B7X6Y2
A0A1A7KJ40
G1VEB5
A0A138AVM5
A0A1S2QJ86
A0A1B9PXN9
A0A1C5E0X6
A0A1F1EHI5
A0A1X7P9G6
A0A1F8GZM1
A0A161HVF7
A0A127PD95
A0A1L3JK83
A0A1Q6VKS1
A0A101A1Z9
A0A1X9MN12
A0A0F0GM06
A0A101UT04
A0A0F3LW26
A0A0H3GMQ9
A0A0S7XM00
D5UVS2
A0A1B7X4N6
A0A1F1X6F9
A0A1F9ESY6
A0A1F9EYX6
A0A1F9QNK4
A0A0K6HLJ6
A0A117JL71
I2XHP1
A0A133QLZ4
A0A150ZJP9
A0A0W7W6I8
A0A1C3VJG0
A0A1E3CX59
A0A0F3LTZ2
A0A1A2D068
A0A1T4N8R8
A0A1F7WA40
A0A0S6TXV7
A0A0K1U660
B0NI60
G0I817
A0A0P6W2X8
A0A1M6FQS8
A0A1X9M994
A0A1X9MF09
A0A0F3LZ41
A0A0G1D4I9
A0A174LG56
T0RQV4
M7NYK0
A0A1Z8R142
T2PK70
H8G465
A0A0N1BZ36
A0A138ABT4
A0A167GQ26
A0A101L6A3
A0A0C6P0F8
A0A1A6GBB5
Q8DWX5
A0A1C3VG96
A0A1M6ZSR1
A0A1E2SNF8
A0A1F8GX75
A0A1F3PXK0
A0A0L9ZYB8
A0A1R1ERW9
A0A0R2SK26
A0A139LPS4
V9WTN4
V9WXP9
A0A1B2DCU3
A0A1D3A6C4
A0A089HMQ2
K1KUJ4
A0A209BJL1
A0A242VJK1
A0A1F7R5H1
A0A1L3NHZ5
A0A1M6LVU9
L7U4I3
Q250Q0
J2XH07
A0A1X2RSR9
A0A1M3FUH8
A0A177RCJ2
K0WU30
K1LX52
A0A1Q6RNQ9
A0A1Z8QY17
A0A142YGE0
A0A0M8SPH2
C5TLC8
C5TNJ5
A0A0K6I0J2
A0A0K1UCU2
K9T6L8
G1VGE1
A0A1V9UWL6
M3QXS3
L7UCZ7
W0APF1
F9SDK6
A0A015XCP0
I0VY52
A0A0Q7R305
A0A139KZJ0
A0A0X3SNE3
A0A0D5AA11
A0A0F0YM42
A0A101L5C6
A0A1B2DD08
A0A1L3JKX6
A0A124IDT2
D0S2R8
D0CYA7
A0A1M7D228
A0A061PSK3
A0A1Y0E076
V0X1F0
A0A1V9V3G0
A0A1X2RJW5
A0A1X7Q9F1
A0A142YMU7
A0A142YF20
A0A1M6GB23
A0A162LYF2
R5DVS9
Q9KKV5
J2PHH1
A0A243PPB3
A0A0S8DZ61
R9X2G1
R6ZLD5
A0A0M9YLQ5
Q24NA0
A0A150Z264
A0A1C3U9G4
A0A177R7C9
J2PYD2
A0A174LW87
U2TYV6
A0A150ZB53
A0A0A3YY61
A0A117NBT4
A0A1R1EV25
A0A1Y3VSP2
A0A1F7BMX4
A0A1G9M4I2
A0A1A5RKL2
A0A127P5I5
A0A0P6VIJ7
I2X9M7
H0SA49
D9V469
A0A1Q9J042
A0A1W7D4A9
B1MBN2
I2XBT3
A0A209CQJ9
A0A0C3H8R6
A0A165PJD4
K0XDF6
A0A1A2CYU4
B1MLP5
A0A1Y4LDN5
A0A1B7X553
A0A0F0H7C2
J3D5F3
A0A0L6TCY2
A0A0P6VTR9
A0A1M3G8Z4
A0A1M6TIL1
A0A162KP42
A0A0S6U639
L7U5W4
A0A1X9M658
A0A1T5BS55
A0A1N6SBM0
A0A0M2EE81
A0A0Q8CC62
A0A101UTK9
D9VFI7
A0A1S2PJA3
A0A127K0A8
A0A0K1U6L9
K0ACR4
A0A0N1BVC0
A0A0A2HFQ7
I2X6F9
V7G626
G1VBL8
A9WQG3
Q98B97
J8MW61
A0A1C5CKJ4
A0A1C7EMZ6
A0A1E2SKF3
A0A1L9QNV5
J2PQ18
U1RDX0
A0A1F4A601
A0A1F4AFA7
A0A1M6LVD2
T2PMN2
A0A117S0A6
B0NHT7
A0A1L8V3Q3
A0A068N3S2
A0A068MZY1
A0A1W6SLF5
L8NNV3
J8MDX4
J8MTS8
Q4C4P1
Q987J9
A0A1A3DKW4
J2U818
Q24WE2
A0A1G9VHY4
A0A1H2BFG7
A0A1E3CV42
A0A1H1ZBZ8
A0A1P8PS11
A0A138A0A3
A0A139BXS3
A0A1Q9J5X9
A0A1B8UWR9
A0A1C7CG81
A0A0K6HYI6
A0A1A2DJH0
Q9KRW7
A0A1I4QG53
A0A0L9ZZQ9
I4M1P5
A0A1V0LMI0
A0A1Q6L3I6
A0A1V6M6U7
A0A139LJZ9
A0A089HM36
Q0F374
A0A1B8UWY7
A0A1C5F3S6
A0A1V6M9A2
A0A1W6ZBS6
A0A1T5E749
A0A0L6JFB1
A0A061PWA7
I4M5K2
A0A133QGK7
A0A138AUF6
A0A209BWW4
A0A1G3E249
A0A174I305
M4KHN2
A0A1M4M8R4
A0A1C7EDW6
V7FSD8
A0A095Z473
A0A0H0DKU3
A0A1B2DH77
J4UPF1
A0A089HR62
D0CTV1
G0I951
J2XJR7
A0A1A3DV60
A0A1D3A360
T0T6C2
A0A1F6DFA6
A0A1F9EZH2
A0A1F9QNF2
A0A161HZY7
D0CRY9
A0A1Q6L3Y3
A0A135P0I2
V9X3H1
A0A101V0B3
A0A168F6L6
A0A127CN60
A0A1E3D2N2
A0A1M5VMY4
A0A1M7D7B7
A0A1V0L8G0
A0A137ZYG7
A0A0P6VAN6
A0A0Q7RG05
A0A220RGC4
A0A1S2Q7C1
A0A1S9I170
A0A1B8USA6
A0A088NLK8
A0A173KX06
D5UMI7
G1VIM3
A0A1W7CXT1
A0A0A3Z3V5
A0A0X8KM60
A0A150Z445
A0A1Y0DXF7
A0A1Z8QGW4
A0A1G3HSK0
A0A0M8TFP9
A0A127CMQ4
A0A221UWC2
A0A101UPB5
A0A242L234
A0A1Q6RFS9
A0A142YBL7
K0XET8
A0A088NNP1
A0A142YKP7
A0A0S9QPV0
A0A1A2CL53
A0A1A2CWS7
A0A1Q9J6A9
A0A1F7BMU8
A0A1F4A3V3
A0A127P5B2
B7NGI9
G1VDG3
V7G652
A0A095T5P1
A0A222WKK0
A0A1V0L9P7
A0A0F0HIW0
A0A0L6T625
A0A1L3NEE5
Q0K6D4
M7NZQ4
A0A124ER26
M7N320
A0A1Y4L0R0
A0A0X3ST22
A0A0S9QEC6
A0A0S9QKA5
A0A0K9TD75
A0A0M9YV84
A0A0Q8F6G3
A0A1F9G2U8
A0A0S9QXA5
B5GY62
V0XBJ0
B0NDZ6
A0A1S9IH83
A0A061PF90
H0SPJ2
H0S934
Q9KQI1
Q4C727
A0A1A3DHA2
A0A1A5T5J2
G1VIV1
A0A177QJH0
M4KPM8
A0A0X7JGI6
A0A138A3M8
A0A0C1QZQ6
I2XJW8
K0ABG0
A0A101AHH2
J2Q8H7
B1MMD1
A0A1F7W543
A0A1M3FZM1
A0A0H3GPH7
A0A0X3SMJ3
J3D517
J8JCA1
A0A0P6VCN8
A0A0X3T0X7
J3DDI9
A0A1A3DLS1
A0A1V6MAS0
K1KPQ3
A0A1A5T042
A0A089HVI7
A0A0S8DXP7
A0A060QBZ9
A0A068MSP3
A0A1M5TDY8
A0A0K1UBI0
A0A127CJH9
A0A0Q8CU49
M4KNT5
A0A177RCK7
A0A1Q6RFU5
A0A139BR01
A0A0X7JBU7
Q0EZC6
A0A014CKZ1
A0A1Y3W2S5
A0A0D5A5C9
A0A0F0GIX5
A0A0G0JV22
L8NY77
R9X3K3
R5DG69
A0A1L8ULR5
A0A127PJ12
A0A101CDS8
L3QSS5
A0A1M7NGG7
A0A1G3FSY3
A0A1M6Q5R2
A0A1S2Q7L5
A0A101V1M0
B1MHW3
A0A1S2NX87
A0A1S9I9Z6
A0A0C6P3X7
V7G7S3
K9T6Y8
A0A1B9Q6A4
A0A1C3UM05
A0A142YI26
A0A085L3C4
A0A1F9LNT0
A0A0X7JNB1
A0A1M6Z8L8
A0A0S7XNZ9
A0A221UXX2
A0A1V0L9I0
A0A0M0A1I0
A0A0M8SXG5
A0A167GE27
A0A0C1U5E3
S2Y0Z6
A0A1N7ARP5
D5UWY1
A0A0M8TNH9
A0A1Y3RSS1
T0S0H8
A0A1S2NXJ5
A0A1S2QHR3
A0A1B2DBN8
A0A1C3VKI9
A0A1F8M051
A0A124IE67
A0A173KZX5
A0A127ASH9
A0A0A3YVJ8
J2PHD5
U1RI53
A0A0C1U0H6
A0A1B8UVE9
L8NIS9
G5K1Z8
A0A133QM13
M4KL73
A0A095TJF5
G4QB44
A0A139KXW4
A0A109WH21
I9XPG2
B5GUG4
A0A0X7JQA0
A0A127CH91
A0A162LZR9
A0A0S6U5W7
A0A0S9QGN8
K1LIM8
A0A139BSB0
A0A0C6NZZ0
A0A1W1W8A4
A0A1N7AJP7
A0A1R1F3C9
A0A1Q9J6L6
A0A1S2PS56
A0A1S2PIE2
A0A0W7W871
A0A1D3A882
A0A179YL80
A0A238ZTA9
A0A1M5MEN1
A0A1M6JIU0
A9WP15
A0A0H3GKZ7
A0A0H3GU80
B5GRY0
A0A1G9N9G0
B7N8K1
G5K4K4
A0A1G3HHF0
A0A1L9QQ19
A0A1M3G576
A0A0M8SY70
A0A0X7JRZ2
A0A150ZDB7
A0A1C3VZ71
A0A1C7BZK5
A0A0F3M2F2
A0A109B808
B5RQ10
A0A0Q7QR16
A0A1W1W865
A0A0M2EIL8
A0A0M2G4A5
A0A0M9YBI2
W0AN78
J8MVK7
V7G4Z2
A0A1C7C2B5
A0A0F0HCN6
A0A1M7DAD2
A0A1G3HMJ7
A0A060PW90
B0NCY5
I2XI41
A0A1G9KWQ0
A0A173KYH5
Q9KMC9
R5DV68
J2TP29
A0A1C7C845
A0A1E3CXY8
A0A1G5CMR5
A0A1G9RQ29
A0A179YM56
A0A0Q7QGR6
Q98BX1
I9NZA1
V0XJ74
A9WSL3
A0A1Q6VN57
M4KIM8
B0NCU8
A0A222WPL6
A0A1G3HF18
A0A0D5AGT0
A0A1S2Q968
A0A1S2QMM1
A0A101ADD6
A0A0H3GSN8
A0A1M3G273
A0A1M4M653
G8UVK8
J8MFD9
Q4C8D0
A0A1Y0DYU7
A0A1Y3W0W1
G8UVH9
A0A1M7Q5F7
A0A1V0Q8M3
A0A1W6ZGI9
A0A1Q9LK06
A0A101UWG7
A0A0S6U5E1
A0A0F0HDW3
G1VH99
B1MIM1
D0CV22
A0A1W6SL29
A0A101HBU1
A0A101UYF4
J3F035
Q98GJ1
A0A1V6M6E0
A0A1V9UBR8
A0A1W1W7M6
A0A1X7NXQ2
A0A0M8SVR4
H1WQF8
R7BLV1
A0A209BTY9
A0A0M0EII9
I2XFK2
A0A179YJ27
V7G281
A0A181D1D4
A0A1B7X2L4
A0A0A3Z7I9
A0A1C7CE22
A0A1F3QAW2
F9SBD3
A0A0K1UAZ8
A0A1L3NLI3
A0A1L6ZGG2
C5TM49
L8P4K7
A0A238YC38
A0A1H1UUB1
A0A0L7NEK1
A0A0C1QYE9
A0A0F3M4I5
A0A101UX05
A0A101UUG1
A0A0Q6HQM5
K0A9S3
A0A1A7KIW5
A0A1A7KLG0
A0A1S2PHN1
A0A1V6M5L3
A0A1B7X7I2
A0A1A5SZP8
D5UN17
B1ML01
A0A1F1XDJ0
A0A1F8GWX3
L7U3S9
L8NYG0
F9SIU9
W0AP99
J2L4B6
A0A0F3LV92
A0A1B8URF1
A0A1B8UP99
A0A1F7WAP5
A0A061PUJ9
W0ASM3
C0GAA1
A0A0M8SU58
A0A101LCY6
A0A1N7CJR6
A0A1W6ZE82
A0A1W7CZN4
A0A0X3T1K3
A0A0X7JQM2
A0A1A5T0L9
A0A1S2PRW2
A0A1Y3VLT9
A0A1C5CS37
A0A1C7EGP6
J2PR56
A0A1A5RWH4
A0A0M0AC84
A0A0M2EIP8
A0A0N1BXC0
A0A0P6VUC9
A0A0U9HV98
A0A135P0T0
I2XFK4
A0A061PT70
A0A1L3NIF4
A0A1B7X2D8
A0A1B8QTS2
A0A1G1A148
F9SKW2
A0A089IY23
L3QNM2
A0A120CSD8
A0A1X2J6V3
A0A1X2RS80
A0A0N0IJJ8
A0A0Q7S7X2
V9WUY1
A0A0U9HUF4
A0A135P0U7
Q252C5
B5RRB9
A0A0M2FZ49
D5UR69
B0NDN8
R6ZF51
A0A1M6VM61
L8P145
Q2RNB1
V7G730
V7G7X6
V0Y2N0
A0A0F0HGV5
A0A0S9QWJ4
A0A142FF78
A0A0X3T6R4
A0A181D303
A0A1H1SX31
A0A1L3NCL3
A0A1W6SML0
A0A139LL10
A0A1B9Q570
A0A0C3I3T3
A0A1I6V970
A0A1F3Q8V9
A0A150ZD20
A0A0H3GXE2
A0A0S6TYZ0
A0A0K1UF11
A0A089IYK9
J2NY67
A0A1T4MXG9
A0A1G7BSY4
A0A0L7DP75
A0A0L6J2F1
U1QNP3
L8NLN9
I2XE46
D3DK68
A0A1S2PTD4
A0A1Y2KRV5
A0A127AR22
A0A127CQJ3
C0G663
J2PFL6
D9V2S0
A0A165P1L9
A0A0E1YA49
I0VSQ9
A0A1G5DG63
A0A1G5FCU0
A0A1H1WFC1
A0A163C7V8
A0A0L6TAC7
K1LJ37
B7NE36
A0A1L9QN42
A0A1M5RMW7
G5K1Q6
I2X8E0
A0A109B603
K9T5Q2
L7UBX3
A0A0Q8EKZ2
J2XK05
A0A127PFN1
A0A088NZG8
K0X3T1
J0HTX9
Q4C2J3
A0A1F9EZQ0
A0A068MUM6
A0A1G2NZT7
A0A222WTQ7
A0A1M7M6H8
A0A1Q6RLP2
A0A0Q8CA12
A0A133QJI9
A0A1C5E703
A0A142F701
A0A0F0H0C4
A0A1E2SM91
A0A0M0AE49
R6Y4S3
A0A1X2J837
Q2RQZ1
A0A1Q6RK50
A0A0Q7R1K8
I0VYS3
A0A095XV30
A0A1G5DF78
A0A1G9SPZ6
A0A1S9I2I0
A0A1Y0DYW2
A0A1Y0E0C8
A0A135P8P8
A0A068MVJ5
J3FFD0
A0A0X3SJV8
A0A1E3CYJ2
H0SE11
A0A1M7P4P7
A0A127CEM1
A0A0K1U8B9
A0A0K1UE81
G1VEJ5
K1LIM7
V7FVN5
A0A1Y3W680
A0A1G3HQL9
A0A1G5J7X4
A0A0Q8EHM4
A0A1W7D3K8
A0A1M7PW79
A0A1A5T221
B7NH82
A0A135P2L7
G5K1F8
H0SMP9
A0A1H6JS37
A0A0X3T5I4
A0A168H1G9
Q8DX86
K9TA52
A0A0L6T8A3
A0A1L6ZDZ9
A0A014DPM0
A0A1A2D476
K1KKA4
A0A1F1E235
A0A1F9LIE9
A0A1G5F7U5
A0A060Q1H6
A0A016AR23
I2XHP4
I2XCQ8
A0A1H1ZCC9
A0A0L7F3U8
Q0F107
Q0KBU9
A0A1S2NZ75
A0A1Q6VF74
A0A1R1EFR4
A0A1T4P0F8
A0A1C7CMW9
A0A014DRG4
B7NH35
B0NDV4
G1VJ08
G1VAQ9
A0A1Y4LR77
A0A0M8TQQ1
I4M194
A0A068N5S8
A0A0L6JFB0
A0A1R1EZR5
A0A1A5S6F5
A0A1A6G4L5
A0A1T5G1T2
K9T3Z2
A0A1A5T455
A0A1W1WLL9
A0A1F5U7M8
A0A142F8Q9
A0A0H0DM29
A0A1J0V5E4
A0A1X2RS92
A0A1X2RSG9
A0A138AW66
A0A101LDT9
A0A1C3VJZ0
A0A1C3VVT4
A0A1M3G5J1
A0A1F8CYL0
A0A127PC75
A0A127PFL3
A0A0L7DS36
A0A101UUL4
A0A1G5EKT1
A0A1Q6VNT1
A0A133QGQ0
A0A0H3GU53
A0A1V9UMM1
A0A127CL63
T2PK51
A0A1X7P630
A0A222WW08
W0APV9
W0ASZ3
I9NV62
V0XT81
L7UGV4
A0A014DUQ3
A0A0X3SM55
A0A127ANM8
A0A1B2DDR4
A0A1M4M8U9
J2KW39
A0A1T5FYU7
A0A1C7EDN9
A0A1F5AB12
A0A1G9W069
A0A1W6SL32
I2X4Z3
A0A139L174
A0A0X3SN73
Q4C1A1
A0A177R063
A0A1C3UEF0
A0A1R1ES59
A0A1R1EUX0
A0A1Y3S294
A0A0M0A967
A0A0X3SM99
I2HMP8
K1KHX8
A0A139KYX0
A0A101A289
A0A0P6V6C1
A0A0S6U1E7
A0A0S9QIQ8
A0A1G3GPG6
B7N489
V9WVY6
A0A1S2Q5M7
A0A1B9Q3Z9
A0A1C7CDD7
A0A1C5CPP1
A0A142YB14
A0A1T5D3J7
A0A1X7QA28
A0A1F3K915
A0A1F9G111
A0A127CR38
I2XJB1
A0A061PL62
A0A1V0LKU8
A0A127JY33
V0Y2K5
L7TZT8
L7UJY5
B5GNK1
A0A1C7C881
A0A173KZ85
K1KPA7
A0A1A7KKG2
A0A1G3HUE8
U2U0S3
I2XF43
A0A229G7R5
A0A1H1XBG5
A0A1V0Q7B1
A0A1N6Z6F7
L7UAF9
J3F6J8
A0A1T0ASN8
A0A1Y4LAH3
A0A1V6MDW2
A0A0N1LLY8
A0A0Q8F8E3
A0A1M6JUN1
A0A1M7NSM7
A0A0M0EGG5
A0A162KC81
A0A174MV59
A0A1X2J742
A0A1X7Q3D8
I2HPZ0
E3CDQ6
D9VEY0
A0A1B2DR43
L7UBW2
A0A014C6C0
A0A1F5UBX7
B1MGJ8
A0A1I6SNU9
H0SR84
V7G194
I0VX00
A0A0M8SPA8
A0A0X7JKR0
A0A0A2HF75
A0A0C3LUA0
D9VD34
A0A1B2DLU9
H8G9H5
A0A1F3ZY43
A0A1V0Q7V0
A0A1N6SV08
A0A139KM80
B1MDT9
A0A1B8UVI9
A0A1C3V631
Q2RXY1
A0A088NQX1
B7NAZ4
A0A1X7NS15
A0A1V9UCE6
K0WZT4
A0A1C5BPN6
A0A1F7BM27
A0A1Z8QNH8
A0A1L8UW07
A0A0H3GQI5
A0A0S6TZE7
A0A0S7XNV0
A0A0S8DMC4
A0A0S9QHJ0
A0A127PE97
A0A095XZA9
A0A0M8T0S8
A0A0Q7QDI7
A0A060Q2L4
R5KLL9
K9T410
A0A1W1W6X5
A0A1W1W703
A0A0X3SW07
A0A1B2DMK9
A0A0A2HIC3
I0QZV4
A0A1G9IB26
A0A142YKK1
A0A1M6ECX0
A0A101HA81
K1L2X1
A0A0F0GMY0
A0A0L9YDT0
A0A0S9QJV6
H0SGE0
B5GSY8
I0VQ08
A0A1T4QW24
A0A1W7CXM7
K0WV80
B5GR13
A0A1B2DR17
A0A1V9UA74
A0A0Q6I7W5
A0A179YHZ5
H0SNG2
A0A1M3G6M6
A0A1M3FZX8
A0A1C7CB19
A0A1F3QD36
A0A061PMZ3
A0A1A3D6P1
A0A1H1XJ11
V7GC61
A0A089HIY1
L3QUH6
A0A1C7EE50
A0A1F9QRM0
A0A060Q1P9
A0A1A5T826
A0A1F8M4V8
R6ZK28
A0A1M6IRX2
A0A0Q6IBP7
A0A177QJS8
A0A177RCY0
H0SM86
A0A139LJS1
A0A0X3SXH0
A0A1B7WYH0
A0A1C7CFK5
A0A142YCL9
A0A1G9XMT0
E2Q3B6
A0A095T8F0
A0A095T6V4
A0A138AX33
K0A7W1
A0A1W6Z864
A0A1Q9LQA2
A0A1C5DI70
K1LSC0
A0A1F9FNQ5
I0JX72
A0A0M0AEU5
A0A1D3A6X0
A0A1F8LYT4
A0A1G5DNL8
A0A0Q7S3B6
A0A229GUK0
A0A1H1YYY8
R9X838
B5GP63
A0A1A5STT9
A0A1W7CVZ2
A0A1I4ND28
A0A0D5AHH4
A0A101L5Z9
A0A1L8UTA4
A0A1M5RMB0
A0A1M7M5L2
A0A1V0QAE7
A0A1V2UN99
A0A0F0H582
A0A177QEV6
A0A1Q9LTL2
A0A243PT72
A0A1S2QPY8
A0A1V6MFT6
F9SKY7
L7U4T8
A0A1B2DSH3
A0A1B7WX98
A0A1F7QZV7
U1S2B3
A0A0C1RBL7
A0A1M7L9G9
A0A1M6B9P4
A0A101UV03
A0A1S2PFE6
A0A0K6I0N0
A0A0H3GHM6
A0A1Y3W198
A0A0F0HH82
A0A139LSI7
A0A135NXZ0
A0A1C5D9Y1
A0A1S2QPR8
A0A174LSU0
J2L5V4
A0A1L3NKC8
V0XBK0
B0NH59
I4M3Y2
J8MYI9
A0A1V9UVH2
A0A1Q9LGM7
E3CBH9
I0VXV9
A0A1C5C911
A0A1C7C296
A0A101USF9
A0A061PKS9
J8J2T0
A0A1T5F0H8
A0A1F3JPQ6
A0A1F5U2M7
A0A1F7BMC3
M7N3N0
A0A1V9URS0
A0A1V9UIL6
A0A1V9V406
A0A0M0A3G4
A0A1T5GJR1
A0A0S8DSW4
A0A0S9QEI6
A0A068MZT8
A0A014DYM9
A0A1A3D4C6
A0A1Z8QF45
A0A127CFX3
D0CXQ6
B1MEA9
A0A0N0K641
Q24VB0
Q24VP4
A0A135P361
A0A0H3GZT3
R5K8V8
L3QP02
A0A1W1WDW5
A0A127JQN1
A0A127JSB3
I2X5X0
I2XHZ6
V7G9F7
A0A1R1F1I9
A0A1S2QEW9
A0A1B8UL78
A0A1F9G1W2
A0A014CQ84
R5K6X0
A0A0S9QW56
A0A0L7NNL4
A0A0L7Q769
D3DIG0
V0Y1Q0
A0A1F8GZI2
A0A1F9QPG3
A0A1L3NJP0
A0A1L3NJE3
A0A1L9QVV5
A0A1M7PX61
G4QA00
A0A1R1EPL1
A0A162KLM8
T0RZR1
A0A068MRZ7
A0A0C1U0A4
Q4C4K5
C5TP49
A0A0X3SWB4
A0A1B8UVK1
A0A1C7C4G9
A9WST5
Q2RV88
Q983Z0
T0RXU2
A0A0A3YN95
A0A1V9UBN0
A0A1L6ZEQ6
A0A0L6J0C5
H0SF85
H0SRD6
I0JZB0
A0A1Q6RD23
A0A0N0SHW4
A0A0N1LNK1
A0A0Q6HTA9
A0A1A6G726
A0A1C7C3B3
A0A0M2EFM4
A0A0N1BZE1
A0A0P6VWQ4
A0A0Q6H1Y9
A0A150ZE23
A0A221V4I5
A0A1L9QUZ1
A0A0W7WAK5
A0A1X9MGD8
A0A1B7WH60
A0A1B7X4Y8
A0A1B7X2J8
A0A1C7CEX5
A0A1F1XM53
C0G8D1
A0A0A3YQ86
A0A1G5FBB3
A0A0D5AAV8
J8LWK7
A0A142YIM7
H0SDY1
A0A1X7NXA9
A0A1Q9LRT0
A0A1S2QK06
A0A127CP04
Q0EYL0
A9WN34
A0A1C7CF02
A0A068MXF0
A0A1F5AHW3
A0A101V2N3
A0A1G9T6T5
A0A101AC45
A0A0C3M980
A0A014F338
D0S3C2
A0A1L9QRJ8
A0A162JI75
A0A0S6U5W4
A0A0S9QUE6
A0A0C6PDY8
U2VK41
A0A1S2PR44
A0A0L9ZAV4
A0A0X7JH89
A0A0F0GQQ7
Q8E1S6
A0A0P6VWP9
A0A1A2DHZ8
A0A1B2DC49
A0A1C7C887
B7N867
Q4BXV6
A0A0S9QWS8
A0A127CKG6
I2HN79
H0SNB2
V7FVX8
V7G0G5
B5GMR7
A0A1N7DM70
A0A138AW19
A0A139L3I6
A0A1F4A3S3
A0A1F4TP09
A0A1G1ZY85
A0A099PDM2
A0A016AEK5
A0A1N6WUY7
Q24VK9
Q251L5
K0WYN2
A0A1C5E0D1
A0A1C7EE27
A0A1C7CFQ8
A0A1F1X466
A0A1F5AEJ8
A0A1F1WWF6
R7BMK6
A0A1V9UWG7
A0A161HXL4
A0A0N8GD38
H0SL87
Q24N56
F9SH99
B1MJI4
A0A0K6I427
I0JYS5
A0A1V6M7Q0
A0A1Q6L756
A0A0R1P251
A0A221UZZ4
A0A0H3GJ10
A0A0H3GRY9
A0A0S6U847
A0A0Q6PVP1
A0A0Q7QY95
A0A0Q7RUZ2
L3QF80
A0A014DVE3
Q98F21
J3DE07
A0A1A2CHG3
A0A1W7D3G5
A0A1B8QZB1
A0A061PQI3
A0A1A3E384
A0A1G1A652
A0A1X2RQW1
A0A1M5MJF7
Q989C7
A0A1L9GZ51
A0A1M6LX37
A0A1B9PUR7
A0A0L6TAQ2
A0A0M1LE37
A0A0N1BUL2
A0A0Q8CCW4
F9SJU2
A0A1G7VWN4
A0A1B7X1Z7
K1LEC2
A0A1M3FZV2
A0A1F9EVF5
A0A061PNR4
V9X327
H8GDE5
D0S3B7
A0A1W6ZHK3
A0A1S2QR85
A0A1S2QJ69
A0A1G3HVJ2
A0A1M3FYK0
A0A0S7Y5S3
A0A0M8TFX8
Q98D11
A0A085DXG6
K1LJR4
D0CVD2
I2HRG2
Q0KDE5
A0A1F3ZTG2
A0A1F9FLP1
T2PLF4
A0A1H1T3N6
J2L8H4
A0A163FCM1
B7ND90
A0A1W6SKZ5
A0A0G1G6Z0
A0A139BNV5
Q24YN3
A0A1S9IG47
A0A099PD36
A0A1F3Q7F1
A0A139KLX9
A0A1B7WZA8
A0A0A2HA85
A0A1C7C165
A0A1E3CX02
A0A174LZ97
L3QK35
Q98F41
A0A1F9G131
A0A0M0A0F6
A0A127JUT4
A0A173L015
A0A1G1ZYQ0
A0A163APC6
A0A0K9TDZ5
A0A0L6T5R1
A0A072R232
A0A242VWB9
S2YCM7
A0A1Q9IZY9
A0A1F3JDY0
R9WY27
R9X438
A0A068MV93
B5RRW6
Q4BX17
A0A1Q9LPG3
A0A1X9MD71
A0A0R1P2R4
A0A139BRM4
A0A1B8UP00
A0A1A7KEB8
A0A1A7KLG1
A0A1S2PFS9
A0A1X2JCX2
A0A1F9QQM5
A0A1G5DHC8
A0A0N0IL83
A0A127APV4
A0A0P6VB54
A0A095U707
A0A1V0LDN1
A9WT83
L7UHE2
K9T735
A0A0F3LNT6
A0A162L196
A0A0S9QV87
A0A061PNN5
V0XH31
A0A015Z7V1
B1MKS6
I0R2S4
Q4BZW1
S2Y166
A0A0X7JLS2
L7UGQ4
K1LG77
A0A1F3Q390
A0A1F3QCU9
A0A0F0YLI8
A0A163KTZ9
J4UTR6
A0A173L3X9
A0A177QWU0
Q98KK4
A0A1M6IK02
D9UZL9
A0A1W6SLY9
A0A1B9PVV3
A0A0D5AF38
G8UYI7
A0A0F0XL89
A0A1G1A905
A0A0S6U398
A0A0L6T6B1
D5UWS4
A0A1V9UCF3
A0A1N6XTU9
A0A1V0LE90
A0A0X7JNA3
A0A1B7WMH0
A0A1C5BPK5
A0A0M0A8I9
A0A1V9V6Y6
A0A1F7W6K2
A0A0A3Z353
A0A1A7KFG1
A0A1W6ZAB6
A0A1T0AU21
A0A0M0EHZ0
A0A1S2QJY8
A0A0Q6H1K1
M4KGW4
V7FWC6
A0A1S2QN67
A0A0X3SYL4
A0A1L3NMC1
V0X2K8
A0A229GZQ8
A0A127PIF6
M7NTY0
A0A1F8CXT8
H0SED5
A0A1E3CUU5
A0A0C6P1M1
Q24NM5
A0A1M6EG71
A0A1Q6VLS2
A0A1Q6VMB0
A0A1Q9J0Z4
A0A142FD10
K0X7T0
J3D9M6
A0A1S2P0C2
A0A1G5CE44
A0A142FD46
A0A1F7W8K3
I9NZI0
A0A139KWR5
A0A1B7WZ94
A0A124FW10
F9SK01
A0A0K9TDP9
U1SPT6
A0A117N7U7
K1LMV9
A0A0C1TZG3
A0A0X3SXC9
A0A0C6P187
A0A1Q9LR59
A0A1Q9LEQ8
A0A1S2QDJ6
A0A1A2DN18
T2PJP2
G0I8H6
A0A1X7PWT8
A0A1F1EDA8
A0A0C1UDB8
A0A0H0DHI7
A0A1Q6RRJ5
A0A1A2CKI6
A0A0S6TWW7
A0A0S9QN37
D5UTJ2
A0A117RYZ0
D0S459
A0A1L3NE45
A0A1L8UU02
A0A1P8PQR1
D0CPR4
A0A0N0K6I3
E3CAZ1
A0A0Q7R5I8
A0A133PVN6
S2YRG6
A0A1C7EEC5
A0A1E2SID9
A0A0K6I5D7
A0A0M0A8Z4
R6Y4F5
A0A1W1W8R3
A0A1X2RQW2
A0A1G8BJU6
A0A220RL96
A0A0Q6HMW4
A0A1M6CV19
A0A1M6BK57
A0A1Q9LF63
L7U5G2
K0WV29
A0A1F5U3H2
A0A1F3KAZ0
K9T2M7
A0A174J8K1
A0A1Y3RTC5
J8MWG6
A0A1V9UBT4
A0A1Q6VE78
A0A1W7D1B0
E2PUK8
H0SLT4
A0A1S2QLY9
A0A0G0S5J5
D9V770
A0A127PCK1
Q0K2D2
A0A139LNI6
A0A1S2Q3T4
A0A0X3T033
D5UQ54
G1VHI4
K1KYS8
A0A1X2RQL9
A0A1X7QD18
B1MNN6
A0A179XP95
I2XEZ0
A0A0Q6HXE8
A0A0Q6PSL3
A0A0Q8CJ63
W0AUA0
W0AW75
A0A0C1ULR5
H0SAL7
H0SIW9
Q4C0Q2
B5H0M7
A0A1B8QWC9
A0A1C3UTZ4
A0A1C5BNM7
A0A1C5DCK7
A0A0F0HLG8
A0A0A3YW05
K9T8G0
E7S8S4
A0A1F8M029
A0A1G6WPU2
A0A0K1UB47
R9X2I5
A0A177QJF3
E7SAN8
A0A1B8UM02
D0CVH6
A0A117JI60
A0A095UDG7
A0A0Q6H5V7
A0A1G0ZQU1
A0A1G8KPN6
A0A0N8GDW7
A0A1L3JIY4
A0A0M2EDC2
A0A0Q7R5N8
H0SIZ9
A0A177R3Q1
A0A1S2AJW2
A0A1S2QIV0
A0A0X3SV34
A0A1C3W711
A0A0F0XRW9
V0XYU0
L7U331
A0A1Q9J2M1
A0A1Y4LTZ1
A0A1F4ACF3
A0A1G2P3K3
A0A0F0YI53
A0A1G5JMX6
A0A1F9MI18
A0A137ZZ50
A0A138A8S6
A0A0C1TYD3
A0A142YLG7
I2HW30
D0CT87
G1VAD2
R6Y3K7
I2XFK6
A0A0A2HQ92
A0A167GJY0
V7GA15
V0YHN0
K0WUS9
B5GPT2
A0A0F0GUQ1
A0A0T6W6G0
A0A127CJQ9
R5DYA1
R6YN82
A0A1M7MHU7
A0A1Q9J5J9
A0A0N1BX43
A0A0Q6ICF8
A0A138AVC0
A9WPJ8
A0A1S2AMS3
A0A1S2NWP9
A0A1C3TX73
A0A0F3M4C1
D5SKM3
A0A0M2G3W2
H0SI61
A0A1I6W7J6
A0A1L6ZF45
L7UA30
A0A1S2P1A4
A0A1S2P9B6
A0A1S2PMR6
A0A1Y4LJ71
A0A1C7CBB8
R9X2G3
J2NY60
J2PN27
A0A1G3E3H1
A0A1F9EU99
E2PVC0
A0A1V0LKL5
A0A1V2UN45
M4KJA5
U1SA58
A0A0A3ZWA4
A0A1Y3VS52
A0A1W6ZBY5
A0A1C7EJ53
A0A1F7W7R8
A0A0F3LXF2
A0A0F3LYF2
A0A1G0ZTJ6
A0A0Q7RFI1
T0RW83
A0A229GTS7
A0A1H1ZKG9
A0A1I6TT42
A0A1M3FU23
A0A0X3T278
A0A085L0D2
A0A068MXC4
A0A0A3YSC9
A0A150ZAP6
T0S2P8
A0A015YDV5
D0CRG1
A0A1G3HPE2
A0A1X9MFR3
A0A0E1YC94
L7UCF1
D9V975
A0A1A5SQW9
A0A1F1DYL5
A0A1W7CX73
A0A1G2CNE2
A0A142F6M1
A0A142YD75
A0A124IEK7
A0A0K1U6G8
A0A117JIW5
V7G0B1
A0A0C2SG76
A0A0M2G5L8
A0A133PVJ0
L7U4B1
A0A0W7W7J7
A0A1C3VGE0
A0A1C5F0W5
T0TAN9
R5K4X8
A0A1F4A6X2
A0A1F9G2Z4
A0A0M8TPS7
A0A1W6ZIY4
A0A1G9TQR9
A0A1L9QRY0
A0A0M0A232
A0A1M7QL82
A0A1S2NVF7
A0A1S2P1S9
I0JVR6
A0A1A3DC03
D5SIG7
A0A1G5FIK8
A0A1I6VLQ9
A0A1M5SFW6
A0A0Q8CCX4
Q98P61
A0A1R1F2Q7
A0A0F0YBV8
R5DUZ3
A0A0K1UAN2
A0A0K9T4J7
A0A0L6J3F0
A0A085DRC9
A0A1B8UMQ6
A0A1B8UQV3
A0A101A2D4
A0A1F3ZV24
A0A1F9FLC6
A0A0T6W1N7
V7G0Y5
A0A1X9MGF9
A0A1M6MYZ3
A0A1F5A6G7
A0A1G5GKH7
I2XF70
V7G4R0
A0A095T0M8
A0A1X7P5A4
A0A1P8PXZ9
A0A1M7PDZ7
A0A1V0LLY9
A0A135P0V6
A0A1A3E036
A0A1V9UP18
A0A1T0AU64
A0A1F7BN45
I2HLX1
R6Y4J6
B5GUN5
B1MJ69
D9V7U0
A0A1P8PVW8
A0A1M5U3G5
A0A1Q6L3G9
A0A0N0K8Z1
K0XP84
L3QRG9
A0A1C3VBW0
L7UF03
A0A127CGD9
A0A1X7PSJ2
A0A1L6ZIA2
A0A1Q9LRV9
A0A0U9HR52
A0A138AIG2
A0A139LSZ6
A0A1G3HSJ1
J8MRW0
A0A095UF99
A0A0K6I3A6
A0A1B8US61
W0AXC6
A0A0C1U7B4
A0A1S2PRC2
A0A0X3SV08
A0A1Z8QMN2
A0A1Z8QI78
A0A209C1K7
A0A0M0A9K7
A0A137ZZV3
A0A139LAX0
A0A165NUC1
D9VIA0
J3DDI6
A0A142YP24
T0S1C5
A0A0M0ACW4
A0A0X3T0N6
I0VXN7
Q989X4
A0A1A3DYR4
A0A088NGM4
A0A1G9WSU6
A0A1E3D0Q0
A0A0L6J8X0
A0A0P6VCK3
A0A0Q8CPE5
A0A117RZH6
I2HRB1
U1QN38
A0A1F7R5J3
A0A1L3JIX9
A0A133QBQ3
A0A0X7JLP7
A0A101V2X2
D9V5Y8
Q98AB2
K0X4Z5
A0A1S2PIE6
A0A1A3D767
J3F3N3
A0A1S9I8X2
A0A0S9QMG2
G0ICT5
A0A1V9URG0
A0A1I4KIF8
A0A1V0LM42
L7UFS9
A0A1W6ZJ56
A0A162LFA1
H8GDU0
D0CPX4
U2VGV2
A0A1F7BR59
A0A1F8CZ20
A0A0T6W244
A0A0T6W0X8
A0A1F9MIB1
A0A085DUZ2
B7NCG6
G0I7K5
H0SLY5
A0A1B8UKC0
L7ULH6
L7UGT2
A0A099PGC7
J2XK98
J2XST5
H8GCD3
A0A1X2J846
A0A1X2RIF2
A0A1X7NGG2
A0A1X7Q8G6
A0A072R4C9
A0A015X9D6
R6Y6R9
J8MEF3
A0A0M0EH33
A0A1B2DMQ3
A0A1C3W029
A0A0K1UD28
A0A0L6T481
A0A174N3V4
A0A1I4NIX9
A0A173L1V5
A0A1V2UN00
A0A1Q9LF50
A0A1S2QA18
A0A1W6SPD1
A0A1B2DGY0
A0A0D5A862
A0A101AA93
A0A1S2QR71
A0A1X9MI95
A0A1Y3RZK7
A0A1F4ADF0
A0A1F9MJY6
A0A0F0H4P9
A0A0F0YMW1
A0A0S9QF33
A0A127CKK9
A0A1A5RWC4
A0A089HRN4
A0A1X2RS48
A0A1L3NLJ5
A0A1Q9J063
A0A1V6M960
A0A1C3W431
A0A1Y3S426
A0A0H3GPR9
A0A0H3GS77
R9X4U0
A0A1A5T5N5
A0A209BND9
I0VQM9
I2HM29
B7N787
G0I9Z7
H0SMZ7
A0A0Q6PUM7
V9X492
A0A101UU63
H0SQX2
G8UT09
Q0F2Y2
K1KJU3
A0A1F8GRZ3
A0A1F9F3S8
A0A0K1U8S7
A0A0S8DQZ5
A0A0S6U3Z4
A0A0S6U4Q6
A0A163FBI5
R6YHZ2
H1WQ14
V7G2R6
A0A1L8US00
A0A1F3KBM1
A0A0M0EIA7
V7FSC6
A0A1X9M6T6
A0A1M3FWP7
A0A1M5MWK2
V9X3C5
Q0K8K2
T0T873
S2Y579
A0A1A6G6Z1
A0A127AP62
A0A0N0K7Z1
A0A0Q6PNB7
A0A109B6K5
A0A0A2HJY7
A0A0C1U318
A0A1Q9J234
A0A1Q9J377
A0A1B7WSE0
A0A1C5D4S6
H1WRC6
A0A0Q8E989
A0A1B8UME2
B5GSV3
Q4BUU7
A0A1A5RI26
B7LIY9
A0A1X7Q9X4
A0A1M4MA21
W0B0J3
A0A174PSC1
A0A101HA52
Q0EVV5
A9WV61
A0A1S2QPH2
A0A1T5D5A8
A0A0F0HDD1
A0A0S6U0S1
Q0K2C9
Q0KCV6
A0A127P7T1
A0A127PGM8
A0A0K1UG66
A0A0K6HMC9
G0I800
A0A209CBU4
A0A0N1LJQ6
A0A0Q6I7A7
Q0JYQ7
M7NJN0
R9WZ87
R9X3N6
A0A1X2J3D5
A0A1H1VZW9
A0A117RYL0
A0A1L3NHS0
A0A1N7CTU1
A0A133QN49
A0A1R1ELY4
A0A1W6Z8C9
A0A1W6Z7N7
A0A0X3SM64
A0A0X3T0A3
A0A1B2DND8
A0A1R1EI73
A0A1B8UP28
A9WKV1
Q983D4
A0A085DSQ5
J2XF07
A0A1R1F3T7
A0A1Y3RZT5
A0A127CEZ5
U1RIG9
A0A1X2JAB6
A0A0L9Y7B6
A0A138A7H4
E2Q3N8
I2X3R0
H0SA15
Q98H59
A0A1B8URT3
A0A1C5EX43
A9WTB5
A0A095XTE2
A0A095Z3R2
A0A150ZCR9
A0A173KZS6
A0A1S2QGF1
A0A0D5AFU1
A0A101UPZ0
A0A0Q8CAZ9
A0A1W6SLA2
A0A1X7Q4J1
A0A0H0CQS7
V0YWV3
A0A0Q7R988
A0A0R1P766
A0A0U9HU81
A0A137ZZ58
A0A1A5SE52
A0A1G1A176
A0A1J0V4D5
A0A0F3LYV7
A0A0E1YM10
Q98B63
A0A124EQF5
T2PLM0
A0A061PMP1
H8G458
A0A1F6DBV6
A0A1F1XIS5
A0A1G1AC62
A0A1G8NTL7
A0A085L3W2
V0Y7G1
A0A1M4M3I4
A0A1S2Q5V0
A0A0S9QFE2
G0ICS3
A0A1Y3VVC3
A0A1W1WCF0
A0A1X7P1E1
A0A0L6J0P1
A0A1C5EPD4
A0A127PC15
C0G5D7
M3QZ04
W0AS63
A0A1L3JHE9
D9V6Q2
A0A1S2Q899
A0A0M2EHF4
A0A0H3GVC2
A0A162KYV4
M3RK29
A0A1Q9LG98
A0A1F9LP29
A0A0Q6PZH4
Q4BZV0
A0A0X7JEH9
A0A0F0HKH5
A0A0F3M1L6
A0A174GB33
G0ICS7
L8NP57
L8NT09
R9WZG9
A0A127CHC8
A0A068MT96
K9TAL0
A0A1X2RGC6
A0A165PAT9
A0A1F4AAR3
A0A142F7R8
A0A0S9QKQ9
Q4BVI2
J8MR85
A0A1M3FYG6
A0A0Q7Q2R1
A0A0U9HVC2
I2X4G6
Q4BVI4
Q0F036
K9T9R7
T0T2Y3
I0JW20
J2LRV9
B1MFH2
C0GAA7
A0A0H0DGV1
E2PYD5
D3DFY2
A0A0Q7QTF9
A0A150ZHD2
G8UZH0
A0A1A5TAE6
A0A142Y9R3
A0A0M0EC40
K9T0L7
A0A0N1BYF6
A0A0Q8CJL1
A0A0X3S069
A0A1C5DGI0
A0A1C5BVM9
I0VQ64
A0A1A6G9C6
A0A1F9QIY2
A0A1G9RP55
H1WQP9
E7SAA6
A0A1M6TR35
A0A1N6ZCI7
A0A1V2UIR1
A0A101UQG6
B7NGZ0
R7BCB6
V9X373
A0A167HCP4
A0A173KU82
Q2RWD1
A0A1R1EZI1
A0A1Q9LFD8
A0A1Y3W253
A0A0F0HD71
G0I6S7
A0A068MVY9
R5DGW7
A0A1N6U804
C0G928
D3DIT6
A0A1C3UIG2
A0A1C3V105
A0A1Z8R1S0
A0A0L9ZX82
A0A173L3T4
A0A1A5RGT6
A0A0Q6HUU2
A0A015Z8R1
A0A0X3SPS1
Q4C5R8
J3D1N5
A0A1M6GR63
A0A0X3TBA7
D9V2J5
Q24PD2
A0A1F1EHD8
M7N9Q0
B5GQT2
A0A1T5BGU4
A0A1Y4LMR2
A0A1X2RIP0
A0A1F1E638
A0A1G5CGT7
A0A1X7Q3M3
W0AUR7
I0VTL8
A0A1W7CXY9
A0A127CH71
A0A1W1WJE5
U2VJ45
A0A209CMN4
A0A0W7WCM9
U1SP74
A0A0X3T0H8
A0A1C3UBK5
A0A068MU59
A0A0C6P628
A0A1Q9LS80
A0A0M2EEM3
A0A0S8DTV3
B5H3I8
J2PA04
A0A0K6I981
B1MFC4
A0A1L9QRJ2
I0JVX5
T0S2B3
T0T5N4
A0A1S9IGN0
A0A101V4B9
A0A0G9MUC6
J2XGU9
A0A1A5T2W7
A0A1F9LJT8
A0A1G0ZP06
A0A161R8I4
A0A1W1WE78
A0A1F3QC98
A0A0P6V900
A0A0Q7S3B4
A0A0Q8CEH0
A0A220RKC1
A0A1W7CSA4
J3F8Q8
A0A1T4K2H2
A0A0U9HLA7
C0GAB9
A0A1B8UWC4
A0A1C5DNP9
A0A1C5F4N4
A0A0F0HFP2
L7U9N4
A0A0L6J699
H1WQL8
V0XQ91
A0A015Y4C0
D0CQ53
A0A1M4MA43
A0A1M5TPY3
A0A1M6TD53
V9X5C8
A0A0W7W6L2
A0A0X3SRG1
A0A1C5CCP0
A0A1C3VBH2
A0A1C5D640
A0A0H3GH50
A0A173KY33
A0A0S9QM62
A0A1A2CL71
B7N9E0
A0A220RA83
A0A0M2EG10
A0A0C1R9V3
A0A133QME0
A0A0X7JNU5
A0A179XLL2
J3CXU2
J3F3I1
A0A1C7EL84
R7BLK2
G5K2X4
A0A1F4A8D0
A0A1F3JGZ4
A0A1G3HQJ4
A0A0M0A0U5
A0A124IDQ3
Q9KLA2
A0A1W7CUL5
A0A1S2PSK6
A0A0X3SQI1
A0A0C1QWM2
A0A0C6P788
D9V3X4
A0A1I6RDB6
A0A222WJU7
A0A1L9QT20
A0A1M3FX07
A0A0M1LDX2
A0A0M2E9Y1
A0A0R2STL9
Q4BYC3
A0A1Y3RV20
A0A1C5BSR0
A0A1E3D1J2
A0A1F3Q4F0
A0A1F5UC91
A0A1W1WF57
A0A1X7Q3S4
A0A1G2P253
A0A1M7QPI5
E7SCE9
A0A1G3HH62
A0A0T6W184
A0A1F3PXU6
A0A0X3SQG5
R7BG46
R7BH06
A0A179X0P4
I4M5I3
I2X9Q9
A0A0X3SLJ1
A0A0A2H9J9
A0A242L2G5
L7U517
T0RQQ8
Q2RTR4
A0A0M8TMQ5
L8P2W8
I2XFS8
A0A1B8QXY9
A0A0D5AJK8
A0A101L6H4
A0A0H3GTP6
A0A173KW81
A0A085DWQ7
K1LG04
D0RYQ3
A0A0F3M544
A0A0M9YH56
A0A135P5D6
A0A1Q6RIH7
A0A150ZBF4
A0A0X3T2N6
A0A1B2DIG8
C5TQ68
A0A1A5T3E5
A0A1Y3W1C3
A0A1W7D117
A0A0M0EIG8
A0A0W7WA52
H8GFE0
A0A089J002
K9TB26
A0A1F8M0G5
A0A072R538
V0YCT5
A9WKZ2
C5TIT0
D5UR14
A0A1R1DXF7
A0A1Q9LRL0
A0A1F9EQF7
F9SHY6
L8NU69
V7G2B3
A0A095UQT7
A0A1I6W699
A0A1J0VA44
A0A0M0EGV7
A0A0N1LNZ6
I2HPV9
D0RZS2
A0A1M6N806
A0A0Q6PTK7
R5DKW3
A0A1S2PZ09
A0A162CD67
A0A127ANR0
A0A127P959
A0A1L3JK51
A0A1M6I0M1
A0A0L6T9F3
A0A0M2G2E6
A0A0N0ZJH8
A0A0D5AF36
A0A1Q9LLP7
A0A1B9Q6C4
A0A1C5CQE6
J4UUH4
R5K9X2
A0A015XDC9
A0A1W6SP66
A0A1W1W9E4
K9T7Q2
A0A016AI96
A0A1T5EV71
A0A0R2SM53
A0A0S9QNK5
A0A1X2J656
A0A0L6TDZ1
A0A162LMS4
U2VLA7
A0A0A2HGC4
A0A0W7W7D0
D5UWB2
A0A162KKL4
A0A0S7XTM6
A0A1A6G7S2
A0A0L6J472
A0A0L6J3I3
H1WRD8
B7NDG6
A0A1Q9LM95
A0A0S6U116
A0A0T6W4U4
A0A127JYN8
A0A0K6HM87
A0A068N4J5
K1L2U0
I2HX02
L3Q4N7
A0A0Q8CH24
A0A101UXT8
A9WSY4
A0A1A3DF47
A0A1C3WAF2
A0A1C5DS12
A0A162M2B8
F9SB27
A0A061PNZ1
A0A1A2CNR2
H0SIS5
A0A0Q6HUF4
A0A133Q4I2
A0A1B8UXN4
A0A1S2PMT4
A0A1S2QAV9
A0A1Y3RWS9
A0A1L8V3M9
A0A1L9QV52
A0A0K9T9S0
A0A127CF69
A0A127JR58
E3CBB9
D3DGY3
A0A139LLD3
A0A1B7X3N2
F9SLG8
A0A1G3HGU4
A0A1G9XMM2
A0A1V0LA46
A0A1V2UIZ9
A1UTT4
A0A127CP97
J8MB95
A0A0Q6HN17
A0A1B2DQU6
A0A0D5AII7
A0A0T6W7S9
A0A0T6W661
C5TN99
A0A1X2RSV1
A0A1X7PP89
A0A1E2SJJ3
A0A1V0LD04
A0A0T6W4S3
A0A0M8SX56
A0A068N0F7
Q9KQ09
Q2RUY7
H1WPL5
A0A1M6AHZ7
Q24UN1
A0A0F0HI01
D5UQ88
A0A1G0ZSH7
A0A1G2P1M9
T0RN63
A0A1Y9THE0
A0A1V9US66
A0A1F3QBD2
A0A1M7PZX5
A0A060PPV3
B0NEY2
A0A1Z8QHN8
A0A127JV10
A0A1Y4L8M3
A0A1Y3RY66
A0A239REQ1
A0A142YMX8
M7N386
J3DFL6
A0A0L6J211
M4KMI4
A0A1A2CGF3
G5K2X0
A0A1X2RP63
A0A0Q7RFG5
J8MLH0
Q4C2P5
I0VYN4
A0A139LT73
A0A1B7WYQ9
A0A0C6P6P2
D9VAQ9
B5RRB4
A0A1E3D2D1
A0A142F8A4
A0A0H3GXK7
M7N4C3
A0A099P846
A0A0M0EJT8
A0A068MYJ3
A0A1M6D5P2
A0A0Q6I092
A0A0U9HRK7
Q0K6A6
Q24XQ7
H1WP60
A0A242KVP9
A0A242L2K6
J0HJK0
A0A1L3JN03
A0A1V0LIX3
A0A0Q6HU45
A0A0R1NXU6
D0S0V7
A0A0M1LDW4
J2LGM0
A0A1V6MCD5
A0A1E3CVY1
A0A0K9T552
A0A177QRD2
A0A0X3T3D7
Q0K6Z9
J2LXJ6
Q98BY4
A0A1S2PRX0
A0A1G3HAQ9
B0NCW3
B1MG35
A0A060QC10
A0A1H1VQW2
A0A1L3JK47
D0CNP1
A0A179XF58
A0A1M5S8W3
D9VD07
K0X3Z4
A0A1W7CV75
B7N903
A0A1S2QHR4
A0A1S9IFX7
A0A1E3D422
A0A1F1X898
A0A0R1P1Y0
A0A1F7W8H0
A0A1F9QGG1
A0A1G9XH09
I2HS70
Q0K5G0
A0A229HDL5
A0A1M3FVF4
A0A0M0EF63
A0A0M0EBF8
A0A0Q7RRZ2
A0A0A2HH63
A0A101AGZ2
A0A0Q6PM62
A0A135P7E2
A0A0X3SQ88
A0A101LFQ1
A0A1V6MAP0
A0A1B7X7J6
A0A1B7X4F7
A0A095TSX7
A0A133Q6J1
A0A138A187
A0A1R1EU51
A0A1S2P5L7
A0A1C3VAX4
A0A1C5CS01
A0A101LD49
A0A101UVV2
H8GBT9
D0S7L4
A0A1F7BNK7
A0A0H3GLQ7
A0A0S7XVF7
A0A0L9ZXW1
A0A0Q7RBF9
A0A139BQC8
A0A1R1EFE9
A0A1V9UH00
A0A1V9V3C2
A0A1F7Z373
L8NNN0
B7N6N2
A0A1G3HP41
Q98M56
Q4BXG3
A0A015XI73
Q985F4
B1MHW5
L7UG96
K1LR73
A0A1X9M8W1
Q2RVL9
Q2RW13
A0A1F9G423
A0A1L6ZE41
A0A0L6J0T2
A0A0M0EEX9
D0CQ62
G0IB73
A0A068N195
A0A0H3GT59
A0A162K666
A0A162KV25
A0A0K6I4M5
T2PJY8
A0A0Q6H764
A0A139LF10
A0A1B2DF08
D9UY45
T0T582
A0A1V9UCG4
A0A1G7ZFH3
A0A117RX34
A0A117S0D9
D0CS04
U1S318
A0A1W7D1E8
M7N3R3
A0A1W1WPT3
B1MJZ5
A0A0L9YCG1
L3QEH5
A0A072R0Y9
A0A089HQY4
L3QM59
A0A0H3GN11
A0A1X7P2I7
A0A0L6J0C6
A0A161I3N6
J3F8W8
A0A1B7W454
A0A1B9PX22
R5DWF2
T0RZI1
A0A1F3Q0D5
A0A0K9TI39
A0A117S0W6
A0A1Q6RNL9
A0A0Q7Q304
A0A0U9HND8
A0A0D5A656
A0A0D5AIK8
A0A0F3LZB4
A0A1B9PXT8
A0A1M3GA28
A0A0G0UES0
B5GQI5
G1VA95
A0A1F9EX23
A0A1F7Z2N6
A0A1F9LQ88
J8MCJ1
J8MTW3
A0A1M7BN76
A0A0M0EGB0
V7G8F7
A0A1M6QPY8
M3RSV6
A0A1P8PQ09
A0A1C7EMC2
A0A1V9V0F9
A0A1W1WIH6
A0A1Q9LHK3
A0A1W6ZJQ1
A0A1S2PTA2
A0A127PFF6
A0A127CL74
I0VWL5
A0A1X2REM1
A0A135NZX5
A0A150Z8A7
A0A0N1LLU8
A0A015XIH7
J5HKC1
A0A1M3G323
A0A0F0H1G1
A0A0F0Y3K2
I2HVW5
V7FUD7
A0A1Y0DX20
H0SKJ5
A0A242KU79
A0A167HGD5
A0A0C1R603
A0A1T5BVU4
A0A0C6P7F5
A0A127AMV4
D0CV27
A0A1A3D519
A0A127JYH7
A0A1M5QY50
A0A1Q9LP00
A0A0N0K7T5
A0A0R2SL71
A0A0X7JMF6
L8P0B2
A0A015X668
A0A1P8PR79
A0A1B7X1I8
A0A1B7X7Y0
A0A1B2DE05
A0A1C5DRC9
A0A167H481
A0A1A2D196
A0A0F0GSN3
A0A0H3GKJ8
A0A1X7QD28
A0A1G3HFM9
A0A0M2G4E4
A0A0K9TJE7
A0A127P712
R7BGX6
A0A0M8TUM5
A0A0Q6HG77
A0A1C7CJR9
A0A1C5DEM2
L8NUT3
A0A1S2PR30
A0A1R1EZZ2
A0A163DNP2
A0A127JZQ8
L8P0Q0
A0A1Y4KWD2
A0A1X2J559
A0A1T5CDE5
A0A1T5EKR4
A0A142F6J5
A0A096A1L1
A0A1V9V4E6
A0A0S9QNR0
D5UR30
A0A089IY29
A0A0K1UBU3
A0A127PA38
A0A0L9ZYM5
A0A0A3YM26
A0A1A6G8M3
A0A0M8SU33
A0A0N0K9Y3
A0A0X7JEW9
A0A138AUR7
W0AIY3
A0A168E4V7
A0A177R466
K0A7X5
A0A0F0HET3
T0T0H9
A0A060Q2D8
A0A1Y3RW41
A0A1V9UVQ1
A0A162K1T7
A0A162L3N2
A0A1P8PVZ0
A0A0N1BWY0
Q0KB03
A0A1M6RY20
A0A0X3SWG9
A0A1W6SNW9
Q24QD2
A0A1A5RMD8
G4QCB0
A0A138A035
A0A1V6M7K0
A0A1E2SN10
A0A1F3Q0G9
A0A1W7D4U8
A0A1T0AVC9
A0A1Y3S032
A0A0L6JG32
A0A0M0EL68
A0A0N0K901
L3QVJ0
K9T2L4
K9T6S0
C5TNV0
A0A1B2DEX7
A0A1B8QXF1
A0A1B8ULP0
A0A061PKT6
Q251J6
A0A1I3I689
H0SGN7
H0SSP9
S2XYK2
Q98FC3
A0A1X9MD45
A0A0Q8EVI4
H8G3M9
A0A162LKV0
A0A127PH81
A0A1V6MEE4
A0A1W7CVP4
A0A138AXP6
A0A150Z6U5
A0A1F5RYH5
A0A1G3HH93
U1SP95
S2Y6Z5
A0A1G3HIL4
A0A1H2AYW7
S5S9Q8
V9WVW8
A0A088NG18
A0A088NW15
A0A1W7CSL9
A0A1S2Q9H1
A0A1Q9IZU3
A0A1T4QVG0
I2XC71
A0A168G1F9
V0XTG5
B0NKH6
D9VJ83
A0A1Y3W2R6
A0A101AF11
A0A0H3GSG1
A0A0S8DPP3
A0A173KUD5
A0A1E2SMC7
A0A1F1WYI7
A0A0G1D8D3
A0A1G0R2Z9
Q0KDU3
A0A1E3D2T4
A0A173KX27
J8JJD8
R5DGL0
D5UMV0
A0A1G0RSJ6
D0S116
J8MEI3
A0A1Q9LGC3
A0A1Q9LJ23
A0A1S2PK72
A0A1Y0DWP7
A0A1Y3S183
A0A142YLI0
H8G3X5
A0A1V6MAQ1
A0A1V9UBV0
A0A1V9UCX1
A0A243PSK1
A0A0Q6HT49
A0A101HBE6
A0A0A3ZVF6
A0A174PU41
R5K8K2
A0A1A7KHA8
Q2RPB0
H8G711
A0A095Z0D0
A0A229HET5
A0A1V6M4Z8
A0A0A3Z4L5
A0A1S2ANJ0
A0A0S8DX41
A0A1X2RWY3
A0A1G9MNW6
A0A0W7W5M5
A0A0A2HDV4
Q98AS6
A0A1S2NZ79
A0A1F1DW31
A0A0M0A7I3
A0A0X3T1R0
A0A0K9T5K0
A0A127CMI2
B0NFT4
A0A177QNB8
A0A1M4M6Q9
A0A0L6TCV8
A0A0L7N9P6
A0A0M8SUE7
Q4C4E5
V0X6X7
A0A1Q6VQT3
A0A0Q8EDZ4
Q98BH7
A0A0M0EE87
A0A0P6W2Z6
A0A0Q7RJ04
J8J1G4
A0A1A2CYU8
D0CQZ7
B1MCE2
A0A0F3LWX3
W0AQU0
A0A060QCL8
V7GBZ4
L3Q3U5
A0A1M7P793
A0A0F0XHP8
A0A1Q9LC25
A0A1Q9LK17
A0A150ZI05
A0A088NRQ3
A0A1F1W0I8
A0A1G9WGL6
A0A0A3YQQ4
A0A1L9QRU8
A0A1M3G928
A0A099PBV4
A0A0M8T6F9
A0A0N0ZJE9
U2U3Z0
I0R2F7
A0A135NXM8
I0VY90
A1US00
A0A127JPL9
Q4CA94
A9WS71
D9VIB8
H8G678
A0A089HXB1
A0A1C7EM33
A0A099PB66
M7NAC2
A0A1A2CG45
E7S7L6
A0A1G9TPU5
D0CRK5
H0SCH0
A0A1L9QVB9
A0A109B7G1
Q0EYK8
A0A1R1F327
A0A1S2NV65
J2L4P1
A0A1F9ER44
A0A0S6TZY3
A0A0T6W2Y6
A0A127ANE6
A0A0K6HQR6
I2HP80
V7FSP0
B5RQI3
L7U9S7
W0AJM2
W0AS39
A0A061PIG8
A0A1S2PPC4
A0A1B8UJ31
A0A101UYS4
A0A0S6U264
A0A068N1F5
A0A1Y2KKT1
A0A1X7P6Q6
A0A150Z3C1
A0A139LTP7
J8J6B8
A0A1Z8QAR0
A0A1G6YXE5
A0A1H1YBP3
A0A016AN07
A0A015Z1V1
E2PYD6
I2XGH4
A0A1M7PX30
Q983G0
A0A1P8PYM8
J8M4Q9
V7G8F2
S5FXP6
A0A0Q7R5U3
A0A0Q7RP56
A0A0C6P8T2
V0XHE1
B1MC19
A0A1B8UXM8
A0A099P823
L8NN85
B0ND27
V9WUC7
Q98I42
A0A1R1EIN9
A0A101L5M7
A0A1M3G5B5
L3QWB6
K0ADJ1
A0A1W1WGC8
J8JA70
A0A088NRZ9
A0A1Y3VPE0
A0A1F5RKA8
A0A0H3GHU0
A0A0S9QI81
A0A127JZZ4
A0A1S2PNH3
A0A139LJN0
A0A1A5SZS7
A0A1M3G6R9
A0A1M6KLD2
A0A1M7BKQ6
A0A0L6J9A2
A0A0M1M2L1
A0A0N1BYZ3
M4KJA0
Q9KQ37
A0A229HDV3
A0A1M7BB23
A0A060QFD2
A0A1X7PER1
A0A1M4M6N9
A0A1M6HUR9
A0A1V6MBZ1
A0A1E2SLS9
A0A117NAF1
J2LCK6
A0A1A3E265
A0A088NKP5
A0A1S2Q9L1
J5HPN2
M7N5V5
A0A127JPT5
A0A0K6I1J0
A0A1W1W6Q1
A0A1Z8R315
A0A0Q6H5V3
T0RSP0
A0A243PVN4
A0A1E3CW02
A0A085L541
A0A068N0N2
A0A1E2SJ57
A0A1F1DTN5
A0A1F7BNA1
A0A1M5LS75
A0A1A5T255
G4QAW4
A0A1M6UUX4
A0A1V0LAE2
A0A1V0LC88
A0A222WKL1
A0A0M2EJW2
A0A0M1LE97
A0A1M3GD79
A0A0M2EI16
A0A0Q8EAM9
A0A1V2UBZ9
A0A1V2UKJ8
A0A0X3RZZ7
A0A1C3V1T2
A0A1G0RJB0
A0A1G5BYL7
A0A162JXG0
A0A161Q7X3
L7UDN8
A0A0K6HPI4
A0A0F0GRN4
A0A0F3LWQ9
A0A142YFD6
A0A1F1W1Q1
A0A1F3JDI5
B5GN25
K9T1T1
A0A1V9USH8
A0A1F8GUQ5
A0A1X7PTF3
A0A229H1P6
A0A0X3SBB1
A0A0X7JH55
A0A1B7WR50
A0A1B7WZM3
A0A1C3U1Y8
V9WYF8
J0HU64
A0A117N843
Q4C323
A0A1L9QW79
Q98CU3
Q98MB6
A0A142YNR5
A0A0F3LRU1
B1MJD9
A0A173KZK0
B5H0U7
A0A161ILG7
K9T971
J2TV18
B1MGT8
H1WNB3
V7GC71
I0JZ40
I0QZN8
A0A177R5C0
A0A1T0AUP4
A0A1M4M4W8
L7U3A9
L7U791
A0A1V9V3T0
A0A068MXH9
I2HMR5
L7U770
A0A1D3A2X1
A0A1B2DJD2
K1KSG2
A0A1G3HSB3
F9SHL5
H1WPY1
A0A1M6FA30
A0A0K1U9G8
A0A1B2DKH8
R6YRV2
R6ZKT8
V7G5N5
H0SQD7
A0A1Y4LK61
A0A0L6T4L8
A0A0M0A776
A0A0M1LS51
A0A0K1UA97
V0Y5P1
A0A0Q8F791
A0A0M0EJE7
A0A0Q7QZH9
A0A0Q8CTV8
A0A239R5L2
A0A1E3CTX0
L7UCW3
A0A1F3Q7U9
A0A1V0Q2M0
G1VF70
A0A1S2PK37
C5TMG8
D9VEI6
A0A1A5T698
S2YSU0
A0A0X3SZQ6
A0A1G3HMI2
R6YEX2
A0A1F5RXN6
A0A1V0LHL3
A0A1P8PZ51
A0A1Q6VKD8
A0A0R2SVG1
A0A138AXA9
A0A0X8KN06
A0A0X3T3Y4
A0A1S2QRG4
H8G858
A0A1F3ZUY2
A0A0F3M385
R7BM38
A0A0S6UAF5
A0A0K6I2K0
A0A1B8UJR5
A0A1B2DQ93
G8UT32
D0CVI6
A0A1E3D500
A0A127PC97
A0A1P8PVZ8
A0A1P8PXP8
A0A1M4M3M3
A0A127P5C0
D3DHP5
A0A138AVQ6
A0A101URF2
A0A142YMN5
A0A1Y0DV00
A0A1C5BQ21
A0A1F3Q968
A0A1L9QUH6
A0A109B6V5
Q4C100
A0A1W7CVN2
Q0K877
A0A1R1EV50
A0A1Q6RKL9
K9T3H2
A0A1A5T7T2
E7S7R4
A1URC5
D0S821
J8MQH7
A0A222WMP7
A0A0Q6HVD4
A0A150Z8E5
A0A150ZJ75
A0A0D5ABA2
A0A1B7X1W2
A0A142YI64
A0A1A6G7C0
D5URV3
A0A1A7KP02
A0A1X7N0M9
A0A1L9QSB5
V9WSM8
A0A0C1U156
J3F2M0
A0A1X2RSJ1
A0A0T6W7P4
G4QDB1
A0A0P6V9Y8
A0A109B5J2
B0NEL3
L7UIG2
B5GN24
Q24TZ4
Q4C8H1
A0A1W6SMZ5
A0A1F9LKP9
A0A1G9UWN9
A0A1G9YVQ2
A0A1B7X2F2
A0A1Y4LCE8
A0A1C3VXT7
A0A1X7NA45
A0A1X7N3A0
A0A1W6SR11
A0A0L6T918
A0A127CMQ3
I0JXU0
A0A1Y3RWX0
A0A0M9YDW3
A0A0Q7R942
A0A0A3YTU9
F9S9N5
A0A061PMT1
A0A1Z8QZ44
A0A1X2RJP3
A0A0Q7RV52
A0A0X3SY57
A0A221V452
A0A1C5F339
A0A117RYU7
J2PG15
V7FTM5
S2YE49
B1MLU3
G8UT21
A0A1A5T491
A0A1F1E1F3
A0A1F9QH55
A0A1M7HRM3
A0A1N7D7V5
A0A1F1X7B2
A0A101L6T3
A0A142FCZ7
A0A0S6U1P2
A0A1X2RNG0
A0A1M7PJ65
A0A0Q6I7P8
A0A0A2HI87
A0A1V6MF20
B7N596
A0A1Q9LGF1
A0A1F3K9G9
A0A1F9QS10
A0A139BPT3
A0A0L6J1Z5
A0A1L3JFU9
A0A0Q7S3C4
A0A095Z8Y2
A0A177R1J5
A0A101CXM8
A0A163BYF3
A0A1G5DT38
A0A1G5W887
A0A1G5BGZ1
A0A1M6HDY0
A0A1M6P5M2
G0I9Z6
C5TJN3
A0A1M5Y8W9
A0A0M1LU84
A0A0M8T3U2
Q9KQL6
A0A1Q6L9V6
A0A0H3GHE8
D9VDB1
A0A1T5DMW7
A0A1F5UIR4
A0A1H1ZHI9
B7NA73
A0A1M4M348
A0A1R1E231
B1MBZ8
A0A061PV91
D9V7Z5
A0A095TS93
A0A163ERS3
A0A1Z8QB25
A0A0K9T8V9
A0A0K1UC00
A0A0K6HYJ7
A0A0M0EJK1
D0CV86
L8NR36
B0NCA1
A0A101AGH0
D9VHR3
J8J1D0
V9WVB9
A0A101H8Y6
M7NTM7
F9SL57
R6YRT2
I2XKE1
A0A0Q7RAC1
A0A0A3YS35
A0A0C6P1U3
A0A0S6U0D1
A0A0S6U2Y1
A0A142YLU5
A0A0R2SH20
K9T9P7
A0A014CJP3
A0A1F9MC55
A0A0X3SXI0
A0A1S2PP24
A0A1C3VC74
A0A101LD66
A0A1A5T8U8
G5JZU9
A0A1F3Q875
A0A0K6HVL2
A0A0E1QA04
A0A1W7D4M9
A0A1Q9J1B2
A0A0S9QXD9
A0A0L6J190
K0ADE2
A0A1W1WL35
A0A0X7JIC0
A0A133PV59
A0A124GJV2
L3QF27
A0A109WGQ2
A0A0C6PA51
G5K467
J8MK44
A0A095VCM3
K9TA30
A0A1M5RCZ7
A0A0F0H661
A0A0F0H8N2
A0A142YBU6
I9NV95
L7ULB8
K0X3Q9
A0A1S2QB58
A0A0Q6Q0K4
A0A0Q7RRV2
B5GPQ2
A0A0X3SYZ8
A0A1B2DF04
A0A173KYJ4
J8JEJ0
A0A1Q6RIZ1
A0A101H9M6
D0S2M3
A0A0D5AJR0
A0A0F0H2X4
H0SNP6
D9VII7
A0A0E1YC54
G8UX99
A0A0K1U7C7
A0A1L9GY28
W0ALG3
C5TN15
D9VI23
A0A1C3VRT9
A0A0C3MAF2
A0A101AF84
A0A1A2DHD4
A0A1A5REK9
B5RPR3
A0A1E3CUP3
A0A1L9QNZ1
A0A0L9YC37
A0A0M2EJU9
A0A0Q8CD02
A0A0Q7QQW9
J8ML13
V0Y321
A0A1N6T6G5
A0A1V2UMZ3
A0A139LGM1
A0A139LRT0
A9WRX8
A0A1I4Q450
G5K647
A0A1X2RMS5
A0A1L3JJ31
A0A1L3JGR2
A0A229GLN5
A0A1S2QNQ6
J8LV96
Q0EVT9
Q0EZV7
K1LHM9
A0A068N4Z5
G0I7Y0
A0A1L6ZMR2
A0A1V0Q8C5
A0A0Q6HSQ9
A0A0Q8EBN5
A0A133Q9K2
U1R4W8
A0A061PFV9
A0A1S2PR90
A0A179YE25
A0A142YKC1
A0A173KVX1
A0A127JZK3
A0A127CPX9
A0A0K9TFG0
A0A0L6JBK7
A0A0G9MS98
A0A0K6I7V1
U2TJG3
A0A061PH78
Q4BWN4
A0A1X9ME77
A0A1M7Q011
A0A1M3FWL8
A0A0M2EJD2
A0A0X3T3M4
A0A0X3S8L1
A0A0E1YBP5
A0A061PKU8
A0A0S6U2R7
A0A1X7PMM1
A0A1H2A489
I0VNT4
A0A1M7N587
A0A135P5C4
A0A139KWS0
A0A139LGG7
A0A1A7KBL8
Q2RRI9
H8GEX5
A0A014F7E5
A0A1S9IH01
H0S922
Q4C3T4
A0A0C1RBB6
A0A168FS11
A0A0D5ACL5
L3QD27
A0A1S2PZ06
A0A1A5T2P4
A0A1A6GAR0
C0G7W8
G8UVQ0
B1MEJ3
D0S7W2
A0A0L6J4I3
A0A0M2EJR1
R9WYX7
H0SNP2
A0A177QI79
A0A179W8R8
Q2RXJ8
A0A229H335
A0A1F9F1T1
A0A0C1TXI6
K0WRX0
A0A0S6UA25
V9WUQ3
A0A1A5TAY3
A0A089HKP8
A0A1Q9LM23
A0A127PAQ0
A0A0M0EJ93
Q98N21
G5K5W2
A0A127CPE2
A0A127ASS9
H8G4S2
A0A0L6J0E7
A0A0L6J177
M3RRK0
A0A1B2DL49
A0A1C3UJL0
K1LEU8
A0A1F9FPL5
A0A161IIS6
K0ACP1
A0A1A3E3P3
A0A1C7CH98
A0A142F536
A0A0X7JNS9
A0A1B2DF58
A0A0C6P1C3
A0A0C6P4Y3
A0A1C3UTQ6
A0A1D3ABA9
A0A1M7QU38
A0A1W1WEV5
A0A1G9Q2L0
L8P0J9
A0A015Z336
K0A801
A0A0F3LVE0
A0A0D5A8H9
A0A1S2Q254
A0A1L9QX15
A0A142F5K7
A0A0L6J2A0
Q2RXP2
A0A1A7KKZ4
A0A1Y4LFR6
A0A0S6U4H5
B0NBR2
A0A1B2DJX2
A0A1B7WWX0
A0A1B9Q708
A0A177R0V1
J8N0A6
A0A1Q6L8W0
A0A1W7CWU1
A0A1S2PHP0
A0A089HSU0
R9X218
A0A1C3WBK3
A0A0S6U6Q6
A0A174KAC8
A0A061PL26
M7NLZ9
A0A0K6IBM8
A0A085DTT8
R6XYL5
A0A120KTA2
A0A1B8UMA2
A0A1C5F106
A0A177R876
B1MMH3
Q24RZ4
A0A0X3ST24
A0A0F0HIH6
K1KS50
L7UGW9
A0A162KN10
A0A127ASQ3
R5KKZ7
A0A0F0HJE2
Q98HS9
A0A209CPW5
A0A060PUP5
A0A139LRB2
V0Y445
Q983U6
A0A162LH46
A0A088NJJ4
A0A088NRP0
A0A179YL92
A0A068MTN3
Q4C9A6
A0A133QH62
A0A1X2RM86
A0A1X7P0T1
A0A1E3CZQ5
A0A0M0AC73
E7SBG7
A0A229GGA9
A0A1Q6VIA1
A0A139L3D3
I0K0C5
I0R394
L8NSS6
J3F1X5
Q2RSA3
A0A1Y3RVB6
A0A1G9M1I4
A0A1Q6RFY0
A0A0M9YV57
A0A0Q8EB31
A0A0Q6Q1D1
A0A1A3E1W4
A0A1C5CTT0
A0A1C3USG6
A0A0N1LKC3
A0A0Q7QE68
A0A135NYU5
A0A0C6P6K8
A0A179XKH2
A0A1G0R1Q4
L8NWG5
K1L044
A0A150ZD47
W0AV53
A0A1S2PP83
A0A1S2Q778
A0A0E1QKH8
A0A1B9Q7H7
A0A1V9UVB3
A0A1G3HT48
D0CU03
A0A1P8PTJ9
J3D9C1
A0A173L2H5
D5UNP3
A0A1A3DAJ9
A0A1T4LVN5
A0A1Y4LPB6
A0A1V9UP41
V9WN29
A0A0F0H3E6
A0A162L2U8
A0A1A2D9A3
A0A127CE28
A0A0L6T5G4
D0CQZ3
B7N7U5
B7NCG4
E2Q029
A0A1S2QD86
A0A1L3NH02
A0A1L9QRX5
A0A0H3GI07
W0AIZ9
A0A0C1QTU2
J2TL17
B7NEA5
A0A1W7D516
A0A0Q8F2F4
A0A0E1YD60
A0A1G2CQM4
A0A1L9QY26
A0A1M7QBY0
Q98M59
Q98GN5
A0A1A2CW49
A0A1W6SSU5
Q0JYP6
I2X7K3
I0JYU1
A0A1C3VGU0
A0A0H3GWB4
A0A162L231
A0A1V9V1H7
A0A243Q2F3
A0A138A7M0
A0A0F0HA72
C5TMI7
D9VFR5
A0A1Q9J2U2
A0A0K9TGK0
A0A127PA99
E7SAT6
A0A1F9FJN7
A0A1F9MBX9
A0A1G8FDB7
A0A1H1YQK2
V0XGW6
A0A1M6W8J6
A0A1T5BUR6
A0A0R1P0K5
L8NZE0
A0A209C1C2
A0A229H224
A0A0C6P3N9
A0A101AEE9
A0A1Q9J7D6
A0A1Q9LNG0
B5GUS5
A0A1D3A0X1
A0A1V9UP28
B1MAX7
A0A1X7N5D8
Q985E8
A0A1B9Q242
A0A016AHY3
A9WRP6
A0A1D3AEL2
A0A1F1XEE6
A0A0E1YAN1
A0A0K1U7R1
A0A1A7KJ67
Q2RNV0
A0A1M5PAW1
A0A1M5TTR9
B5GMR4
G8UYX3
A0A1T4Q4G8
A0A0K6I9Q1
A0A133PW88
G5K490
A0A1M3FY46
A0A138A111
A0A138AWJ2
G5K450
J8MLQ6
E2Q5W8
A0A1R1EEN7
A0A139BQD8
A0A139KXT4
A0A1B8UTX1
A0A1C5DCZ8
A0A0F0HLJ2
A0A1S2Q2T1
A0A1B7WZE7
A0A1G0R739
A0A1G5CDP2
A0A0H3GRY8
A0A1L3NGP6
A0A1P8PWG3
A0A0M0EHH2
T0RX90
A0A015YBA0
A0A0K1U7T8
Q0K0B9
A0A220RHQ8
A0A1M6MR69
A0A1M4M9F8
A0A0L6J5A8
A0A0M0AAU2
A0A0M9YVQ4
Q98FA4
A0A1M6RZ58
A0A1B8UW24
A0A1B7X7Y3
A0A061PFD9
A0A1F5RZJ3
A0A068N1K9
A0A220REM4
D9V220
Q24V27
V7FVS9
B5GSI8
A0A222WLR2
A0A222WUV1
V9WWE2
A0A0D5AFK4
A0A099P810
H8GDV3
K9T6V3
A0A1Y3RY06
A0A1Y3VY48
A0A162LNS3
G5K323
G5K0N4
A0A088NFH3
A0A0N1BX30
A0A0Q8EMQ7
Q2RN36
E2PZE9
Q9KKW9
A0A1B8R0G3
A0A0S6U4A1
A0A060Q0G0
A0A1A2CUD5
A0A1A7KII6
A0A0F0GMJ8
A0A101A7Q2
A0A162KHV2
B1MNA2
D0S1A3
A0A085DWL9
B7NFP5
A0A1V9UIC4
A0A1J0V5R5
A0A1L3NJ31
A0A1M7NIQ6
L7U6B0
W0AT56
A0A101A1T7
V0XQ40
G8UZ60
A0A1A7KHT7
Q98JK8
J2TG88
A0A0K9TKR2
A0A0K1U4N6
A0A0Q7RLG1
I2XJR3
Q4BZV5
A0A1Q9LSR8
A0A0C1UAU1
A0A1T4NPC3
A0A1D3AGE1
A0A1E3D0H2
A0A1G2NZS1
A0A1Z8QBW4
A0A1G7CXM6
A0A1I6PNR4
A0A1I6UA58
A0A0S6U139
A0A0S7XUN7
A0A127P8H9
A0A173KYN3
A0A015X561
A0A1L3NJR9
A0A0N0K7F7
A0A0N1KMX3
A0A0P6W7B9
D9VBG0
A0A0Q6PSE6
A0A135P5H4
A0A221UUJ5
A0A1B8USF3
A0A1C3UT86
A0A165NTV4
A0A142FE00
A0A1A5TBH0
M7N7E1
A0A1D3B2V7
G1VDQ7
B7NE94
A0A0L6T8Q8
H0SRP2
Q98CQ9
I0QZR2
A0A085DXF7
A0A1W7D4G6
A0A1F3ZVH5
A0A1S2PXG4
A0A1C5C9S5
A0A0E1Y886
Q4BYB0
G8UUL6
M3RQN5
A9WPR2
F9S9Z4
Q98MN4
A0A099P9I1
A0A1C7EKG2
A0A1E3CV74
B7N536
L7U0H9
A0A117RXU0
C0G8A5
I2HPK3
A0A221UXS4
Q98LM1
A0A1R1F180
A0A1W7D2V3
A0A1Q9LQH6
A0A101L647
A0A101L778
A0A0F3M2W2
A0A1E3D557
A0A1F1DSB3
A0A1F7R2V9
A0A099PET4
A0A173KVX5
A0A085L0K1
Q2RW16
A0A1F8M888
B5RRP2
W0AV76
I2XH05
D9V581
D9VBN2
A0A1A5TAD1
A0A0Q7RKS4
A0A0G9MT11
A0A0S9QNH1
A0A095TRA0
K9T784
H8GAL1
J2PP94
G4QCG6
A0A0K1UDM4
A0A1B8UUU0
H1WTF3
E7S9G2
A0A1W7D503
A0A0K9TJ94
A0A127P8M9
R5KLW9
A0A0Q8C8W7
A0A0Q8CII7
A0A150ZIP6
A0A1B8UUR3
A0A1X7PI88
A0A1C3UVE1
L8NP29
A0A117JMR7
A0A1F3Q4H2
A0A0F0H205
A0A1M7IM95
A0A1H1ZYF3
A0A1Q9J5N9
A0A0K6HT85
A0A1Y3RWQ0
A0A0Q7RAW6
A0A0Q7RKJ7
A0A150Z8X9
M7N5C2
A0A1C3ULR1
A0A1C7EHK4
A0A015X4R1
D0S0R8
A0A1A5T4Q5
A0A242VLX0
A0A1V0QAM9
A0A1V0Q7X3
D3DK45
A0A1S2PHE3
A0A088NUR7
A0A1T5ERY8
A0A1A5RSE0
A0A1A5T9B3
A0A1W1WMQ6
A0A0L7NAY9
A0A0L9ZWN5
A0A0M2ED10
A0A0Q6HSM8
D0CW03
H0SFB6
A0A229G7B4
A0A135P622
Q24TA6
A0A1F1E5T1
A0A0K9T9L1
A0A0M8SSS6
A0A177R406
A0A0X7JFX3
A0A0X3SH19
A0A1B2DBJ2
J0HKM0
Q9KMZ9
D9VFQ6
A0A1F4AEF9
A0A1F7W7G2
A0A1G1ZWE1
A0A1G1ZYF7
A0A209BPD1
A0A1E3D582
A0A072R6L1
Q4C6T6
A0A209C722
A0A1C3VJW5
A0A1B7X229
A0A1D3B103
A0A163ESZ9
T0T1F5
A0A068N1W0
A0A015XCH6
A0A1V0L7B0
A0A0Q8EBJ5
A0A1W7D3E5
A0A1C7BX48
A0A0F0XZP2
A0A0H3H0A3
A0A1V9UQ81
A0A1W6Z825
A0A1F9LM31
A0A1L3NFZ8
A0A1V6MAT6
A0A1Q9J609
A0A1B8QYV5
A0A1B7X2B9
A0A1B9Q2X7
A0A101L788
Q98JN4
K0ADM3
A0A1C5DFT9
A0A101UT71
A0A1F5RYZ2
H0SJN1
A0A1C3UQ08
A0A1F9F7T6
A0A1S2QH24
A0A1I6UDM0
A0A1N6YVD3
A0A0C6P5J1
A0A101URZ5
A0A101H873
A0A0F0GSY4
J2L5S8
A0A061PSW6
V0XGI2
A0A1A7KE74
A0A168EMR9
L3QM70
A0A089HFA4
A0A1G8EY01
A0A1G9JNJ6
K1KWA1
R6YK62
A0A179WQA2
Q4C779
V0YE12
A0A0M0A5F8
A0A0Q8ESA1
A0A1Q6RHS8
A0A0E1YJN6
A0A1A5T621
A0A1D3A838
A0A1F3JQ70
A0A088NSV4
A0A1I6PJF3
A0A1P8PZJ2
I0VMM5
W0AR03
A0A095T235
A0A014E8Q9
T2PKZ4
A0A1G1A1U3
A0A1C7CJ29
A0A1F5U205
A0A0M0A8J1
J3F686
Q98G91
H8GCE6
A0A1G2P1F7
A0A0K9TB58
Q0K514
G1V9V6
A0A1L9QPJ4
A0A1L9QRE1
A0A0M1LSR6
A0A0N0IJ38
A0A0N1BVC5
A0A0N1LNH4
A9WT82
A0A1F5AA40
A0A1F3Q8P5
A0A127PIZ4
R7BLN9
A0A061PPT3
A0A162JN78
A0A0S6TZ98
A0A127CFZ9
A0A0M0ECA7
A0A127K0P9
R9WZT7
I2XFU1
A0A179XIT4
Q4CA82
A0A1M7P664
A0A139LV96
F9SG64
A0A1C7EIU2
A0A1E3D4D3
A0A1G5CET9
A0A0S7Y600
A0A142FC72
A0A162JU53
A0A163ERH7
A0A0L6TBL4
A0A150ZBA0
L8NP25
A0A1L9QQI4
A0A133PZF3
A0A0W7W5A6
A0A0X7JRL2
A0A127PJ99
A0A1G2P3I6
A0A1Z8QAQ6
A0A1G9V7L1
I2XCT4
A0A1S2PSD7
A0A1S2QCJ0
A0A0G0RUY1
A0A0Q8ELT9
A0A061PGI3
A0A124GK40
A1USB8
A0A1W6Z918
A0A1L3NEL9
A0A0H3GL89
A0A0H3GYR6
G0I701
J3FE25
H8GD45
A0A1A5TAC1
A0A0G0RVU6
A0A0G0UD08
H8G7B9
J2LLX4
B7N8S9
A0A1E2SL14
J3D6Q3
J3FE19
A0A1S2PJR4
A0A1Y0E1W4
B7NGQ8
A0A1V9UFG1
A0A1V6M4Y8
A0A1Q9LJ07
I0K0S1
A0A138ATW8
L7TY74
A0A1B8UPH3
A0A1C3UQ69
A0A1C5DIL3
A0A0C1R5N6
A0A1M6J1A4
Q986B3
A0A1B2DPE5
V7FXX8
J0HUV4
A0A1R1E276
A0A161R4T5
A0A0X3SZL9
A0A174HTD2
A0A1B2DC11
L3Q514
Q24Z39
A0A1F5UGU8
Q98J11
I0VW84
Q4C2K0
A0A1L3JK02
Q0EXF5
A0A1T5CVB7
A0A0W7W5A0
A0A1B8QXE1
A0A0C6P7A3
A0A1G5EIL5
A0A1L8V2D6
A0A1V2UNM4
B5GQJ2
Q4C7F6
Q24XP7
D9VAU7
A0A1S2NUC8
A0A1S2PJ54
A0A101UWW1
J5HJX6
A0A061PH50
Q98I09
A0A0Q6HK59
I0VT70
C5TPJ4
D9VEW7
A0A1C7C1F6
A0A1M7JJC0
A0A1M3G1M9
M7MYB1
A0A015YVS0
A0A1S2Q0B2
K1L415
K1L7N7
I2HSN3
W0ASK6
A0A177R2N2
A0A068N1E2
A0A1M6LXW0
J8J334
A0A1V9UI19
A0A061PL78
A0A099PCD5
A0A0X3SSQ2
A0A150Z3B9
Q4C2K7
A0A1Y4LSP9
A0A1B9Q7V6
K9T215
A0A1G0R1P7
A0A1F9EVT5
A0A1G3HKA9
A0A1V6M6M3
A0A1Q9J712
A0A1S2PIA0
A0A0Q6HF72
A0A139BPU5
A0A139LMN2
G8UXQ1
A0A0C6P973
A0A0Q6PUG7
A0A1W6Z882
A0A1F3Q660
G5K5K0
A0A177QUT6
A0A1M5W1V4
A0A1M6F4Y7
A0A1V0LJR3
A0A1T5FWU3
A0A127CJ36
Q4C4F4
S5FYB2
A0A1Q6L425
A0A1Q9LGP8
A0A1Q9LHF8
A0A1A5S8G8
A0A1I4JEJ5
A0A1M4M494
M3S084
A0A095TRE8
A0A177RFC6
R5KIK9
A0A068N4R0
L7UAI3
A0A1H1UHS2
W0AP88
Q2RSA9
D5UMA8
G1VHE3
M3QFR8
V0YAN5
A0A1G3HWD0
A0A0M8SKL5
A0A0Q8CBY3
A0A1N7D991
A0A1Q9LIV4
A0A139BQ92
A0A0D5AF20
A0A101UVA8
A0A0F0GQ81
A0A085L047
A0A1V6MCM8
A0A1T5G1Y2
A0A1G0ZVH9
A0A1F9QNZ4
U1R2P9
A0A1V9UDC0
A0A1L9GXY1
A0A1M4M309
A0A1M4M9F0
A0A0Q6GY62
A0A133PTM2
A0A0E1Y9Y2
A0A0T6W0P9
K0X835
B5GMB8
M3QD72
A0A0M8T9A9
A0A089HTE9
U1QUM8
M4KFC3
J8M540
V7FW81
A0A222WIN1
A0A0A3YWC9
A0A177QMS0
E2Q9A2
A0A0F3M073
A0A1C5ES82
M7NNU8
A0A085DXE5
A0A089HI94
J2P8X4
A0A1G3HT57
A0A1E2SM13
A0A1F1W513
A0A1X7NTD7
A0A0H3GU55
K9T0Z5
A0A0Q6Q0A5
A0A1F3QBQ0
G0IB35
H8G9J1
A0A1V6MFC1
A0A1E3D022
A0A1F3Q332
K1L346
B0NAB9
A0A1X7MZ53
A0A0C6PAK3
A0A085DRB4
H1WRW9
A0A015X7L6
D0S4P4
M7N2S2
D3DHB1
A0A0N1C0F2
A0A139L1R4
A0A101LGC3
A0A0C1U564
J2XBG1
A0A1C5EWN8
A0A165NNJ2
A0A1F7Z2B9
A0A1G0ZMV5
A0A1G9JZR6
A0A173KXR6
A0A0K6IAX9
A0A015YZR0
A0A1M3FV09
A0A1M6WY04
A0A0N0ZL13
A0A0Q7R1V6
A0A1M6P5C3
A0A1M7K7Y3
A0A0H3GUV9
G5JZY2
Q98NA7
H0S8P8
H0SMA6
I0VP38
A0A177QCR5
D9V5G0
L3Q3E1
A0A1C7CCA2
A0A1W6Z8R6
A0A209CPH8
A0A0S9QXE4
A0A163ABS3
R9X5L6
A0A0Q7S7S7
A0A099PFX3
D9V2J3
A0A109B637
I9NRR3
E7SBI9
A0A162KZA5
A0A179YGX9
A0A0Q6PUG6
A0A0C1RBV4
A0A1A5SIQ4
A0A1B7WCQ3
A0A1A5RWH9
A0A0H0CW46
I2X624
A0A1C5DK41
D9V2M5
D9VFJ3
S2Y1F0
A0A1Q9J1M1
A0A1F1XI22
A0A1F4ACI4
A0A1F6DE59
A0A1F7W6Z5
A0A061PRW2
A0A1W7CZB4
A0A1I6URX5
A0A1L9QY41
A0A1V0LFA3
A0A209C173
A0A1N6TTR6
A0A1W7CXS8
A0A168FYG8
Q24UB3
D9UVV9
A0A1V6MDK3
A0A101AHP3
A0A142Y9E1
A9WPZ0
J8MMZ6
A0A0L7FDZ6
A0A0M0A5L9
A0A0E1QII5
D0RXZ4
U1SMT2
A0A117KGN4
A0A1C3W7W2
A0A1E3D1Z0
A0A1F9G4J6
A0A1F9QQV2
A0A0P6VRV0
A0A0S8DT15
L8NM16
T2PM51
A0A1F5UFY9
A0A1M3FXD6
A0A127JVQ6
A0A127PHD7
A0A127P8H6
Q0JZY0
C0GB59
A0A221UYG2
V7G8S9
A0A1B9Q594
A0A0F0HJV5
M4KKS5
A0A060QBM6
A0A1M5XNG3
A0A0S8DWC6
H0SQK0
A0A1G3HUJ2
A0A0Q6IE44
A0A179YJ06
I0VWL9
A0A243PN71
R7ASB8
A0A1N6WMN9
A0A0Q8EW60
A0A1E3D1D6
A0A1F6DC42
A0A1G9SYC7
A0A124IF06
G8UYC1
A0A1T4QGK9
A0A1W7D641
W0AS22
A0A179YH99
A0A1V9UG71
A0A142YBW6
A0A142YLT2
A0A127PDA7
T0RNN9
J3F1Z2
A0A0K6HQV1
A0A088NI90
A0A222WNH9
A0A0Q8CR42
A0A0Q6HJC5
A0A0Q7R439
W0AZV7
A0A1A3E2E0
J3F1U8
A0A1B9Q0D7
A0A1C5E8W9
A0A0F0XKN2
A0A1S2P0Z6
A0A1F9F2R2
A0A1X2JCM6
A0A1I6UGR9
A0A1V0LBI6
A0A139L1X0
A0A139KR47
A0A1Q6VJ97
A0A1S2QEQ8
A0A095T182
A0A1G9SRQ8
A0A0Q6H7K9
A0A0G0JI24
A0A0H3GMG4
A0A127CQH3
A0A174N8D1
A0A1X7Q6X7
A0A139L2S9
A0A0X3SX22
D9UY21
A0A1B7X110
A0A1B8UWW6
D9V3D9
A0A0C3H6J4
A0A101HC13
A0A1L3NDE6
A0A0G1D874
B1ML49
Q24XV4
I0VRE8
A0A1G3HPP2
A0A1N6Z288
A0A1S2P914
A0A088NLH8
A0A068N067
A0A068N469
A0A1S2PTA4
A0A1D3B650
A0A1H1SLF8
A0A0L6T7W4
A0A220RKZ2
A0A0M0ACF0
A0A0X3T1H4
A0A101V3F1
A0A101V4S6
A0A0F0GLZ5
A0A0F3M0T8
A0A142F5S3
A0A0M0EDJ3
A0A1F1WEA8
A0A1X2RI19
A0A1L6ZU55
L7UBE3
A0A1Q6VIP4
A0A1Q9LCN9
A0A0F0H8T5
H8GE11
A0A014D3K3
A0A0M8SS38
A0A088NKZ9
A0A139BNP6
V7G727
A0A229GV46
D3DHF2
L7UB04
J8MW47
A0A1C7C0E5
A0A101LLJ3
A0A0R2SJI2
A0A1M3G643
A0A1A3DSC4
A0A1G0RS50
A0A0L7EGM5
A0A1C7C2A2
A0A1C7EM42
J3CXG3
A0A1Y3RXM2
A0A1F3Q932
A0A1F9G0T2
A0A060QEX2
A0A1F5ACS7
A0A061PK85
I4M542
A0A1N7BJL9
V7FX55
A0A0D5ADN7
A0A095T664
A0A181D1I7
A0A1X9MB01
A0A1M3GD93
A0A173KYB2
D9VC51
A0A061PNK7
K1LDT1
A0A0L6J024
W0AV37
V0XYZ7
A0A0D5ADG3
A0A099PA00
S2YLF5
A0A1T4R0Y2
A0A1G9V0F0
A0A209BL09
A0A1R1E4Y0
A0A1R1ELA8
A0A1S2PI43
A0A101AIC6
A0A0H0CUU5
Q4C0B2
A0A229HII3
L3Q3A5
A0A1A2DI39
A0A1A3E2E8
G8UTT5
A0A0M8SYB6
A0A1A2CTY8
M7P2G3
U2TIN7
G0I9P6
Q98F80
A0A0R2SLG8
A0A0X8KM87
A0A139LSY2
B0NE54
A0A1F3JEH2
R9X060
A0A229GXX6
A0A1M5NUM9
A0A0M0AE76
A0A0Q7RHA6
J2Q4C4
A0A1Q6VFA7
A0A1C3VTC7
A0A101ACT9
A0A127JPS1
C0G9U6
Q9KS55
V7FX58
E2PY05
E2Q897
A0A1W6ZBS4
D9UY18
B1MLV7
A0A142FD39
A0A174G5K3
Q2RUC5
A0A0P6V9S0
A0A0X7JJC3
A0A0A3YPT7
A0A0C6P6Q4
A0A101UZ34
I2XKK6
A0A1V9V6Y5
A0A1F5A5W8
A0A0Q6Q6D6
A0A0S7XPZ8
A0A0A3YUE1
A0A0K6HPJ6
A0A221V2F5
A0A015Z2Q7
A0A0X7JM87
A0A1F3Q9F4
A0A1F9ESZ5
A0A1F8GZE0
A0A1G0R8P2
A0A1I6VV85
D5UXV9
A0A1A5T973
B0NIU1
G1VAJ1
I4M1I6
Q24YL5
J8M580
V0X2L9
I0JWD2
A0A1A3DWV6
A0A1F5U3I0
A0A0M2EHF6
A0A0S9QPK5
A0A068MZN0
A0A0L6T5U5
Q0KEH9
A0A1C5C7Z4
B0NKE9
A0A1F9MGJ9
A0A0L6J0P6
A0A162J2M7
A0A0N0K6L8
H0SBF9
R5DJV0
A0A138A8S9
A0A1B2DCT9
J8MAB6
A0A0S8DXH3
V7G7E1
A0A0A2HGT6
A0A101UT57
A0A1M4M449
A0A1V6M3S4
A0A0C6P289
I0VKQ1
A0A1V6M5H5
A0A139BNF1
R5K449
A0A1G0RCE9
A0A0D5A6E8
Q2RQ38
G8UYJ4
B5GPX7
A0A0D5AFB7
A0A101AGH9
A0A0F0GLT4
A0A0F0H3H7
I4M1L8
A0A088P3L4
A0A1N7BV64
A0A0S6U6X1
A0A0S7Y612
H0SAI3
Q98KF1
H0SFD9
A0A099PB18
R9X606
A0A1F5U1X3
A0A1F9LJJ5
D0CX11
A0A1P8PUF0
A0A138A7X1
D9UZF8
A0A1S2P9L3
A0A1S2PDT1
A0A1S2PNJ4
A0A1F4AI60
A0A1F5A968
A0A088NHL2
B1MJJ4
A0A117S1D0
A0A1R1EKC5
A0A0G0V5X3
A0A173KYH1
K0AAF9
R6Y5Q9
R5DJZ9
A0A095TIY9
A0A1M7QKQ1
A0A0X3SP70
F9SB13
A0A1A7KP25
A0A1A5TBI7
A0A1V2UAI6
Q0F1P5
A0A1A2CG61
A0A127CLA8
M7NM74
F9SJM1
A0A085DUE1
A0A089HIG8
A0A1A2CZC9
A0A0Q7QJV3
B0NCN5
R6YQQ4
R9WZW6
A0A138ABZ3
H0SHA7
H0SLC8
A0A1V6M830
A0A1Y4LN79
A0A0K6HM24
A0A1S2B1N8
A0A1S2PPJ1
A0A1Q9LC73
A0A1X9MCK6
A0A1G5D0I4
A0A1L9QK31
A0A0T6VYJ5
A0A173KTN6
A0A1G3HEG4
Q0K1F2
A0A1M6UN32
A0A127PJC1
A0A135P346
D9V707
A0A0P6VX46
A0A0X8KM32
A0A101L6E7
K0AAS4
Q2RQ90
A0A1T0ASZ0
A0A1X9MNJ2
A0A1H1YY57
R7BEF3
A0A1B9PVQ2
A0A1A2DHG4
Q2RST3
A0A1X7PHS6
W0AXU0
A0A0D5AID5
A0A0A2HIR0
A0A150Z9E0
A0A0X3SVJ9
A0A1B7X390
A0A1B8UPV9
A0A1V6M602
A0A1W6ZK19
A0A1R1E2H8
A0A1A5T6Q9
A0A1A2D6F6
C5TK94
D5UTA5
A0A099PEA4
A0A1F5U528
A0A0G0UCA0
A0A1M3FZL0
A0A1N6ZCC5
A0A0S7Y3A2
A0A0S6TZ54
A0A220RE94
I0VWU0
Q0EXE5
C5TJ07
A0A1S2QLU4
A0A0X3SPN2
A0A1I4QYY4
Q4C1G6
A0A1M7P5F9
A0A0K6HN68
A0A0M0AB59
V7FWD2
L7UH90
A0A0X8KLT2
A0A1V9UCV7
A0A1F5A6M6
A0A0N8GD14
A0A1T4LWZ8
Q0K760
B7LJ43
A0A1Y3VQR0
A0A1W6ZIP3
A0A1I6REM9
D0CPK4
I0VUK1
C5TK65
J3FAH2
A0A1Y2KQ74
D9VH60
A0A089HI63
A0A1S2Q9T6
A0A0S9QJM5
A0A0K6I2J6
A0A161HTC5
A0A014CJR3
A0A135P0G5
E2PWL1
A0A1L9QNH7
A0A1B8UMN0
A0A1C5DK87
A0A1C5F686
E2Q0K2
A0A177QMZ5
V7FY92
A0A1R1EN34
A0A0Q8EL19
A0A0X7JNW5
I0QZV6
V0XX32
A0A1C7EJE2
A0A1X2RNQ0
E7SBP2
M4KLT4
A0A1S2PZQ4
A0A089HJ30
A0A0T6W4A1
A0A061PWP8
B7N8G3
A0A173KW84
A0A1X2JA57
A0A150Z4N3
Q0JZM0
L8P3E1
A0A221V177
A0A0F0GKH3
A0A0G0LYI9
B1MLL4
A0A1M6ECQ5
A0A1M6P1K1
A0A0S7Y348
A0A0S7Y3T7
A0A109B8G6
B7NEI7
A0A1S2P908
E2PY99
A0A1V2UDD5
A0A0N1BVK3
A0A0F3M408
L3Q1G0
A0A1T4K779
A0A0F0GNS9
A0A127CK52
A0A0K9TBB0
A0A127JQK5
A0A0E1QAT0
A0A150Z3I1
D9V750
L3QJ80
A0A1F3Q6T9
A0A1L9QMA6
A0A1N7DVX4
A0A0Q8E5Z6
A0A173L2B8
G8URG6
A0A1B8UUZ2
A0A1C3VGK5
A0A117JKC5
B1MGW9
A0A1B7X1K1
A0A1B8UTA2
A0A1F1X3N5
J5HJF6
A0A1F7R255
A0A0S6U852
A0A1G3E1B6
E2PVJ8
A0A1N7EEQ0
A0A0M2EJJ4
A0A0M9YDY8
A0A135P5F3
A0A1W7D1W4
A0A1C5ERC3
A0A1C5BYH0
A0A0M2G1U2
H0SHW8
A0A1Q6RNC7
A0A0Q8C943
A0A150ZHV6
A0A138ABW4
Q0EYD9
L7U7Z9
S2Y2D3
A0A1T5FS60
A0A1C7EFD5
A0A1F4AGF4
Q0K8T2
A0A061PUN9
A0A088NSD1
A0A1Y4LDS7
B1MHL5
A0A1L3JGP2
A0A1M7PYX2
A0A0M1L4E9
A0A060PV64
A0A1S2PI31
A0A0L6JDR5
I2X667
A0A0X7JPQ8
A9WN35
V9WTC7
V0XD44
A0A1F1EAB1
A0A1F3Q9B2
L7UBV7
A0A0U9HTB2
A0A0X3SN46
A0A1B2DJH1
A0A0G0V817
E2Q3U3
A0A127CMJ8
F9SHA5
F9SLD2
A0A0Q8CPK3
A0A1C5DU76
D0CVL2
Q98FB6
A0A1F5A8D6
A0A1G1A7J3
A0A1R1EN11
V7G7S7
A0A0C1U8X9
A0A0C1UL86
A0A168EGM3
L7U2A6
D3DI96
M3RQX0
A0A0M0A790
I2XJZ3
A0A138APC4
A0A1B9Q4W5
I0VY63
G5K363
A0A1G2CR47
A0A0G9MPX5
A0A0S9QL24
E2PY48
A0A1W6SM08
A0A0Q7QHE9
A0A0Q7QQM1
A0A221V1V5
A0A0C6P5P2
A0A0D5ACN7
L8NTS0
A0A1L9QV95
A0A0M8TR79
A0A1W6ZAB5
A0A1V9UM71
A0A1X2RHW7
A0A1F7W9W6
A0A1F4A814
A0A0M8SZS9
A0A0K9TF95
A0A089IQ87
A0A0Q7RIQ8
A0A1I6VF72
A0A1I6WB55
A0A1J0VA30
A0A1P8PXL3
A0A1L3JJH3
A0A242VV06
V0XUY3
A0A238ZR08
A0A0L6T4L4
A0A1A2CK20
A0A1H1WRI9
A0A1G3HFQ5
A0A0M0ECB6
A0A229H876
A0A1M6HY51
Q986T9
Q4C1V4
D9VDS2
A0A1W6SN90
A0A1Q9J1N2
A0A015X8A4
Q8E0W3
A0A1V9V6E7
A0A1A3DXA0
K1KZD3
D0CVI7
D0CQS7
Q0JZI9
A0A1S2QQH9
A0A177R874
C5TM52
A0A1B2DC16
A0A1B8UKG2
A0A1L9QQ74
A0A1L9QVS4
A0A1A5T4I1
A0A0H3GXV7
A0A1F1DV35
A0A1M3FZ36
A0A1M6GD55
A0A0L6JC15
A0A127CLA1
A0A127CNA7
A0A0Q6IJW1
Q9KLH4
A0A0A3Z0P9
A0A1L9GXX9
A0A1M3FV02
A0A1V9UW18
A0A1F9LWY7
A0A0F0Y3V4
Q0K9Q5
J2KUG1
K0A7B4
Q8E2F3
A0A0L9ZX23
A0A142YDU5
A0A150Z7F2
M3QTV4
A0A139LTB8
A0A0C1QZA1
A0A165NHV5
A0A179XGT1
A9WMS8
L7UJW9
J2LDM5
K9T446
A0A1F7W567
R6XUQ8
K1LJ03
A0A1Q9LBS4
A0A0C6P9R7
A0A061PQM7
A0A1B7X5D7
A0A0H3H083
A0A1A2CHV5
A0A1V9V2Z0
A0A1X2RPL8
A0A127ARE2
Q4BXH6
A0A1X9MGN6
A0A0Q6HH84
A0A0Q7R858
I0VKM7
D3DK26
A0A1C3U7J3
B5GV21
Q2RX49
Q98CU5
A0A1D3AIY3
A0A1E3CXD5
A0A1L6ZM13
D0CYE5
Q8E0Z0
I2XEX0
A0A177R487
A0A1M6TG20
A0A0L6T6R4
A0A1G5X130
A0A0K6I7Q6
A0A127PIZ7
A0A135NYU0
A0A1A2CQV8
I0JX96
A0A242VQJ2
A0A1C5BY98
A0A1S2PRB8
A0A1V6M9P4
A0A1F3QBV9
J2KCK7
Q9KTT3
K1KZX6
A0A1V9V143
A0A1W1WBU4
A0A085L0A9
A0A1S2PTC9
M4KJR5
V7FYD7
A0A1B2DSS2
A0A0D5AGX6
A9WRE4
C5TLY0
L3QP75
A0A1E3D2M5
A0A1N6Z942
A0A150ZJB9
A0A0W7W5G8
A0A101UT50
A0A0F0HAG4
A0A0Q7QU37
A0A133PVP7
A0A135P340
A0A0X3SXL1
A0A1V6MDT9
A0A1W6Z989
A0A1S2NWR6
A0A1S2QLG7
A0A1G3HQT5
A0A1I3LLS3
A0A0C1R1A7
A0A101CXL6
A0A0D5A844
A0A165PUH8
B7N4L7
R7BH99
L7U9P9
A0A1V6M8L1
A0A1S9IHI5
A0A1Y4LQ91
A0A0Q7RH05
A0A0Q7RSE0
F9SAN8
A0A135P979
A0A150Z6V9
I0K0I6
A0A1A2CY15
A0A1A2DK20
A0A1A3D857
K9T816
H8G7Z1
D0CX90
V7G6Y3
T0T1L3
A0A124IDE9
T2PKL7
A0A1F5RME6
W0AQY9
I0VUZ2
H0SSP8
A0A0Q6HMP2
A0A0S8DR86
A0A127CQT0
A0A0T6W205
A0A0K9TI01
A0A0H0CVJ4
A0A1B8UTC7
A0A0A3ZU69
A0A1F7R4Y8
A0A127JP85
A0A0L6TB37
A0A0X7JAE8
R7BJP1
A0A0X3SQN5
G1VCS5
D9UYW2
A0A1S2NW95
A0A1B7X0V6
A0A1A5TBL4
A0A1M3FZM9
A0A1M3G3Q0
I2X498
A0A1S2B1R0
A0A1Y0DW56
V7FS76
V9WYI6
V0YFM8
Q24Q19
C5TIW2
Q9KTR8
A0A1G3HM23
A0A0T6VZ44
F9SAH6
A0A1W6ZKH8
A0A1L3JGK3
A0A1N7EGH8
A0A0K6HQG7
A0A0L7NS66
V7G4H5
V0Y0K1
A0A015XI86
A0A1S2Q810
A0A139LJJ6
J2XA91
Q2RY55
A0A1F5TZG7
A0A1M7HWQ4
A0A162LD41
G5K265
A0A229HGH1
A0A1L9QNV2
A0A1M3G247
A0A0M8TT32
A0A0Q8F7T4
A0A0R2SNS6
A0A1S2QCH9
A0A0W7W758
R5KIG3
Q2RQT4
D3DIQ7
I2XA52
A0A1W7D2W0
A9WMP0
A0A0G0M163
A0A142YEG0
A0A1W6ZA04
A0A1B7WLW2
A0A1C7CHG1
A0A1C7BY07
A0A1L9QKH9
A0A1D3A7T0
A0A1E2SJS1
A0A1F9MC92
A0A1G5F3M6
A0A1X2R4D0
A0A1G3HKG5
A0A1L6ZNL0
A0A229GHZ2
A0A1X9MH10
A0A1S2NXA7
A0A1S2PWQ9
A0A1A7KE05
Q2RWP5
G1VF02
B1MGD9
A0A1V2ULI6
V7FWC3
V9WQG0
A0A085DTD4
A0A099PC08
A0A0K9T697
U1SFJ1
A0A0Q7QM71
A0A0Q7RXS1
A0A150ZB30
W0AZZ0
Q4C6Q7
A0A1B9Q8J0
A0A1B8UWW4
A0A0S9QFD8
A0A1Y3W1H7
R9X198
A0A1V0LKK2
D0CQP3
K9T341
E7SD68
A0A0D5ACQ1
A0A1Q9J766
A0A1S2PWI8
A0A1S2NTD6
A0A0H3GVM8
A0A1V6M5K8
A0A1T4KPE0
A0A161IG69
A0A0K1U9Y7
A0A0M9YDP0
A0A0Q6PSZ3
A0A1W6ZIN6
A0A0Q6H1K3
A0A1B7WFE4
A0A1E3D716
A0A1G3HY14
L3Q4Q9
A0A095Z4U0
A0A1I4PED1
A0A1G2P0H2
H0SJM8
B5GNG9
A0A139LB52
A0A0X3SMQ4
A0A1B2DIM9
A0A1F4AHZ6
A0A1M6UMV8
A0A0H3GQZ9
A0A0K9TE76
A0A1B7W428
A0A0F0HC79
A0A0F3LRC2
J8MG33
A0A0C1UJT9
J3D282
A0A1B2DBV4
A0A1E2SIF0
A0A127AQH5
G8URH0
H0SQ93
A0A1T5BR46
A0A139L4W6
A0A1C7C393
R5K7M9
J8J7H7
A0A1A3D8K7
A0A1A3DM54
A0A1X2RV15
A0A1X7MYE6
A0A1G8M0H5
V7FZA3
A0A0F0XKI9
A0A0R2SSX3
A0A1S9IHT5
A0A1F4TSK0
A0A1G2A037
A0A127P7A5
A0A0L6JCD0
A0A0L6TEB9
A0A127ATE9
H0SR38
V7FYV0
A0A1V0L9Z4
J8JHJ3
E7SCS9
A0A1L3NDZ9
A0A1M5LT70
A0A1M6I4T6
K1KUC0
A0A1S2AX61
I0K064
A0A243PQY6
A0A139KN97
A0A0X7JNG8
A0A0A2HIJ2
A0A168G039
A0A1F4TFM2
A0A174GK20
A0A061PN83
A0A124EP20
G4QD81
E7S913
J8MGA6
A0A1F3Q5A1
A0A1G1YW83
A0A1L6ZLB3
I0JVU3
A0A0X7JU28
D0S442
A0A1R1EAG1
A0A1S2Q191
A0A1M3G9R1
A0A1N7EEY2
A0A0F0XR17
A0A0Q6PSJ5
G5K2M8
V7G3L7
E2PW44
H0SMB2
I0JWM1
K9SZ82
G8URH1
A0A1L3JLV0
A0A1A5T7Z6
G4QBP8
A0A1S2QJ71
A0A095ZY43
A0A1S2NX34
A0A1T0APT3
A0A1S9IHV5
A0A150Z248
A0A1W1WNB4
A0A1Z8QZ46
A0A0K1U860
R6Y356
A0A1M5YA07
A0A168ENH5
I0QZZ5
W0ANB5
A0A0A3Z4F7
I2XJH9
H0SJS8
A0A1S2PR41
A0A177R1P6
A0A1W6Z9S7
A0A127CJZ7
A0A124FVW6
D0CUL4
U1SPJ3
A0A1F5ADP9
A0A1I4FY54
A0A1L3JGP8
V9WU69
A0A1A3DLF1
A0A0N0K6E7
A0A150ZC32
A0A124ENV7
D0CP75
A0A1A2CVH8
G1VCS9
A0A127JVV1
A0A0N1BT39
I2HPU4
C0G9J6
A0A101UV09
A9WRZ7
A0A1A5SG54
H8GCA5
A0A0F0H2X8
A0A1F4TUN0
A0A101UYT1
A0A0F0XAW8
A0A0A3YZ98
A0A061PVL6
A0A1G2NZ18
A0A1H1WI79
A0A127JQC9
A0A1M7IP51
A0A1B2DCH1
A0A0D5AIQ8
A0A1V9V471
A0A209CDM0
A0A1Q9LRF8
A0A1W7CXH1
A0A1B2DCY5
A0A1C7CB45
S2Y3T3
H8G3B5
A0A101UP23
A0A0E1Y8U4
I0JWA8
L7U3P6
R5KIC3
D9VII6
A0A1A5T4S5
A0A0Q6PT05
A0A0S9QPU2
A0A0M8TNJ1
A0A0S8E076
G8URS0
Q98L06
A0A1T0ASL8
B0NI24
A0A1C5CMJ8
A0A1C5EWM3
Q7WXG9
A0A1Q9LRZ4
A0A174IUJ4
A0A1G0R1T4
U2VJ66
A0A222WVX2
A0A1Q6VDQ3
A0A1Q9J0U6
A0A1Q9LN34
W0ARC2
Q8E212
I0VX14
A0A150ZFG8
A0A1B2DMI7
A0A1C7EFG2
A0A1F4T8E0
A0A0E1YAU4
G8UWQ2
A0A088NH37
A0A1L3NIN8
A0A0N1LKU1
A0A0N1BM51
A0A0Q8CL65
A0A0A3YWD6
A0A1T4LSY3
A0A1V9URR0
A0A1F1XFL8
A0A0H3GSK9
A0A0Q8CK85
A0A0S9QP65
K1KPH3
L7UEB7
A0A1L6ZED1
A0A1V2UH60
A0A1R1EFH6
A0A0N1BYS8
A0A0Q7QY60
A0A1T4PGG9
A0A220RKV1
A0A1I6W2S1
A0A1F3ZYW8
J8MIC2
A0A1M7N365
A0A0Q6HC27
A0A138AJW1
K9T748
A0A1S2Q7N7
A0A139LVH7
A0A1X7PGR6
A0A1X7MTZ2
A0A0S9QIP6
A0A162JJ54
A0A0N1BMN3
A0A0N1BZ64
A0A133Q9N9
R9WXN5
K0A8I0
A0A095T586
A0A1A2DI26
A0A1F3ZUA9
A0A101UR36
A0A1L3JJH6
K1MGB4
A0A1F9MAM1
J8J366
T2PIM0
V9WSN8
Q4C4D9
A0A1V0L9N9
Q9KLN5
A0A1V6M8F1
A0A150ZFA9
A0A0C1U1S1
A0A1S2PHJ5
A0A1M7DAN0
A0A1M4M8B9
A0A0Q7QHF8
A0A0R1NYL9
A0A0R1P264
I0VRB0
A0A1N7CSQ3
A0A1W7CXU3
A0A1S2QBI6
A0A150ZH34
A0A101UW67
A0A1X2RM81
W0APF0
V9WZ34
A0A109WGN9
A0A015XAS5
A0A1X9MHH9
A0A1S2PIG2
J4UUW1
A0A1Y4LKS7
A0A0Q6PYQ6
A0A1S2P2B2
A0A1F7Z034
A0A088NI97
A0A1W7CSR3
A0A1G3HJX0
A0A1G5FPS7
A0A0W7W8D9
A0A239RH03
A0A095XUH0
A0A1G0R1M4
A0A1G5FUS5
L8NQI7
A0A1W1WNZ2
U1SA60
A0A1C5BZR3
A0A1F5AB36
A0A0G1DB24
T0RXX2
K9T5F7
A0A162JRS4
A0A162LQ76
A0A0T6W6T2
A0A068MY40
R9WZE3
B0NIP8
A0A1L3NKJ3
Q98NX6
A0A1R1EZ18
A0A1B9Q0G6
F9SIL6
I2HX12
V9X3Y8
A0A101V117
A0A0C1UM31
A0A1P8PUT7
A0A1R1F3E9
A0A1W6ZCT3
A0A1W6ZHT6
A0A0W7WCX8
A0A150Z2Y8
A0A1B7X2Q4
D0CTH6
A0A0X3T499
A0A0E1YCP7
A0A101LKG8
A0A1A5T8C3
A0A1G3HU92
A0A0G1D3P4
E2Q1F5
A0A1M7MN95
A0A0Q6PX94
A0A1R1F1H0
A0A1S2QNQ5
A0A1S2P1D8
F9SGW3
A0A0A3Z0U8
A0A068N020
A0A101LDI6
A0A1I6WAU2
A0A1V0LB24
A0A0Q6HI37
B5RQM1
A0A138AWT4
Q989N5
D9V3T0
A0A1B2DG26
K1L9N8
I2XHT4
A0A1L9QWH9
A0A1M5TG30
A0A1W6Z714
A0A1T0AUS0
A9WRJ9
A0A1Y0DXQ9
A0A142FA89
A0A0Q6PTG9
A0A0S7Y2K9
A0A127JWK3
S2Y622
A0A1F5UIV4
A0A0N1LML7
A0A0M9YNN0
A0A0Q6HMX6
A0A0Q6PVW7
A0A1L8V3V1
A0A1X9MD32
A0A0X3SRT9
A0A1R1EVC3
A0A1Q9LLG6
A0A1D2ZXI6
Q0K5B1
A0A1F4A7P2
Q0EVX6
A0A1V0LHT5
A0A095VD64
B5H192
Q24W11
A0A142YJ50
A0A1G5HYB3
A0A1G9JNZ0
A0A1M5W3T1
A0A1S2Q9V5
A0A1X7NJB5
A0A1F9FRP0
A0A1G0R696
A0A162CD86
A0A209CL72
A0A1M6PK10
A0A1V0LA03
A0A0N1KN23
A0A1S2NUF8
A0A1X2RHZ1
A0A0Q7QD99
A0A1A2D0X0
A0A142FB23
A0A0M1L7X1
A0A0M9YQU1
J4TMN0
A0A0A4A3Z5
I2XCA5
A0A1L6ZFI4
A0A1M3FVD0
A0A0M0A8G4
A0A0M2EDJ3
A0A0M9YJ27
A0A0Q7QZD4
Q24X50
A0A229GJ23
I0VS47
A0A177RBP0
J3F3Q3
A0A1F9F4J7
A0A1M5UAD3
U1SFQ3
I2XBH2
A0A1W6SRQ9
A0A0N0ZL36
A0A138A3Q7
A0A0C6PDD3
A0A1F4A606
Q0KEG5
A0A1L6ZI99
A0A1L9QSY5
A0A0M8TMT5
M4KD78
A0A068N0B8
W0AZK5
A0A0R2SNA5
A0A139LAQ3
A0A1B7X0I5
A0A168E8J4
A0A0F3LVA8
A0A0S9QFB9
A0A174Q9L2
R5KJR4
B5H1B1
B7N6P8
F9SI75
Q24NP5
C5TL96
A0A1C5D1L5
A0A1H2AUJ0
A0A0M0EI56
I2HWX3
Q9KN81
A0A0A3YVQ4
A0A1Q6RE37
A0A0C6NZJ7
A9WPH7
D3DHQ3
K0X046
A0A139BY63
A0A150Z895
A0A0W7W700
A0A0W7WBX6
A0A1B2DQ58
A0A1B8UQ51
A0A142YCI6
M3QJ16
B5GSH6
J3FAP7
A0A1A7KF14
A0A1F5RJV9
Q9KSP1
A0A1X2JBD8
A0A1X2RQF4
A0A1G0R3F2
A0A1G3HG84
A0A0K9T7U8
L7UDX9
K0AGF3
L3QHV8
A0A1R1EEP3
A0A1C7EEZ3
A0A1F3JH20
A0A068N4B5
A0A015YFU6
B0NJT9
A0A209CQJ4
H8G4G8
A0A1L9QQ13
G0IAS1
A0A1X7MWC5
A0A1Q9LKS9
A0A099PA99
A0A142YG45
A0A1G3HF54
A0A0S6U5Z0
A0A0K6I8U9
H1WTI8
A0A1M7AY73
A0A1V0Q932
A0A1Q6L581
A0A1C3V0M3
Q0K684
A0A135P3G1
B5GX97
A0A1Q6L4U6
A0A139LS65
A0A015X6D9
A0A1A5T671
A0A1D3B5S1
A0A173L063
F9SJG7
A0A1G9SAM1
G1VHS2
A0A243Q280
A0A1M6J584
A0A1G3GTZ1
G0IBZ4
A0A1A5T249
A0A1A5T298
A0A1A3DYL1
A0A1W7CS15
A0A1W7CYE5
A0A1S2Q9M4
A0A1X9M633
W0AVF4
H0SFW6
A0A1F8M2R1
A0A0E1YCZ7
A0A0G0JGB7
A0A014FA29
A0A089HM86
A0A0S7XPH0
A0A0S9QL17
A0A088NU91
A0A088NWA3
L8NQZ3
E2PW57
A0A1V6MCH7
A0A101CXN4
A0A177R0D4
A0A1V6MD66
A0A1G9N7A7
A0A0M8SV09
I2HV36
A0A0Q7RMW6
R5DLR7
A0A1V2UJ33
A0A0F0GKG0
A0A1M3FXT3
A0A060PUV9
A0A1A3D765
A0A014E5D8
A0A0M8TNG2
A0A127PEY2
R5DMR3
D0CT58
A0A117S1N3
U2VH87
I2X832
Q4C2K4
D9UX27
A0A0C6P6A0
A0A1A5S8R4
A0A089HK13
U1ST23
Q989N0
A0A1W6SP24
A0A0D5A6Q3
L7U8P0
A0A1I3BKG6
A0A1S2PHD6
A0A1S2QC25
A0A1Q9LNW2
A0A1C3UPT1
A0A1M4M703
A0A0L6J3X3
Q2RPG8
Q2RUJ5
H8G4V9
A0A014CXN3
H1WSK5
A0A1V9UA08
A0A1W7D7A7
A0A1P8PXF5
A0A0W7W9Z2
A0A0X7JJH8
A0A0X7JE65
A0A1E2SNS6
A0A181D1L8
D9VB57
K0WXH4
A0A1Y4L1R3
A0A1F3JQU3
A0A1H1W2R4
A0A1V9UFP2
A0A1X7PJ16
A0A1F3JJG9
A0A1F9FWR3
Q24Q96
A0A1P8PVI3
A0A085L2K1
A0A124GIJ4
A0A1V0LFA7
A0A1T5BRM4
A0A1P8PXP1
A0A1Q9LFV2
I2XKN4
A0A162LF79
A0A1W6SSW2
A0A209CGQ4
A0A0L6T8K9
D9VDZ4
Q98EL5
A0A1F4A890
A0A1G2P2N2
A0A0L7EMC4
A0A0N1LP87
S2Y510
A0A1S2PSW4
Q2RX12
A0A0S6UAY7
A0A0T6W5N4
A0A0Q6HB91
E2PYK8
I2XHC8
A0A0Q7QTH8
A0A0Q6PWW6
A0A135NZ47
A0A0X7JLV4
A0A139KMX2
A0A0C1U929
J2KAU1
R7BMR3
A0A1F9LYH6
A0A0X3SYP5
A0A068N056
A0A015YX16
A0A1L8UTG2
A0A1M6WUM1
A0A0L6J951
A0A1W6SNT4
A0A1Q6RK18
A0A1Q9J3S5
A0A1T0AUG1
A0A1A7KF11
A0A1Z8QK62
A0A1F9FIW5
A0A1G3HP58
A0A0M8TT64
A0A1F3Q5J9
A0A1L3JLN4
L8NXL5
B0NBY1
A0A181D418
A0A1W6ZAS5
A0A101A2E3
A0A101UTU1
A0A0Q6HQ01
B1MC52
A0A101LG90
A0A142F5N5
A0A0G1G6Y5
A0A0S6U7U0
A0A127P5X5
A0A1S9IEE9
J2PM84
A0A1X7NTH8
A0A0Q8CB25
A0A1L3NCD6
A0A1L3NEJ3
A0A1M4M2E1
A0A1M7JJS4
A0A1G0RIM0
A0A015YZ24
D9V589
L3QW61
A0A1A5T8T6
D5UYW6
S2Y9Z1
A0A1R1F125
A0A133QNF6
A0A221V1R3
I0JYI4
A0A177QSZ0
A0A177R0H9
Q7WWY3
A0A0F0HHU0
A0A1B2DCT2
A0A0Q8CCY5
D9VDH5
A0A1S2PL62
L7UNH5
T0S043
A0A1T5G4G0
A0A1Y2KNV3
A0A1V9V4H6
A0A1F3ZTP9
A0A089HG60
I0VWF4
A0A1X9MEA0
L7U3C4
A0A0S8DPM6
Q98KB7
A0A099PD90
U1RFY8
A0A1T5DZ35
A0A163AKU3
A0A127CH33
A0A0K9T6P7
B7N7S3
A0A1V6MBR9
A0A1X7NTQ5
A0A1A2CJU0
A0A1G3HKE9
T2PLN7
R6YG00
A0A1M4M5N4
A0A1N6U3G9
A0A0K6I0V1
A0A0N8GDN0
A0A1R1F4W5
A0A1V6M637
A0A0X7JH23
A0A125NT80
A0A0F0GNK3
A0A0S6U7E3
A0A1G3HR72
A0A0M0EG07
A0A0M2ECA3
V7FVZ2
K0X016
A0A133QQN5
J2THH8
A0A1W1WM15
A0A1I4ND48
A0A1X9MI80
A0A0R1P1A9
A0A127P6D1
J8JDV7
A0A095ZVZ1
Q2RQA2
A0A1W6ZE27
A0A1X2J3V1
A0A1X2JCT8
A0A1X7NMB5
A0A0L6J9U7
Q24PV5
A0A1B9Q734
A0A1E3CY83
A0A1F1W1A3
Q0EZ14
R9X4K9
A0A015YHR9
A0A1W7CU08
A0A1I6WG36
A0A1M4M1T4
A0A1R1DXL8
A0A1C3W467
A0A0K9TFK2
Q24QU0
A0A1C5D1F4
A0A1E2SL86
A0A0K9TGH2
A0A1Y3VVW3
A0A1I6RWV3
A0A0M9YMG6
I2X451
L7U5S2
L8NQB4
A0A015YF89
A0A0H3GQM7
A0A0K1UBM6
A0A0M0AEM6
A0A089HFP0
K9T610
A0A1V9UGH2
A0A1V9UH03
A0A1W1WKL4
H0SBV6
A0A1B2DEJ4
A0A1B9PUP7
A0A1C7C1L9
A0A1B2DRD4
A0A1B9Q336
A0A1F9G2S5
A0A1F9EUF7
A0A1I6VR32
A0A127JZ22
A0A0K6HPW8
A0A0L6J7J4
A0A1V6M8X7
A0A1P8PVM2
R6YH84
A0A209CPX2
A0A117RXE6
J5HNK8
A0A165PTB1
A0A0D5A5Z7
A0A180CX72
D5SK45
A0A1Y3W9C9
A0A1V9UP35
H1WRL9
A0A0H0CTY0
A0A1M3FYL2
A0A0L6T8A5
A0A135P8M9
H0SJC2
A0A0W7WBF7
V0XMD8
A0A1S9IE32
A0A0D5AFT7
A0A0G1D536
A0A0K9T6G4
A0A162LKT6
A0A1F8CZH0
A0A0X3SM53
A0A0K9TJS6
A0A222WHH9
A0A229HH25
A0A1I4NQZ7
A0A1G0ZZ55
A0A1M5VYM6
A0A139BRQ7
A0A1B7X175
A0A1E3D4B5
A0A1F1XAG1
A0A0M0EJ07
A0A1M6FVR3
A0A222WR87
A0A0N1BVP0
A0A0Q6GX77
D9V419
K0ADD5
A0A0X3T583
A9WN93
A0A0F3LYU3
A0A127CFN5
B1MHC5
D0S6Y5
A0A1L8V3A1
A0A142F5R7
I0VSK6
A0A1B7WPE8
Q0K7L3
A0A1C7C2B2
A0A143WQD4
A0A1L6ZEY3
A0A1M6GH73
A0A1V2UES3
A0A1R1DX94
A0A0M2FYU0
Q24VL3
A0A1Q9J674
A0A1W7CU93
A0A1S2QIC7
A0A139BWJ4
L8NKN9
B7N8D4
B7NA98
A0A109B7A9
G8UW74
J3F6A1
Q2RRV9
A0A1A7KKX3
A0A1A3DIK9
B7NA31
K9T9F5
E2Q5E2
A0A1Q6L565
A0A1W7CTH4
A0A1S2Q3T6
A0A0X8KMU0
A0A0A3YVG9
A0A0C1R0J8
A0A1B9Q565
A0A1C3UBA4
A0A1C3W1H0
R9X694
A0A1F9FX22
A0A0H3GSW5
A0A1W6ZFG3
A0A173KW13
B5RRM7
A0A1G0ZSV6
A0A088NHL4
A0A1G5CD35
T0S0R4
L3QGT1
A0A0M8TJQ8
M4KJ83
A0A061PJJ7
L8NSC5
A0A1N6U220
A0A0X3SVB7
A0A221UY46
A0A109B5S1
A0A1E2SJG0
A0A0A3YRV7
K0ADP9
A0A1A2DJU4
M3QEV2
A0A0N0ILC9
A0A0K1U8B5
A0A127JU41
A0A0K6I1M5
A0A0F0H012
A0A101UYK7
B0NF73
I2X9W6
A0A0L6TEH6
A0A0L7PQW8
A0A0H3GQ54
A0A0H3GVJ6
A0A0Q8EKD8
A0A0J6WMP2
A0A1D3A607
K9T1Q6
A0A135P8P6
A0A0L9Y997
A0A1B7X1N8
C5TQ08
Q2RUY5
A0A1T0ARX9
A0A1G9I3C4
A0A088P5J9
A0A177QN52
I2XKN3
A0A1S2Q2P0
U2VC40
H0SBI1
R9X6D7
A0A1A2CWY2
K1KWV5
A0A229GFV6
A0A1V0LKT2
L7UMR8
Q2RSK2
A0A1S2PBR7
A0A1S2QP40
A0A1S2Q9U8
Q4C5U8
V0WXQ2
A0A1A5T8A4
A0A0L6T614
A0A1M6GAR4
A0A0T6W4C6
T0RB93
A0A061PLN4
M7P1M2
A9WUX4
A0A101V399
A0A0K9T9E3
A1UTK3
W0AU17
A0A1V9UWR6
R6YE78
A0A1V6M4A8
A0A1R1F3R8
A0A0X7JRV4
A0A1C5EUE4
M7NRB3
A0A1Y4LHG3
A0A1V9UVQ4
A0A1C7EHD8
A0A1E3CZL6
A0A1G0RS39
A0A015XAP0
J2PPR7
A0A1G1A5R0
A0A060PUN5
A0A1M7CEY5
Q98DK7
I0VP12
A0A1R1ER54
A0A142YBP5
A0A161Q8S0
A0A0K1UE06
A0A1A7KMA5
A0A1G3GEK7
A0A1I6UWN8
A0A1F5AGL9
A0A127CFT1
A0A0N1BYM3
W0AQ00
H0SJW6
I0VQA6
A0A1S2QDH8
A0A0Q7QMG0
A0A177QMR7
A0A1Q9LHS5
A0A1Q9LH10
A0A142FE10
A0A1M3G3R9
A0A1G5CQD5
A0A1H1XBT6
I2HT30
W0APT2
A0A242VMD1
A0A1X2RLM2
A0A0N0K7P3
Q24P16
A0A1Q6LAT5
A0A1F7BN33
A0A174N8X0
Q0K4E8
A0A015Z8W0
A0A1H1VXU7
A0A1J0V5D3
A0A0C3MI96
A0A0Q6PTK9
A0A1F8M8E1
A0A1C5CJH3
A0A1C3VVZ4
Q2RXK0
A0A1W6ZEC4
A0A109B7W0
B0NB18
A0A101V2T7
I2XIE9
A0A1Q9LSH5
A0A0T6W006
A0A127CKL5
Q4C825
A0A177QJ04
A0A0R1PD48
A0A0R1PDD4
I2HU04
M4KM19
A0A1X9M8T7
A0A0F0XN87
A0A1R1EU22
A0A1W6ZGP0
A0A127JW01
A0A0M8SYG3
A0A0M2EFI5
A0A061PVD7
A0A1C3VUS6
Q4BY92
A0A1W6SLE1
L7UHB7
S2YQQ4
A0A1W7D152
A0A0Q8CP61
A0A0X7JME5
A0A1B8ULR7
V0XJR3
A0A1T5DYF5
A0A1Y0DXU3
A0A101HBK8
A0A085DT36
A0A1F1XHM2
A0A1F3JNP1
A0A1F8LYV8
W0AVM8
A0A101CCM3
C5TP60
A0A1Q9LQK1
A0A139LRG0
A0A139BWR3
A0A101A7U5
M3RPP4
Q2RQ65
A0A1S2P0T9
A0A1S2NWM0
A0A1S2Q0D0
V0X7W8
A0A1F1XSK7
A0A0S9QLL0
A0A1A6G720
B0NGI5
A0A068N0C9
A0A1L3JLI3
A0A0P6VRP4
A0A0A3YVQ0
L7U9C2
A0A1W6SS65
A0A1C7CMD8
A0A1X7Q7W1
A0A209B972
J8MXI6
A0A177QSX4
I2X5R7
A0A138A941
B1MBG3
A0A1C3W433
Q24QU1
G5JZE4
A0A1H1T159
A0A0C1U9Y8
A0A167HV54
A0A0D5A9F4
A0A1R1ELM0
A0A1W7CTF3
A0A1S2PY23
A0A0F0HE90
A0A0T6W3S3
A0A1G8KB82
A0A0U9HMT8
A0A1Z8QUL6
F9SDA7
A0A0K9T495
I2HPU1
A0A127AN50
V7GAF3
A0A101CE41
A0A101HBE7
A0A1F5A5D0
A0A0X8KKG2
A0A150ZHG9
A0A139LLY0
A0A150Z6S4
A0A1B8UTP2
A0A1A5TCY1
A0A238XVB5
A0A0Q7RLU8
A0A1W7D067
A0A1X2RP74
A0A1X7QCH1
S2Y7A1
B5GLY5
G0ICB9
J8J7F5
Q250B1
R7BL25
J8MRB8
A0A1A5TB69
A0A1A2D9D8
A0A1F5A655
A0A1M5QQ88
A0A1L3JHY2
A0A0G0JGZ8
A0A0G0RZS6
A0A0H3GSK1
D5UR09
K1L381
A0A1S2PU66
A0A101V2H7
A1UQZ3
A0A1F1W0B4
A0A0L6J8H6
A0A088NI82
A0A1W6ZC65
A0A1W1WB39
A0A1X2J8J7
A0A1F9QR25
Q2RQ28
A0A238Y3G5
A0A1L8V426
A0A015Y768
Q0K7H8
A0A1G9T4U4
A0A1M7LMV4
A0A1L9QQ04
B1MK69
A0A1A3DN77
A0A1A5S7C6
J2XTA0
A0A1L8UYU6
D0RYK8
A0A117RYS0
A0A117S1C2
A0A1W6SLN9
A0A1S2PH77
A0A0A2HJB5
A9WNU8
A0A1V9URX8
A0A127AQQ7
S2Y5N2
A0A0W7WCW0
A0A0X7JKU3
A0A1E2SNN5
A0A1F3ZVP7
A0A1F4TIG0
A0A0G1FIG6
A0A0H3GN38
A0A1M3G2V1
A0A0N1LLQ6
A0A0C6P161
Q4CAR7
I0VVK7
A0A014F877
T0RVN6
T0S1R1
A0A068MYR1
D5UNW5
J2PE11
A0A1I4K7W6
A0A1I6UDK1
A0A0P6VB86
A0A0L6J1B6
A0A0M0EBK5
L8NXA6
R6ZAU3
E3CBY1
A0A1M3G179
A0A1N6VWA8
Q98H51
Q0F0Z8
A0A1S9IGP1
A0A0R1PBT2
A0A1G5HG80
A0A1G5W9R3
A0A1I6NY55
A0A127P5S3
I2HM64
E7S9S3
E2Q6X2
E2Q893
A0A1R1DP08
A0A1S2Q3D1
A0A1S2Q8M3
A0A133PYW6
A0A1B8UWD2
W0B0Z8
A0A068N1D9
A0A0F0HG69
A0A142YG43
A0A1M6AVT1
A0A1X2RKC9
A0A1F5U1F0
A0A1F9QQM2
A0A1F9FGK5
A0A0K9THD0
A0A0Q6PYC1
A0A1Q9LCH4
A0A1R1EMS8
A0A0X7JGS6
A0A1B2DL22
A0A1A7KLM4
A0A1Y3S0K1
A0A0K9TB29
A0A127PDW0
A0A0L7P7N9
V0Y7X1
A0A095VCB1
A0A1C3UMN8
A0A1Y2KMY9
A0A1F1DU67
A0A0K6I5U4
A0A127PI01
A0A1H1X1N6
A0A1M5VU93
Q4C0L5
K0ACV9
A0A1W7CU21
A0A0X7JG03
K0XQ65
A0A0C1U9T7
A0A1C3UD85
A0A1F9LW97
A0A088NH03
A0A060PNW5
A0A229GLM5
K0X626
A0A1Q9J675
A0A124IEK1
J2LD57
A0A1X2RIA2
A0A0S7Y6R7
M7N0X0
A0A120CSL3
A0A1F9M993
B5GSH7
A0A1T5FE57
I0K0P6
A0A1F1WWG7
A0A0H3GS53
A0A127PFT8
A0A0L7EH36
A0A0L7P0D9
A0A1A5RHB1
A0A015X526
A0A1G9VK60
H0SL17
E2PY13
A0A220RAJ4
A0A0D5AE80
Q98MW8
A0A239R4K5
A0A0F3M3M9
L7U3L7
L3QJF5
A0A127P5D3
V0YB17
E7SCX6
D0S639
M4KEK0
A0A179YJS7
A0A177QKD7
A0A139BRW9
A0A101UWW2
S2YCP7
J8II78
A0A1Y3RTE8
A0A1G3HMW5
I0VXF9
I0VTT9
V7FS49
Q4CAD7
A0A101L5C3
A0A0F0GKI2
A0A060QG92
Q0K9M3
A0A089HT58
B5GW78
A0A1S2PT42
A0A0K1U8B4
A0A0M0A4T5
A0A0C6P6K7
A0A0A3YMU6
D9UWN0
A0A1F3JRZ9
A0A0D5A8W8
J8LH03
R5K826
L3QI11
A0A1A5T7P6
K0WTZ5
V0Y6A2
A0A1X2RH02
A0A1X7NMI7
A0A1H2A2P9
A0A1I6SCC2
L7UDW1
A0A0K9TIC3
A0A127CLI8
A0A140HL66
A0A127JVZ5
A0A135NXK8
A0A133Q985
A0A139BNH2
L7U735
H0SFH8
A0A220RIR6
A0A1M7CV16
A0A1B8UL22
A0A1L9QV81
A0A1C7CDF4
A0A1C5D1N2
A0A1F1WNG2
Q0K8P6
A0A0Q7QP38
A0A222WT49
A0A0W7W9J8
A0A1B7X0S7
A0A0L6JFL3
A0A161I1R7
A0A0M0A3R7
A0A061PWQ2
G1VHI8
A0A1M5U715
A0A0X7JQI6
D0CY19
J8M6V5
A0A1B2DPV8
A0A109B628
A0A1Y4LPG8
A0A1F7Z519
A0A0L6T970
T0S0M9
A0A0S6U5F7
A0A085DRS4
A0A0K9T5R0
A0A0K9T5Z3
A0A0K9TEY6
A0A127JUD8
Q98CX7
A0A068MWR3
I2XAQ7
A0A0Q8EFZ5
A0A0W7WA48
V9WS61
A0A229GSW4
A0A0M8SNX3
S2YBC8
K0WUR0
A0A1V6M463
A0A1V9V4I9
A0A138A8U0
T0SY30
R9X5K7
T2PLU2
A0A1F5UG99
A0A1G0ZU17
A0A0F3LZY2
A0A1A5T295
A0A101V216
A0A0L6T9U4
A0A1S2NZI2
A0A0M8TSG0
A0A0S6UA41
A0A127P619
A0A0M0A9D9
T0T4D1
K1L7Z2
A0A1X7PKY2
A0A1F9QP33
A0A1L6ZHZ7
A0A0M0ED52
I2XK30
A0A209BP94
A0A1S2Q7F1
A0A1F7W8X0
A0A1A2CIP0
A0A1A2D6N6
B1MH07
A0A1W7CV83
A0A1V9UKX3
A0A0H3GUK7
T0RX63
A0A099PA86
A0A1H2AWM8
A0A088NI74
Q98C76
A0A1Y3S3U1
A0A1B7WZ10
A0A1E3D4J6
A0A1F4ACS4
A0A1F9MEY5
A0A0M9YE08
A0A1T5G6W2
A0A101UPT7
K0WX53
D5UTC1
W0AUZ0
A0A1B8UYP3
A0A1W6SPV0
A0A0W7WBL9
A0A1B8UUY3
A0A1B9PZJ0
A0A1C7EHN9
M3RZC4
A0A014CVJ8
A0A0L6JFD3
A0A0L6TDN1
A0A0M0A6E3
L8NTY8
R9X5A4
C0G5L7
A0A1B7WUB2
A0A138ATT6
A0A1G1A2L5
C5TPV0
J3D8J0
G1VHG2
A0A1M6HTH2
A0A101UW82
A0A1X2RLE8
R7BH41
A0A142YPB1
A0A0C3I9L8
A0A1S2PWD4
A0A0F0GVR4
A0A0H3GL02
A0A0M1LJ85
A0A0N8GE27
A0A220RK62
A0A0Q8C903
A0A0Q8EJT9
A0A0X7JKV9
A0A1E2SI96
A0A1E2SLI0
Q9KNH8
A0A1F7BM77
A0A127ANZ5
H0SNT2
V7GAN2
Q4C6Z6
A0A1I6TS89
C0G7S1
D9UX85
A0A1Q6VHH7
A0A0Q8CNK4
V9X169
A0A101L4N2
A0A1F1WF11
A0A101A1S6
A0A220RIA5
I0VL21
A0A139L1Y2
D9UYQ9
A0A1B9Q9I5
A0A015X5V3
J2X772
J2XI53
A0A1F1X4N5
A0A1F3QAD5
A0A1G9TG31
A0A101A9Q6
M7NSB3
A0A173L2H3
A0A1S9I0R1
A0A1X9MEE1
K9TBW9
A0A1C3V3G1
A0A1C7EMB7
A0A138AI92
H0SK09
I0JZH1
A0A1M3G0P3
A0A1M5LZR3
A0A1S2PJE9
A0A0S7XRI2
A0A1A5T0Y3
R7BNU8
G0I7L0
A0A1V9V3N2
A0A135P010
M4KNI2
E2Q2Q1
K9SZN6
K9T0D8
D5USW5
A0A1A5SQB4
A0A1Y0DUG7
A0A1F8M4D4
A0A1M3FXW7
A0A014DXC8
D0S3C4
A0A1X7QC09
A0A1M5MLR3
A0A1V6M814
A0A1B9PZ93
G8UWM1
A0A1Y0DVX7
A0A1Y2KU53
A0A1F3ZSR9
A0A1F3ZXK4
A0A0M0A1P9
A0A061PTL7
A0A1C7EGN7
K1L7A5
A0A0A3Z508
A0A1P8PRL4
A0A0F0Y149
A0A101UYW5
A0A142FG38
L3Q3Q7
A0A089HN68
A0A1R1ERZ6
A0A127PAD7
A0A1A2CIW5
A0A0N0KAB0
A0A0F3LQR8
A0A0M9YAJ9
A0A0N0KBJ5
A0A0W7W5X9
A0A1C7C172
A0A1F3Q1B8
A0A0A3YXR4
W0AZM9
Q2RQS5
A0A1M5UIK3
A0A1V0Q6R9
A0A1Q9LFZ5
A0A1L3JLU9
E2PV19
A0A1S2PK92
A0A1N6WBC6
H0SSC9
A0A0F3LNZ4
K0WTX7
K0WWX7
D0CVQ4
B0NJX0
I2XFA2
A0A139LAT6
A0A0M1LVP4
U1R430
G1VIC5
M7N2I3
A0A1Y3RT52
A0A061PNM6
A0A1B8UT11
A0A1C3UY43
A0A085L1L4
A0A1G3E8P8
J8M9X0
A0A209BJK5
A0A1R1EF45
A0A1V6MG62
A0A1X9MDX8
A0A150Z2U4
A0A0A3YJL4
A0A1V2UMB1
A0A1X2RHC2
A0A0K6I188
A0A0L6J601
K0X5B1
S2Y5P7
A0A1V9UNE0
A0A1R1EPX6
A0A0T6W071
E2Q8I1
A0A1V0LGY9
A0A0A3Z8X4
A0A101LDG5
K0AA42
A0A1A2CHJ6
A0A1Y4LG54
A0A0L7P2Q3
A0A0P6VEZ2
S5G028
V7GBW5
A0A0A2HQ58
G4QBH4
A0A1A5T777
A0A1F9QLI6
A0A127ALV0
A0A0L6TFY3
D0RZV4
I2HU87
A0A1L9QMI9
R5DHV0
F9SAF1
A0A095XQA6
A0A222WJ28
A0A1S2P2V1
A0A0A2HKC2
A0A0C6P8F1
L7UMF9
A0A162J0A4
A0A095T082
K0WXA9
K9T250
A0A139LRR2
R6Y8U8
A0A127JXN7
A0A0K1UC59
A0A1V0Q8A6
A0A0U9HLY3
A0A150ZID5
A0A0X8KLN1
A0A0C6P386
A0A1W7CXN7
A0A1W7CZB0
A0A1W7D6I2
A0A1Q9LTK9
A0A1S2AYX0
A0A1X9MJQ5
A0A1B2DL18
A0A135P0B6
A0A177R433
A0A1W1WP99
A0A1V0LIZ5
A0A1X7Q4L1
A0A1S2PAB9
A0A1V6M4A2
E2Q9W5
H0SJ53
A0A1Y2KKT0
A0A0Q6H8L6
A0A150Z9E3
A0A0W7WBE9
A0A117N7M5
K1KTC1
A0A220R9Z8
A0A229GUH4
A0A1B2DLD8
A0A1B8UW59
A0A1B8UWB7
A0A138AQD5
A0A1F4TT20
A0A1G9W2K8
I2HUL4
B5GR62
W0AUB1
A0A1S2Q236
A0A1Y3W490
A0A1V2UL70
A0A1N6XLH3
A0A142YDI3
Q98B71
A0A1X2RJ62
A0A0S7XKR3
L7UB41
A0A209CL33
A0A1M6UA88
A0A1N7BKN5
I2X867
I2XF98
A0A177QUU9
A0A180CS08
L7UJ94
L7UNR9
A0A1A6G9T3
K0XJ44
L3QF26
A0A163D697
A0A015YGV6
B0NHG1
E3CBN6
Q9KQB3
A0A1E3D164
A0A101CXQ5
A0A0C1R500
J3F9H6
A0A1A7KHG5
A0A1R1ECV3
A0A1S2P9K0
A0A0M0EKL3
A0A0M2EHH1
G5K593
E3CB97
Q988F7
V7FZ55
A0A1Y3VYN7
A0A1V9V3D1
A0A0Q6PPA8
A0A0U9HNH2
U1S6A4
A0A229GR85
A0A1B8QZZ6
A0A1D3AVE0
C0G8U7
A0A1P8PVY8
A0A1F7Z1P3
D0CUD6
A0A1R1EU48
A0A088NX15
A0A1L6ZNQ1
A0A1M7PZD1
A0A1T5FQX2
A0A0F3M005
A0A1M4MA56
Q24PC7
A0A1W7CWQ7
A0A0L6J5G9
A0A243PMH6
W0AZ30
Q4BWX9
A0A0G1F9G9
A0A0H3GSW4
L7UDM7
K1LL61
A0A1A3DMF1
L3QVE8
A0A1X2RV11
A0A0R2SUA7
A0A1B9Q1H4
H0SSN3
Q98G12
I0JVH7
A0A161PZ50
A0A1M6FKU7
A0A1V0LC36
A0A0L6JDP8
A0A0Q6I1T5
J3FEA4
Q2RQ08
A0A1E3D3M8
A0A089INT2
A0A099PFS5
A0A1V9UA93
A0A1V9UVK5
A0A1X7Q4Q7
A0A163C825
A0A0K1U6J2
A0A0L6J2Z8
A0A171J7K3
G5K3P9
A0A1X2RML0
A0A0N1BUJ1
A0A099PAC5
A0A1Y4LGW3
A0A1Y4LV49
A0A1C3UDY4
A0A1A2CW02
H8GD29
A0A1F9QMS5
A0A0A3YQS6
A0A1X2RPZ7
A0A1L9QW25
A0A101CEU9
A0A1C3VXQ5
S2XXB4
S2Y3Z4
A0A1S2PPJ4
A0A1B9Q155
A0A101A2G3
A0A0G0JIY1
R6YIM5
A0A177R0C2
J8MW93
A0A1G3GE98
A0A1G9ZC08
A0A0Q8CKB8
A0A138AQE8
A0A1L8UX95
A0A1M7PIV6
L7UFL2
A0A099PA60
A0A014D411
A0A1W7D3B2
A0A142YJE6
A0A0M0ECN7
A0A0M2EBV4
A0A0Q8CQV1
Q4BYJ6
A0A239RBG9
Q8DYA8
A0A1G5FZ81
A0A162K5E0
A0A0T6VZJ0
F9SDK7
A0A1A5T746
A0A1I6VGC4
A0A0N0K825
A0A0N0KAI4
A0A0K1U9S0
A0A1M7Q2V7
A0A0N1BWP7
A0A0Q6PYC4
A0A177R6Q2
A0A1C7C259
A0A150ZC03
A0A1F3JCC5
A0A1G5F8I2
A0A0X3T711
D9V0G3
A0A1C7EJ50
M3NZ13
A0A1Y3VMS0
A0A1G1ACR0
A0A173L1H8
K1KMU1
D0CY76
I2HRB8
U2U0H6
V7FXI8
A0A242L124
A0A0Q6PTK0
V9WT47
A0A0C1U9R1
A0A0D5A8B6
A0A174P2Y0
A0A1F4ABQ3
A0A127ATG5
A0A1I6T7K8
A0A0P6V7J8
A0A133PUX3
A0A177RDV5
A0A0R2SHL3
Q0JZQ8
A0A139LJJ4
A0A1B7X5G7
A0A177R147
A0A179YFJ0
A0A1B9Q8Q0
A0A1C7BWW2
Q2RTW6
Q98JG6
A0A1R1EAD1
A0A1R1ELU6
A0A1Q9LHB3
A0A1F4TS21
A0A1F7WAZ2
A0A1H1T2K9
A0A1A7KI41
A0A1A5TAV4
A0A1X9M7U1
E2Q057
A0A177QJ84
A0A221V016
A0A0F0GHN8
A0A1A5SE74
A0A161I804
A0A0N8GDF8
A0A089HUZ0
A0A1F4TLP5
A0A1F5UHK4
A0A095UES3
V7FUK9
A0A1L9QSR1
A0A1L8UU22
A0A0L9ZAV6
A0A015YXT6
U2U4G2
D9VBK0
A0A0R2SL43
A0A0C6P6V8
K0ACG2
A0A1A7KHE5
A0A1Q9LKT8
A0A174PEW6
A0A1R1F4T2
K9T6Z1
A0A1Q9J7K7
A0A1S2P4L7
M3RSZ1
A0A1V6MF95
A0A1D2ZZL7
A0A1F1E467
A0A242KZ83
A0A1P8PS73
A0A142YNK5
V0YFK7
D0CTS8
A0A1G1A164
A0A1E3CVH8
A0A127CHW4
D0CY92
A0A1G3HPB1
A0A139LLM2
E7S7V8
J8MXN3
L7U5A0
A0A1A5T4K5
A0A1G3HWE0
A0A0F3LUK0
A0A142YK05
A0A0H3GVT7
K0AFB9
B1MLQ8
A0A1F9LRF9
A0A1S2PTL5
A0A1C5C3I5
A0A1F9M1F2
A0A0K6HQ26
A0A0S9QW13
A0A1F3JU85
H0SQM3
A0A220RL84
A0A242KYT7
A0A1M3G8R4
A0A0X7JIN1
A0A0X3T1U6
A0A1B2DKD9
L7U5T0
A0A1A5T489
A0A1F3QC19
A0A061PQL3
H8G3N7
A0A1L3NHE3
H0SQZ4
A0A167H0E7
A0A168UFE8
Q0KC01
A0A0X3S616
A0A1C5C8D9
A0A0F0H8Y0
D9UWY3
A0A0L6J8S2
A0A0L6T498
A0A0Q7QZ17
A0A0Q7RVH6
A0A0Q8F1S0
A0A139BUJ6
L8P1U4
A0A117N7E7
A0A117S254
I2X3Z3
H0SHY2
A0A101LKN8
A9WLB1
A0A1L8V3N1
A0A0K1UEG0
A0A1I6RL13
A0A161R7G4
A0A0P6VSI7
A0A139BWT6
A0A1W6ZHZ2
A0A1B7WRI0
A0A0D5A630
A0A0F0GSA2
A0A0G1FE36
A0A068MR27
A0A1Y3VX50
A0A0H3GL40
A0A0K1U5K0
A0A1V9UUE2
A0A1X7QBS5
A0A0L7DQG8
A0A181DE44
A0A1C3TVJ2
A0A1C3U390
F9SJ44
A0A0C1U1X7
A0A1A3D5B6
D5UU22
A0A1W6SRE4
A0A1H6MXE7
A0A1V9UMY3
A0A0M2EEZ1
S2XXC6
J3FA88
A0A1X2RU34
A0A142YJF1
A0A0Q8CL49
A0A095T6I7
A0A095Y027
A0A174YNP6
A0A1S2QC20
A0A0N8GE64
A0A167HSY9
A0A101V3B5
A0A1Q9J2I6
A0A1S2NWX8
A0A0H3GV34
A0A127PA96
A0A0L6TCG5
F9SBK7
A0A124IFF0
H8G6N2
A0A209CFT4
G5K319
I2X8Z1
D9VB31
A0A1C7C4L0
A0A0F0H1M2
K1LKJ9
A0A1A3D7N4
A0A1G3HJT1
A0A163F4E6
A0A0N0KB90
I2X6Y5
I9P1E0
V0Y2J2
A0A1I4PUW0
A0A0L6T900
A0A1P8PR13
A0A150ZCE2
A0A0A2HK52
R7BGB3
A0A1M4M5S2
A0A1B8URY6
A0A1F9LIC3
A0A161HZB5
H1WRD2
K1M288
B0NIK7
A0A0N1BR42
A0A0P6VRA5
C0G3S4
A0A177QEA8
A0A1B2DIW1
A0A0D5A7B9
A0A0D5ADC8
A0A0E1YJW5
Q0EWB6
A0A1F3ZRV3
A0A0H3GPA2
A0A1L3JL22
A0A0K9TFN6
A0A0T6W210
R7BL36
A0A0C1UCX2
D9UZJ3
A0A142FBG7
S2YNZ3
J4TUH7
A0A1S2PSI5
A0A1W6SQR8
A0A0N0ZK33
A0A1V0L7N4
I0VS44
I0VSQ5
Q250F4
A0A1C3VT72
A0A1A5RGR2
A0A1V6MA75
A0A1X9MET2
T0T7U2
A0A1A3D759
B1MBD5
A0A1L6ZF24
Q4C5C2
C5TPN8
A0A0X3SZZ0
A0A1C3VZH0
J2TWP0
A0A127P4T6
L8NTF3
A0A072QZE9
H0SDS9
A0A1M5WA77
A0A1N6TST9
A0A0Q6IKU8
A0A0X3T1T1
A0A1E2SK53
A0A1E3D3K5
A0A0Q7QFR8
A0A0T6W3B3
A0A1W1WGU2
A0A1F9MIJ2
A0A1F8M0R5
A0A0K1UGA0
A0A085L2X1
A0A088NR02
A0A1D3A6X5
A0A1E2SLN1
A0A117RY44
B7N3R7
A0A1L3JI34
A0A1V6M6X1
A0A1R1EAP4
A0A0S9QFH1
L7U4R0
A0A139LVI2
A0A0C6NZX9
H0SRT0
L3Q5I9
L7UNZ7
B5RRD0
A9WT76
D5UMZ9
D5UST7
G4Q9X7
A0A088NJD5
B0NJC3
A0A127CGD7
A0A0M9YDZ5
A0A0K9T5N0
A0A1M4M4B7
U1R156
A0A061PMX3
A0A0Q6HJ36
A0A139KVQ8
A0A139LFJ6
A0A1S2QGY8
A0A1B8UVY3
A0A1C7C5J4
A0A142YGL9
A0A142F6L4
A0A162L8P5
A0A1F3ZZG5
A0A1F3Q2B6
A0A1G5BRL5
A0A177QUX4
A0A1M6CMG5
A0A1M6GF00
A0A1V2UKP5
A0A1Q9LLI8
A0A0Q8CLE0
A0A0W7WDA2
A0A1B9Q330
A0A1C3U3U7
U2TJ70
B7NAS6
A0A1S2PM89
A0A1F4TVL1
A0A0F0H0B7
A0A1V0L861
A0A1G5DWJ9
D0S0J5
C0GAY6
A0A1F8CVP3
A0A099PA17
A0A138AWT9
A0A101A479
A0A1T0AQT3
B0NAL0
A0A1X7PQQ4
A0A1G1AAY5
A0A1J0V820
A0A0Q6Q3A3
A0A139LU82
A0A135P337
A0A1M6X1V3
A0A127CRE9
J8JFD3
A0A089HSN4
A0A162L6T4
A0A0N0K9R1
Q0EYG1
A0A0H3GVL8
A0A127JUT8
T0RHS6
A0A1L3ND82
A0A0M0AEG9
D9V6K0
A0A1Q9LNM1
A0A1A3D5X6
A0A1S2PF29
A0A1F4TKT6
A0A1F3ZWI0
A0A1F9FYS1
A0A1S2QE87
A0A1S2NVW5
A0A1S2Q9C7
A0A1W7CZ00
A0A1X2RNN7
A0A1L8V3G7
A0A1L9QR11
A0A1M7L939
A0A1N6XFT2
A0A0M2EAY6
A0A0M8T7D2
A0A0C6P5U3
A0A1Q9LK94
A0A1W7D285
A0A1F1EDV4
A0A1F3ZWE4
A0A1M6D490
A0A168VAJ5
A0A229GTQ7
A0A1M5MJ79
A0A1Q6RLK1
D9VBX7
M7NPB7
J2TTV2
U1R231
A0A089IYI0
A0A1W6Z8D3
K1L2X6
H1WMY4
H1WSQ7
A0A1B9Q9I0
A0A117N7P0
A0A177R3R6
Q4BVF0
Q0F1R6
A0A099P9X1
R5DGK6
B7NA30
B7NH80
G5K4J9
H0SS55
A0A0F0GM63
Q251R3
A0A1W1WE15
A0A1S9IG29
A0A1T0AST6
A0A0S6U642
A0A0S8DXR1
A0A1X7PPA0
A0A1G9RBA2
A0A1J0V8B1
A0A1L8UYV2
A0A0N1LK21
A0A135NZX1
J8MHJ6
A0A1M7IHE0
L7UCE0
A0A1S2P0F1
A0A014CSQ1
K9T5N9
A0A1T5ELD4
A0A1L3NC12
H1WR01
A0A1V0L8Y5
A0A1W6Z842
A0A0S9QLR3
A0A0F3LPY9
A0A0S6U6N9
L8NZ03
Q98NV2
A0A1M3FUF0
A0A014EU06
A0A1Y3RXP3
A0A1Y2KQL0
A0A0S6U3I7
A0A1V0LGE4
A0A0Q6I2Y8
A0A0X7JDH7
A0A0R1PF52
A0A0X7JCS5
A0A117JJB2
A0A168EYY2
L3QMH3
A0A1A3DSG9
A0A1C7BX63
A0A1C7EE19
A0A1C7EL82
A0A1C5DYT3
A0A127CDS6
R9X641
B5GRJ2
A0A0F0XHV7
A0A0S6U1P5
J2PJJ5
A0A1S9I7C7
A0A0M0EKE0
E7S994
H0SPN5
A0A1X7PZ26
A0A1G3HGB9
I0JX76
Q98CY7
A0A1V0LMF6
A0A1Q6LAN6
A0A162KPZ3
A0A1A5TAY9
Q8DYG3
D0RYM3
A0A0Q7QHE6
A0A135P5I3
A0A135P7H6
A0A0C6PB03
A0A1F5UEU9
A0A1G0RR32
A0A0F0YJI2
A0A0S8DWY5
A0A173KWQ3
A0A1A3DB80
I2HXY2
E2PY85
A0A101LDP0
D3DI71
A0A1W6SR34
A0A1W7CUX9
A0A1C3V4D8
L3QN39
A0A1G1ABX3
A0A0D6UDL2
H8GF81
J2PX51
A0A1L8UQH8
H0SSA3
Q24RB4
A0A1V2UAP8
A0A1V2UJV9
A0A1G0R2L9
A0A0A3ZPF4
A0A016AHR5
A0A061PS93
M7NA23
A0A1Y3S094
A0A1X2J4P1
A0A0F0GPN3
A0A0H3GU35
A0A0L7P5J5
A0A0L9ZWW1
D0CY43
Q8E0N6
A0A1M7CZM1
R9X4M9
A0A1V9V407
A0A1W1WK00
A0A1H2ASY4
A0A0P6VQN9
A0A0M0A7G7
A0A015Z7A5
D0CYJ7
A0A239RDN7
A0A101UT02
A0A0E1YA22
T0RVA1
A0A117N869
Q8DXE5
A0A1S2PWX0
A0A0X3SYS8
A0A1B2DFF4
L3Q432
Q8DXZ0
G8URI2
A0A1A7KH69
A0A1Y2KL20
A0A1W7CZ96
R5DYG2
A0A1X7PNX3
J2KCC1
A0A085L508
A0A229H2J9
A0A0N0SLB3
V9X2B3
Q2RRX1
K0WY99
A0A1A5RHN6
A0A1G5J4X8
A0A1G9PLV4
A0A1G9Z4N7
L8NVX6
A0A1W1WLF3
A0A1X7QCZ9
A0A1V0LLY7
H1WRB9
A0A1X7PBK1
A0A1Q9LPT9
A0A1R1F449
W0AP24
A0A1Y3S827
D9V3I3
A0A1A3D419
R5JZJ6
T0R880
A0A1A7KCM6
K9T4M6
L8P070
H0SLE3
A0A0Q8CHC7
A0A0X7JBX3
A0A1S9IHQ6
A0A1Y3RXY9
A0A1B2DS98
A0A1W6SS29
A0A1F8GUF7
A0A1F9QP22
A0A1G9KD46
A0A0S7Y2X3
A0A222WRD1
A0A1H1X114
A0A0M0EGM3
A0A0P6VDW3
M4KIA4
V9X430
V9X3A2
A0A1S2PJN1
A0A1B2DET7
A0A1G9MTD1
V7FX08
A0A0Q8CJP8
A0A177QW13
V0XK44
A0A0Q8CUC4
A0A101CXY8
A0A0C6P310
A0A101UY68
A0A173KUJ2
A0A0F3LYK4
A0A127CEN6
A0A1H1X755
A0A1H1XZ27
A0A0D5AGB8
A0A1S2P1V8
A0A0X3SRN1
A0A0X3SW29
A0A0M8SRQ0
D5UN79
A0A1C7EF67
A0A1F1XT13
I2XHK9
A0A1V0LLT7
A0A1W6STC4
D9VH62
Q8E1I2
L3QME9
A0A1S2PWE1
A0A163KUI2
A0A0S9QGH6
A0A173KTT4
Q4BX97
Q987Z4
A0A014ECH9
A0A1V9UCD3
A0A0Q8F6M0
E2PX89
A0A243PWV0
A0A0F0YDI4
A0A174KQV4
F9SE33
L8NJB0
A0A014C9Z0
K9TB43
A0A088NRX7
A0A0L6J256
A0A1B7WCT5
A0A0H3GPI9
A0A0K9TE93
A0A161I006
A0A1F4ADA4
A0A1G3HUF2
A0A0H0D0H7
A0A1L9QY61
A0A1M3FXG1
A0A0L6T9F6
A0A1N7DC60
A0A1V2UER7
A0A0A2HDZ8
A0A1C5DGU3
A0A0F3M5F4
A0A1F1E969
V9WUZ1
A0A0L7Q677
R5K3U7
Q24RZ8
A0A088NQL1
A0A088NQX8
A0A150ZGW8
A0A0D5A657
A0A1G3HQ00
A0A1F7R042
A0A1F7W964
A0A0S7Y4U9
T0T5Q6
A0A1X2RNP1
A0A0L6J810
A0A0L6T8D0
R9X523
A0A124IEM7
V0XQA2
L8NLQ2
D9VID7
A0A138AK15
A0A139LQU6
A0A137ZZ37
A0A138A814
A0A0F0HFS7
Q24R05
A0A1F8M6H3
A0A162DP18
A0A127CHI7
A0A162LPD7
A0A0K1U6Q1
Q8DXL4
R6ZHE5
I2X6Q3
A0A220RG99
A0A1M5VKD9
A0A1L9QPX4
A0A1M7K7H8
A0A1M6N5R4
A0A1S2QL06
Q0EX23
K0A7F6
A0A1C5ELN3
A0A0G9MML8
A0A088NIW9
A0A1L9GYT5
A0A0Q6IBT1
A0A0D5AFT0
Q4C4C7
A0A179X8Z4
A0A1B2DPJ9
Q98LL0
A0A1Q6VJE7
M7N435
A0A089HUT9
A0A1V9UFV3
D0CVD4
A0A095TSZ4
E2PZL8
A0A117S0K2
A0A0A3YX89
A0A095XTH4
G8UX41
A0A1X2J6Q2
A0A1A3DEC5
A0A229GPY8
A0A015Y3G3
B1MII3
R7BLC9
J8MQM9
I0VYD3
A0A1S2PRB4
A0A1Y3VVW1
A0A1B8US63
A0A0E1YAC3
A0A1G3G8V8
A0A127CLH7
A0A1A3D9U4
A0A0L6T515
A0A0N0SHM9
A0A0N1BYE6
A0A015X7P9
A0A0Q7QED6
A0A139L1V2
A0A127PGN2
F9SF19
R9X1T4
A0A1L9QTJ8
A0A1V6MD88
A0A1V6MF97
A0A0Q6H869
A0A133PX27
A0A0X3SSN5
A0A1A2DQE0
A0A1B7WZA3
A0A1B8UTK3
A0A1B8UJE3
A0A1B8UW57
A0A1C5EB98
A0A0T6VZY5
B1MJF4
R7BJ05
A0A0L6J6L6
A0A0L7PJD0
A0A0Q6HD76
I0JX54
A0A1Q6RJP5
A0A1Q9LFK3
A0A177QW52
A0A1T4MQI2
A0A1C5D176
A0A1X7NTZ6
A0A1F3QD45
A0A0H3GQ99
A0A209CGT9
A0A150ZHM4
I0VR06
A0A1C5CNF6
A0A142F5T8
L7U4L8
D5UVI4
A0A1W6ZEM3
A0A1M4M974
A0A1M6EKZ7
A0A0L6J3G5
V7FZ38
A0A142FEM7
A0A1Y3W9J0
A0A1C3UN50
A0A0H3GL50
A0A0H3GLC8
A0A0T6W180
A0A1A3DY36
A0A1V9UCW4
A0A1F9F307
A0A0Q6PXB6
A0A0X3T5R5
J8MA18
E7SBG6
I0JYN0
R9WZ00
A0A016AFX1
Q98FA0
W0AYG0
A0A0X3T4I0
A0A1F9EYM6
A0A0F0H0G1
J2TS67
A0A1I4Q2A7
A0A161I265
A0A0L6TEZ2
V0YEV2
A0A1V9V466
A0A0X7JM91
A0A138AM79
A0A221UXK8
B1MBU6
A0A139LIR3
A0A1B2DF54
A0A1B2DJM5
A0A1T0ARF2
A0A1F5UCG7
A0A117JNK9
W0AQ50
A0A165NDR4
A0A0D5ADM2
A0A1R1EP61
A0A1S2NTX8
A0A139KTQ0
A0A1B2DRS3
A0A1A7KMU2
A0A1Y3VYK3
A0A1Y3RYT2
A0A1F6DHY6
A0A142YH27
D9V9Y9
A0A0S7XSL8
A0A0L6J6V9
A0A088NN82
A0A1W1WAP6
A0A1G1ACS2
I2XIF4
A0A0R2SM33
A0A138A3F0
A0A177R4A9
D9V6P8
A0A1G3HKY7
A0A1Z8QE00
A0A1Z8R0L7
A0A1F9QKR5
A0A068MZ95
A0A099PFF7
G1VIP2
A0A1L6ZHW6
A0A1M6QRB1
A0A0P6VA49
V0Z4U2
A0A1C5DHG4
A0A1C3W773
A0A101UXR8
A0A142YBB2
A0A162LZ88
L7UCE9
A0A1Y3W332
A0A1V9UNU9
A0A1E3CVD1
A0A1M5LYU5
A0A1M7Q844
A0A1R1F0R9
A0A1C3VRW1
A0A1C3VH32
A0A0D5AKG0
L7UAQ1
J5HF54
Q9KS73
A0A173L260
A0A0P6W2G6
G1VDN9
A0A1Q6VF01
V9X0D5
A0A0A2HMG1
A0A101LDD0
A0A177R226
A0A1E3D0U1
A0A101LDJ3
A0A0M2G557
L7ULN7
A0A1V9UK33
A0A1F1XSS4
T2PKC5
A0A1M6GF79
A0A0G1D5J1
Q2RY30
H8GCV9
A0A1W1WKS1
A0A1V6M402
A0A1F4AC68
A0A1G3G3C2
A0A0K6HXJ9
A0A061PQW0
A0A1P8PZ93
A0A0Q6I2B1
D9VJ51
A0A0L7P7J7
G4QAP5
A0A1X2RRV5
A0A0N1LMP3
A0A0Q6HCV0
I0VZ29
A0A0F0GKV9
A0A1R1DXB6
A0A1R1EMQ3
A0A1S2P0E5
A0A162JQY6
A0A124GJV8
A0A1F1X219
A0A1F3ZU57
A0A0H3GZB2
A0A1L6ZL47
A0A127CLB1
A0A016ARJ1
Q2RPW5
A0A1L9QU64
A0A1M5MZR6
A0A101LDZ7
A0A0C6P2Z1
A0A1V0LKD2
A0A138A7G6
A0A1G3HXH7
M7NRR1
Q0K3K5
Q9KNX3
H8GBH1
A0A1L8V2K6
A0A1M6YI02
A0A0Q8CQU6
A0A0R1NVU0
A0A0C1U933
L7UHM2
A0A089HIC7
A0A1F5UH79
H8G8Z4
A0A1L3JIU3
A0A1M3FUD7
A0A0C3MIE6
A0A109B720
A0A168FX26
A0A1Y2KN58
Q0EX18
K1KVJ2
A0A1A2CWQ8
J3FEN8
A0A0H3GXB1
A0A0S9QLH8
A0A0F0GL09
A0A0S6U540
A0A127ARN5
A0A127AL59
A0A0K9T8H7
A0A095T7K9
Q988K1
A0A222WLF4
I0VWY4
A0A1B8QYG4
A0A1C5BZE1
A0A0F0HEX4
A0A1W1WLB2
A0A1F9F5D0
A0A1G5CYG6
A0A142YHM8
A0A0H3GWP6
L8P085
A0A127JT80
A0A0L6T8G4
A0A101V2W6
A0A1M7NS54
A0A1P8PQI0
A0A0N1BZC2
A0A138A478
A0A060Q9V8
A0A060QAB1
A0A0P6VRF1
Q9KQC1
G5K2H1
Q0K1D1
A0A1F1XSD2
A0A0K9TB48
A0A1P8PUK7
A0A1M5TUW9
A0A1V0L8Y8
A0A0N0IJM7
A0A1B2DGM4
A0A1V2UFL8
A0A1D3ABG4
A0A1F1DT45
Q2RXC0
B7N7I7
D0S125
I0K0J4
A0A0E1YAE7
A0A0F0H942
L8NXT8
A0A135P9A5
A0A1B8UTS9
A0A1S2P9L2
A0A1S9I256
A0A1B8UMA9
A0A1B7X490
A0A0G0RXX3
A0A229GV32
A0A1P8PVE1
A0A0L6T962
A0A161HPL5
A0A0W7WCR4
M4KI53
A0A1G2P4W6
A0A1H1VUJ7
W0AKR1
A0A101LF00
D9V837
A0A101H8C9
L3Q415
A0A142YFE7
A0A1S9I1T1
A0A1T0AUU0
A0A1F8M8R3
R7BLJ1
A0A181D3R2
A0A1X2RKI5
A0A1X7P7Y2
A0A1M4M4N9
Q98P19
A0A179YFF6
A0A0H0DAZ8
A0A1M4M6W0
A0A222WHU2
A0A1L9QS74
A0A0X8KKS1
A0A135P648
A0A0X7JPF9
A0A1V2UK43
D9VC03
A0A1F3JXF9
A0A1F9QIT3
A0A1W1WIC5
A0A1G9KDG0
A0A1I6TH28
A0A1L8V2R9
A0A1Z8QRG4
A0A1X7Q7P9
Q0JZP5
A0A1S2Q8J1
A0A1Y3W5N1
A0A0X3SRU6
A0A085KZU1
A0A1X2RLX3
A0A0A3YLJ0
A0A0A2HIF0
A0A0P6VAU9
A0A0Q6PMU0
A0A0Q8CCE9
A0A0X7JGL2
D5UUI6
A0A1B2DSA2
A0A1B7W370
A0A1A5RGP8
A0A1T5FS69
A0A1Y3VZ21
A0A1F7R3A6
A0A1F9F4G5
A0A1F9QPG9
B0NE51
Q98MW6
V0XJG3
Q98NA2
A0A1V0LGM0
A0A0F0GHV9
A0A142YEN2
D9V3S2
L3QQZ4
A0A1S2PG25
A0A162KYT2
A0A162LM19
A0A1B8UXY6
A0A1C5BMN5
A0A1G3HX46
A0A127JVG8
D5UX08
A0A1M3G9U9
A0A1M3FX63
A0A1D3AJV1
A0A1G1ZYY0
A0A177QFS4
Q4CAI2
A0A1R1EJH7
I2HT65
V7G8T9
A0A243PVJ0
A0A1B2DGW8
A0A0C6P220
A0A0F0XZT7
A0A101HBQ3
A9WNG6
K9T484
A0A1X2J6C8
A0A1H1UW94
A0A1L4DMC3
A0A135P2S8
A0A0X7JF64
Q0KAI4
A0A014CN83
B5GVT3
D5UW25
A0A1B8UXE0
A0A1C5DJL1
A1UT69
V0XFJ5
I0VTD3
A0A1V2UGT9
A0A0L9YZV1
L7U4G5
A0A0A2HIA4
A0A0E1YC16
A0A1S2QF36
A0A127PJ97
C0GAQ8
W0AMT1
W0ASU4
A0A243PYZ8
A0A1M6RZB7
A0A0X8KLT4
A0A0U9HYY3
A0A135P893
D5UVY2
A0A0N1BQJ2
A0A1H1TVV2
A0A0Q7R2N8
A0A1Q6VQZ1
L3QSD8
L7UG27
A0A0L7F3V2
A0A0M8SV01
M7N5K1
B0NDU7
A0A0Q8C9I9
C0G650
I0K1J6
A0A101V516
D9V4R5
A0A1Q9LQM5
A0A177QIG0
A0A0M8TF15
A0A0X7JD56
A0A0R2SPS2
A0A0D5AJ38
A0A0F3LZ79
A0A0G1G7I2
F9SEV2
A0A1F3JSK4
A0A0S7XL48
A0A0K9TER1
D5UQL6
G5K4J0
A0A1H2BY30
A0A1L8UTP1
A0A0L7EE45
A0A0L7FEF4
A0A1V6MCW0
A0A1Q9LHW1
A0A0X3T380
A0A0A3ZUS4
A0A0D5AJN7
A0A0D5AIQ7
A0A1S2QMW0
A0A1V6MFU3
A0A1S9I993
A0A0H3GRV1
A0A1F1XSQ5
A0A127CJW2
A0A127JSM1
A0A127PIM0
A0A1X9MFW8
M4KL55
A0A0U9HPY2
A0A0X7JI49
D3DJV6
A0A1M4M5L0
A0A1V0LCK9
A0A1B7WCP8
A0A1X2RQJ8
A0A089HJB6
A0A209CPT8
J8MY77
A0A0Q7RJ89
A0A137ZXV3
A0A0A2HIQ1
A0A1C7C8P5
L8P3V0
A0A139LSD7
C0G3C4
A0A1I3F2J6
A0A1X2RG49
A0A1M3G2W3
A0A1M7LAM6
Q4C601
A0A0M9YEJ5
A0A135P2N6
A0A109B7Y9
A0A167H688
A0A0F0YB66
A0A1G2P4G1
A0A0L7NVI6
A0A0C1U621
A0A0C6P2W4
A0A1M4M627
A0A0Q6Q5M7
A0A1A5T840
A0A1R1F182
A0A1F5A3R9
R9X283
M7N3Y3
A0A1M3FV82
A0A1M5XHL0
R5K4R6
A0A095TE42
I0VTR8
A0A139LIY6
A0A1B2DT03
A0A1F5UGX8
F9SEB5
A0A1A2CKJ2
A0A1V0LLW2
A0A0M8TG62
A0A177QJC6
H0SFH1
A0A179YFZ9
Q4C4W4
A0A0F0HCX3
B1MJ51
Q0K556
L7UJC5
A0A1Y0DZ10
A0A143WR28
A0A1I6QGN1
A0A1L6ZF12
D5UXU9
A0A0W7W7R7
A0A0X3S082
A0A0X7JSG9
K1LPP8
Q2RPR2
K1L1H9
A0A088P550
A0A0H3GQ17
A0A088NPX3
R6Y2V2
A0A0K6HY06
A0A1L9QU17
A0A1M3G0Z9
I2HNN4
A0A173KYB3
A0A1Q9J7C5
A0A139LIT9
A0A0W7W944
W0AN79
F9SB43
A0A173KVG5
A0A1B7WY65
A0A0H3GQN7
Q2RP76
L8NP02
A0A1V9UUC6
A0A1X7Q6U7
A0A1L3NFA9
A0A117S0V3
A0A1A6GB20
A0A088NU37
A0A1V6MBI5
A0A1X9MLX6
A0A1T5ESH9
A0A139BRM5
A0A0X3SUI4
A0A1Z8QPG2
A0A1Q9LNQ2
A0A1S2NY70
A0A1S2PF65
A0A0N1LM66
A0A1W6ZDB1
A0A1X2J8X4
A0A0Q7R111
A0A072R0U4
R9X0K6
R9X5D5
Q98LI9
A0A1Z8QZ11
V9WVM0
A0A0C6P0B5
A0A0C6P0H7
A0A1M7PCK5
A0A1W6Z9V4
L3QGR6
H8G4F2
J2KWI9
A0A173L0F5
H0SBH1
A0A1G0R4B3
A0A0K1UB18
M4KG93
A0A101H9C2
R9X272
A0A1S2PS34
A0A1C7EJX8
K1M263
C0GBK6
A0A1M7QAL2
A0A1X9M9R0
A0A1V2UNH4
Q9KLJ4
A0A1H6M6K6
A0A1Q9J6G7
A0A1S2P115
A0A1B9Q4W1
A0A1A3DME8
A0A1M6NU52
A0A1M7PI53
R7BIN6
A0A095TAK4
A0A1Q9J6W2
A0A1V6M4Z4
A0A1A7KCZ7
D5URM5
D0S7S0
A0A0X3T040
A0A168UQ88
A0A1C7EEC0
A0A1D3AK04
A0A1F5UGJ0
A0A0S7XKM4
A0A089HKW8
A0A0N0SIC0
A0A139LSZ5
J8MRK7
A0A0A3ZW50
A0A1F4TQH8
A0A1G3FYC6
A0A1I6RDY5
A0A0C6NZS5
L3QSH3
A0A1M6NED3
A0A1X9MGN1
A0A0F0XI42
A0A1A2CIF4
A0A1A6GD96
A0A0K9T776
A0A0T6VXY3
D5UQ42
U1R721
A0A1C5CVC7
R6YT39
T2PKV2
A0A1V2UIN5
A0A0D5AF84
L7TZ85
A0A1W6ZB40
A0A1W6SN75
A0A1S2PCN6
A0A1B7WYX5
A0A1C5DGZ1
A0A1C7EEM7
A0A1B8UR62
A0A0G1D7L4
A0A0H3GY58
A0A162LP62
A0A127PHN9
A0A161IGN3
A0A1W7CX86
A0A0N1KML8
A0A135P8P7
A0A150ZGM2
A0A099PG26
A0A1A5SFE5
A0A1V9USA0
A0A1A2CE47
I2XID9
Q8E0S8
L7UIT6
A0A1B2DE75
A0A0E1YEA6
A9WQ73
Q24XN4
K0AEC6
A0A0F3M347
A0A173KX73
Q24WP4
Q2RS84
A0A099PC88
A0A1G3HXC5
A0A0K9T9J8
S5FXV5
I9NRS8
A0A1B8UKK6
A0A1C7EGV7
A0A1E2SI05
A0A127PCL5
A0A085DXM1
A0A0N0IKE4
A0A1R1E156
A0A0Q6HC87
A0A0Q8ELI1
A0A0X7JDE2
A0A0C1U0L6
E2PUZ7
A0A1G0R3W1
A0A1G0RDQ3
A0A1I4K810
A0A0L6T9X8
Q986W1
V9WTR1
A0A1Q6LB51
A0A0Q6Q3R4
A0A133QLV2
A0A1M5WFH0
A0A1M6GJG2
A0A0C6P4F9
A0A0F3LWD4
A0A1T0ASY9
A0A0S8DWZ1
A0A068MYH0
A0A1A5T3Y9
H1WMZ1
I2XJN3
H0ST07
A0A060Q0Z6
E2PV26
A0A0N1C1E9
A0A0Q6Q1W3
A0A209C161
A0A1B7WWY0
A0A142FBB2
A0A068N2L4
A0A1F5UIG1
A0A1G3FRV5
A0A1M3G5X2
A0A0S6U6J8
A0A127ARW4
A0A015YCW1
A0A0C1RAC0
A0A101AD56
A0A1A3D7I2
A0A1W6ZIJ0
A0A1W7D4A0
A0A1S2QJJ1
A0A1V6MCP3
A0A101H768
A0A101UX40
A0A1V9V390
A0A209BPB3
A0A0L6TCS5
A0A124IG08
D9V018
A0A1E3CZT9
A0A1E3D3V3
H8G3C9
J2PQ81
A0A089IVM0
A0A1F3QDH5
A0A1G3G096
A0A1B7X6Z4
A0A1S2ABH1
A0A1S9IGI2
A0A1F4A4S1
A0A1F8LZT4
A0A1G5EIT4
Q98BM3
A0A1Q6VEF2
A0A1W6ZG05
Q98DD0
A0A1B7WW44
A0A101V593
L3Q2K1
L3QEM4
A0A1A2CJ10
A0A1A3DH97
A0A124IFV7
A0A1I6HGR6
D0CUP9
A0A1L9QNZ4
A0A1M6UKC3
A0A0M0EHA5
A0A137ZY00
A0A101LKI0
A0A1S2QBT7
A0A1B8ULN8
A0A1B9Q1J7
A0A1F3ZXC6
A0A127JYX6
A0A0L6JBF8
A0A0M9YQT4
A0A133QEB6
V9WTB1
C5TK46
Q2RS32
A0A1B8QYQ9
A0A142YDV9
A0A0Q7Q319
A0A0S6UA75
M7NMH9
E2Q5D4
I2XCM0
A0A1L6ZH74
A0A1M3FX57
A0A1V0LL11
A0A0M0A860
A0A1R1ECQ7
A0A1W6ZAX3
A0A0C6P1M6
A0A168FJ47
M7NUP5
A0A173KVR5
A0A101UPX0
A0A1W1WCA3
A0A1F9EVT2
A0A1H1YP69
A0A0L6T716
A0A101LCZ6
A0A0C1UDA9
A0A0N1BRQ9
A0A1R1EPW8
A0A138AU51
A0A1F9G3Z5
A0A068MTJ2
A0A015Z8J0
H1WMX4
A0A1X2J6S4
A0A1H1XSE4
A0A1L3NMH6
A0A0A3Z338
A0A229H8E1
A0A0C1TYF6
C0G6P9
D0CPU7
A0A124IDD1
A0A0Q6HHD1
A0A0R2SU37
I0VR28
D0CSU1
Q98N00
V0YWU9
A0A0X3SNN6
A0A1B2DPM5
A0A127PI44
A0A0A3YME6
W0AT11
A0A101UW57
A0A1C3VGK6
A0A1F1XU18
A0A1L9QKG3
A0A1M7Q552
A0A1R1EFH1
A0A0P6VWT6
A0A1V9UAZ1
A0A1C5ED23
A0A0N0K6P7
F9SJT5
A0A0Q6HRJ2
D9VE32
A0A1E3CZR3
A0A1Q6VJW2
A0A1V6M7D5
Q4C0D1
A0A088NVD4
A0A1W6ZBC9
H8G4R8
A0A1F9M414
R7BL53
A0A1G9U602
A0A127JTT4
L8NV66
A0A179XN89
K0XBP9
A0A1Q6RK40
A0A1V2UB20
A0A0M1LHX6
A0A0Q8EP70
A0A139LLY2
A0A117JI58
Q983R4
A0A1F1DRA3
A0A1F1EAP0
A0A120CSV8
A0A1I6QH28
A0A1F3ZYH2
A0A1M5XU41
A0A127PIL4
C0G5X3
A0A209BCF5
A0A1R1EID2
A0A1S2QMU0
A0A133PTN9
A0A0F0GUC6
A0A0F3M077
A0A1S2QEW7
A0A1B7X274
A0A1H1WIX9
A0A1L9QWL8
M4KGG7
A0A117S0N4
A0A181CUA5
A0A242VQX3
A0A0M1L7C9
M7MW22
G8USG1
A0A1S2ATB5
D5UM81
F9SDJ4
B1MIX9
Q9KRE6
M3QI87
A0A0L6J5R8
A0A0L6JEZ7
R9X4Q3
A0A1A5T1E4
A0A0Q7QMP3
D0CVS7
A0A1M7CHX0
A0A1V2UH65
A0A138AWT2
A0A1Q9J2Z8
K9T8D0
A0A1G0R1L7
A0A015X3B7
A0A1G9TFE9
I2X4N9
C0G3A4
A0A1S2PHP1
A0A142FBA1
A0A0H3GZW5
A0A127JZN7
G8UYP0
A0A0L6T9A4
C0G8G4
Q98HX1
A0A243PPN9
A0A061PQN7
V7G452
A0A139BRS6
H1WS06
I2HRI3
A0A1V9V479
A0A0X7JA15
A0A1J0JR40
A0A1F6DCA5
A0A1F3Q7L1
A0A1F7BN83
A0A124IF17
F9SKN9
R9X783
A0A0S7XWL8
M4KK84
M4KLC0
A0A0L6J143
A0A099PF88
A0A0S6TZ33
A0A0S9QP80
Q8E046
A0A0H0CU59
A0A1B9Q0E1
A0A162LH29
A0A1S2PRA9
A0A0P6VDR0
R5K9R7
A0A229GTA8
A0A0Q6I118
Q2RUV4
A0A1G1A2M8
A0A0A2HLS7
A0A0E1YEF5
L3QJN6
A1UU04
B1MD90
A0A0A3YRR5
A0A179XNZ5
G8UUL8
A0A1Q9LR96
H8G4A9
A0A0K9T4L2
A0A085DU15
J8MYE9
A0A1Q9LBN7
A0A168EK92
L3QKW0
M7N310
J3D4R0
Q0F0T1
A0A127AN36
A0A068MVI2
M7NBI7
R7BIF7
J8MXC7
U2V7T8
R5DSM5
Q9KL97
A0A1X7PKQ9
A0A221UVY6
L7UCV4
R6ZGE3
A0A162L434
I0VWS3
B1MGC0
A0A1S2PRY1
A0A0Q7RUN6
A0A0Q6Q3U2
A0A1B2DCU9
A0A1D3AVD3
L7UAJ6
L7UNA0
A0A1C3VSF1
Q4C645
J2XPE1
Q4C2D2
A0A1F9G096
A0A1F9FKJ4
A0A1I6UCQ9
G0IA24
A0A1V2UFN9
A0A1F4AHQ9
A0A0G1FC27
A0A0H3GUG8
A0A127JSW6
A0A1X7NQ81
A0A1F3ZXW6
A0A150ZBL0
A0A0A4A4Y4
A0A101V582
A0A1M7PIF5
A0A1W6SSB9
A0A0Q8F929
A0A117S187
E2Q0U2
S5FYV7
A0A1B8QV91
A0A127CMP8
A0A1X2JA69
A0A1X7QBI8
A0A1B2DFG5
A0A180D1U4
A0A133QEF2
D9V1W0
A0A1V9UIN1
A0A177R9U0
I2X7K1
A0A133QQA2
E2Q9U3
Q988V1
Q4C1T2
J0HV84
A0A1V0LJY4
A0A0N0ZJW8
A0A0X8KN62
A0A0W7W9Z4
A0A0A3YWS0
A0A1S2Q448
A0A1B8USG4
A0A1B7X766
A0A1R1EKH9
A0A1Y4LTJ9
A0A1Y4L7H6
A0A1B7X552
A0A0F0XHI5
A0A015Y5L4
D5US22
A0A1T5BEX0
A0A1Y0DYN6
A0A1C5BX99
A0A0K1UBL9
A0A127P930
A0A0S9QI64
A0A0S7XJG8
A0A124IE29
E7SA69
A0A0K9TFI3
A0A0K1U8K6
A0A142YDA9
A0A173KXT7
A0A016ACS2
A0A1M5NZB9
I0VRP7
A0A239REN0
A0A1M6ADS2
A0A0L9Y748
A0A0M9YDF7
Q8DZL6
A0A0A2HBL3
A0A1W7CYB0
A0A1S2QIW4
A0A0D5AIJ1
A0A177QH33
Q0F126
J0HVG2
A0A1B7X8Q9
A0A1B9Q749
A0A1C5CRT2
A0A0F3M102
L3QVG6
K0ACZ0
A0A1F3Q304
T0RZC8
D5UTF8
A0A1T5DD22
A0A1X9MHF3
A0A1X2RGW7
A0A1V9V421
A0A088NV52
A0A124IE13
B7NE65
A0A068N0E5
D0S2T0
A0A0A2HAV1
K1LXQ5
R5KA41
A0A1A5T0L7
A0A1A6GA88
A0A0X7JCE8
A0A1B9Q151
A0A1V6MFD8
A0A1B7WA77
A0A162KFD8
A0A124IEW2
J2LZH0
A0A1A3DT72
A0A0G1D6G1
A0A0X3T0K9
A0A1X2RVP8
A0A0S9QGH5
A0A0M0EHJ3
D0CQ97
I2HMZ9
M4KQB7
A0A1D3AEE4
A0A1G3FHE0
A0A0M8SUY5
A0A0Q6PXB3
I2HNV3
M4KJ60
A0A0Q8F9E3
L8NMV3
C0G358
V7G1D6
A0A1F7W7P8
A0A0Q8CKG6
A0A061PQJ1
A0A1L3NGG3
A0A101V0K8
A0A0C6P754
K9T749
A0A1Y3S1C2
A0A1F3K3P6
A0A0S9QFQ7
Q0K9Y7
T0RR82
K0AGA4
H8GAW4
A0A1T5C9U8
A0A0R1P506
M7N5F0
R9X045
B7N4L6
A0A1G3FJ61
A0A127P5J0
A0A127APZ3
A0A142F7P1
A0A1G9XU53
A0A1L3NEP5
A0A1M6Z919
A0A127CFN9
M7NQ06
J8MTZ0
A0A139L0J8
A0A0X3T1S3
A0A1X9M9R4
A0A1S2Q1S9
A0A1B2DHX9
A0A0F0YBW5
A0A181DD41
V0X8Y3
D9VJ63
A0A1V9UAT9
A0A1F5NT07
A0A1G8NA32
J2LGV9
Q0K145
K0AAB7
Q2RVD0
A0A1F9LR45
A0A1G3DYS1
R5KH28
A0A1A5RGY5
L3QX71
G1VBM3
A0A1V9UV67
A0A1F8M7P6
A0A1G5FBH8
A0A0K9TH09
T0T0E1
A0A068MSB7
A0A014CKN5
A0A089J1G7
A0A1I6WBZ5
A0A1H1X3E9
A0A088NPM5
A0A016ADE2
A0A1X9MAZ3
A0A0M0A3Z1
A0A133PVP9
A0A133PZ29
V9WRE5
A0A177R8E2
A0A1V9UEL8
A0A0Q6HZJ1
A0A1M7IX44
A0A0Q6HZC7
A0A0Q6Q6D4
A0A0Q8CCJ9
V9WZR7
A0A1W6ZEP1
A0A1R1F467
L7UPJ8
Q24UL4
A0A0T6W0I1
D5SK13
A0A0M2EG02
M7N8A0
A0A068MY65
A0A1G5ENK5
A0A1G5EVU9
A0A127CNA2
A0A127JW79
A0A068MSZ3
M4KPP2
A0A1E2SM45
A0A1M5VXH1
A0A0L6J6G4
A0A0M2EF17
I2XHG9
I9XXZ0
A0A1V2UKQ6
A0A0Q8EWA9
A0A0C6P0Z7
A0A1Q9J175
A0A0M9YS63
A0A0X7JQD9
A0A101V1V1
A0A1L9QX60
A0A0A3YMD6
J8MTN5
A0A1C5BX31
A0A1B7WZX7
A0A0G0LZW4
A0A0S6U9K0
A0A1A2CMU4
B5GTI2
A0A1A7KI90
A0A1S2P9E3
A0A0Q7RVB7
A0A162LCS8
Q4BWE0
A0A095XLF4
A0A139KYW6
A0A1B7X165
A0A1B9Q1J2
A0A0U9HR20
A0A1B8QYB7
A0A1B8UUV8
A0A1C5CCU1
A0A1M3FZN0
A0A0C6P9F8
A0A174G6P8
K1LRH7
A0A173KYL8
A0A0G1G2R6
F9SGU2
A0A1F8M148
A0A1G0R6F4
A0A162LMH2
M7MZ81
A0A1W6ZAC9
A0A1X2RFQ2
A0A0N0ZN92
A0A1X2RVD7
A0A1F9MC57
A0A1G3FZ87
A0A1G3HQC2
A0A1C7EDM8
A0A1F8M8W7
A0A1F3ZUQ3
A0A0M2EDN8
E7SCD0
A0A1W1W9L0
A0A1F9MGH2
J8M1N3
A0A1M5U2E2
A0A1Q6LA12
I2XGD6
A0A133Q734
W0AUF9
A0A0D5ADV6
A0A181DLE9
A0A1I3LKM1
A0A1I6NQU5
D9VJA6
A0A0W7W7S1
A0A0X3T3R7
A0A0X7JAR5
A0A0F0HDM6
A0A1Q9LFY5
A0A1R1EZU7
A0A0X7JEB0
A0A0D5ABR1
D9VBL0
A0A1V2UI65
A0A1F1XHS3
A0A142FCJ9
A0A0L6JEF0
A0A0S7XIV8
A0A0S8DQ99
A0A127CGX1
L8NUN4
S2YQ55
A0A0H3GXD8
Q98B13
A0A124FVN7
Q8DWU3
A0A1V9V0G5
A0A142YKZ5
A0A068MWV6
A0A1W1WBL2
Q8DYM1
A0A1V6MAF2
A0A1X2RVC1
A0A1H2AS19
A0A161I3I1
A0A1X2J760
A0A1M5US44
E2PVV8
A0A1V0L8R4
A0A0X7JPV6
I2X4N5
B0NEG7
B5GXQ1
A0A1Z8QAH6
A0A1F5UEY6
A0A1F7BNP6
A0A1F8M0P2
K9TBF2
B7NGQ6
A0A1G5C5J7
A0A1H1UMP7
J4UPQ2
A0A1F5AHW9
A0A0X8KKZ1
A0A1G0R3U8
A0A1G1A5Y2
A0A085DWT7
M7N359
A0A1W1W9Y3
A0A1F9QTH3
A0A0K9T7Z2
G1VDN3
A0A1X2RGI5
A0A127JT17
A0A0L6T7L3
A0A088NHU0
B1ME93
H1WQN7
A0A229HL44
A0A1M7MLM8
A0A0M1M7I4
A0A117S0D5
C0G7C2
U2VCJ7
A0A0M2G3J7
A0A0Q8CJ10
V7G874
I0K0X1
Q4C7C0
A0A0Q7Q2J0
A0A0Q6PQE4
C0G3T7
A0A174KCQ0
A0A1B2DGM2
A0A150ZF71
A0A088NLN5
A0A015X688
A0A1S2Q2S7
A0A1B2DNN0
A0A1B2DNV3
A0A1C5DSY2
D3DIM4
A0A1A5S481
A0A1Q9J066
A0A1W6ZIX3
A0A0C6P8Z5
F9SID5
A0A060PUS5
A0A1F3Q193
A0A1F3Q709
U1SET7
A0A1V9UPF4
A0A1F3KA10
A0A1P8PRN3
A0A161IH89
A0A0K9T6T5
A0A0M0ABH9
I2HVD4
U1SCN1
A0A0T6W562
A0A061PVF4
Q982E3
A0A242L1Z3
A0A1X9MAX8
A0A1M4M8P9
A0A1M7P7D7
A0A1Q6VEJ6
A0A150ZFX7
A0A0X7JRM5
A0A0A3YSS1
A0A0C3I7S2
A0A101UU97
A0A095T832
A0A068MS00
A0A015YG34
A0A1N6W0U1
A0A1R1E247
A0A0Q8EFE7
D0CY72
A0A095XXN5
H0SK25
A0A133Q9P4
A0A138AVD5
A0A221UV45
H8G4C1
V9WTX3
G1VGV8
Q9KVV6
A0A1W1WPL5
A0A209BP00
A0A1I6TBW8
A0A1B9Q409
A0A101C9G5
A0A1M6P9Z4
A0A124IF08
A0A142F5X2
A0A142YGX1
A0A1L6ZFK8
A0A174MPB7
A0A173L058
Q981N2
A0A1A7KHG6
A0A1V9UV74
A0A1W1WN70
A0A1G3FWS9
A0A1G9W0G3
A0A127JU39
A0A127JQW1
A0A127PHQ5
A0A0K9TE98
G1VA19
A0A1E3D5A7
A0A1F9QRI8
A0A1F9G1C2
A0A229GYR4
A0A1M7Q873
A0A0N0KAG4
A0A1M3FWU7
I9XZ99
K1MD50
A0A177QDD7
L3Q5N9
A0A1Q9LCZ4
A0A1R1EU36
A0A1S2PN04
A0A0X3SZ77
A0A0X3T449
A0A1B9Q2B2
A0A1C3VJG8
A0A1M6LWW3
A0A1V0L7S9
A0A1Q6RK90
A0A0S9QNV6
S2YCB7
A0A1A7KEJ6
A0A1S2QA64
A0A0F3LV60
A0A1Q6RJL9
A0A142YGC0
A0A0S7Y1I2
A0A0S9QD15
A0A229HH23
A0A1P8PRN5
A0A060PV13
A0A179ZHV1
K0ACH0
A0A0Q7QH04
A0A229HGV1
C5TJR6
A0A0U9HWZ2
A0A133PR68
A0A0A3YT52
A0A101LKV4
I0VKI3
I0VN10
A0A142YLT7
A9WTG3
A0A1D3A493
A0A0D5AH95
A0A101UVP2
A0A1A3DVG6
D5US41
A0A095TFS3
G8UWL6
A0A0Q8ENY0
A0A150ZDZ9
I2XEM1
A0A1V9URU5
A0A1G7XRR9
K0XND4
A0A1W6ZAD5
A0A0C6P5E3
A0A1R1E2A5
A0A1W6ZHA6
A0A0X3T3I5
A0A1B7WZD1
A0A1S9I1U4
A0A0K9T470
A0A0A2HL71
V0YGK6
D9V1E7
A0A168FPD8
A0A177QHS4
L3QFT0
C5TJ45
A0A1B9Q3M9
A0A0Q6PRJ9
A0A0Q7QRY6
A0A1A6G653
A0A1Y0DU34
A0A1L9QU28
A0A174MDE5
A0A085DVC3
J2X449
A0A1A7KIL4
A0A1F3Q1W1
Q0K2D3
A0A1A7KDZ5
A0A1A7KNH2
A0A085DT54
A0A1R1DVD2
A0A1X9MD40
A0A1X9M8B2
A0A1Y3RQ71
A0A1F3Q6Z0
A0A1F7R280
A0A0S9QWX1
A0A173KSY3
A0A061PRZ8
A0A1S2QGU3
A0A1G9VDR0
R9X2R7
Q98IX3
A0A1F7R540
A0A0M0EJU1
A0A117JK50
I2HNS2
I2HWP6
W0ASZ0
J2Q5Y8
A0A1H2A412
A0A061PWK6
A0A242KVF8
A0A0Q8CMF0
A0A0C1U702
A0A135P9M3
A0A0K9T6V5
B5RRZ4
A0A014E742
A0A088P9W7
A0A1H1VHW7
A0A1H1ZZN7
V7G634
A0A0M1L7R5
A0A0Q6GZF0
D0CSH5
I0VZ55
A0A1V0Q917
A0A138AEE2
E3CE55
A0A1M5MJY8
A0A1M5VNK6
A0A101UU95
H0S9T0
A0A1Q6LAG1
A0A1C5CA86
A0A0L6T7F1
A0A0X3SZI1
A0A1T4R4Z2
A0A0Q6PS17
T0T182
L3Q697
J4KE28
A0A0F3LTE2
A0A0X3T6X5
A0A162L0A1
A0A162CFS3
A0A0S6TWB3
F9SGY2
A0A099PAJ3
A0A0S9QG36
A0A0S9QID6
A0A0T6W7D8
A0A0S6U4Z5
A0A0S9QFJ4
A0A163EV87
A0A1F9FEM7
A0A1E2SMH2
A0A0K9TAG4
G0I874
A0A1X2RLB9
A0A177R493
I9P112
C5TPM2
A0A1R1F388
A0A1S2NUX6
A0A139KML9
A0A135P7T7
A9WN41
U1RF10
A0A1Y3W274
A0A0S8DT41
A0A162J2J7
V9WR62
R6Y627
A0A0A3YPI4
A0A177R9I6
A0A0M0EJF6
L7UBN6
A0A0A2HPU5
A0A0C1RB04
A0A1G9ZRH4
A0A0T6W3G3
F9SJR5
A0A1V6M471
A0A1X7N3Q6
A0A1Z8QSS3
A0A0L6T6U0
A0A016AEC4
A0A221UQR4
A0A1W6ZDI2
A0A0Q7RIB9
A0A1R1ELI2
A0A0E1YBX7
L7U7K2
A0A1A3E3V8
A0A1S2QFR9
A0A0E1YCI7
A9WVH1
L7UHT0
A0A014FCP1
R7BN56
J8MZU0
A0A089HVK9
A0A1X9M9N2
A0A1C3VAZ5
A0A1Q9LM28
A0A1Y9TH79
F9SEC8
A0A1Y4L4P7
A0A1G0RSJ1
A0A1A7KBQ4
A0A1A5RCE0
A0A088P810
A0A088P8N8
A0A0L6J6M5
A0A0K9T9F8
A0A0K6I6N9
E7SAI2
A0A1I6WIY5
A0A1F3ZSA3
A0A1F4A4K7
D0S410
A0A1E3CW28
A0A1F3Q5A3
A0A1G9VU26
A0A0K6HNN9
A0A1M7PC62
A0A0C1TV45
A0A0C1TXY9
A0A0Q6Q4G7
A0A150ZH58
E2PWD1
A0A1G3FF13
A0A1M7PCA9
A0A139BNX9
A0A139KNT6
W0ARD1
A0A133Q735
A0A135P821
V0XC83
A0A1M7PIW6
A0A1V2UL12
A0A1R1F1X4
A0A0E1YK31
A0A2A5M9C3
A0A239KFY9
A0A265UZR9
A0A2A2RMI0
A0A2A3AR30
A0A271J7J1
A0A2A5M631
F2LL20
A0A089NQ01
A0A066U1N7
A0A077FCF7
S4MXU3
A0A1F3TQE3
A0A1B8W6M4
A0A1I4CB83
A0A1G9E9D3
A0A1I4DXQ0
A0A1I7ENM3
A0A1Z3LYZ0
A0A1Y3P3Y9
A0A1W9JUY2
A0A250J1E4
A0A1T3K207
A0A0Q6EF32
A0A0Q5URT2
A0A1G7YWR2
A0A0S8GVF3
A0A2A2R7B2
A0A2A3AL61
A0A1Y3NUD2
A0A1W9VGJ0
A0A1F7A035
A0A246H0K9
A0A239JRZ2
A0A250IVM6
A0A271JFL9
A0A2A2FZI3
A0A1I4ZLN2
A0A1Y4R4F6
G9A3N0
F2LMB8
A0A2A5YZN0
A0A1C0B0K3
A0A1C3XEV8
F4GDC7
A0A1H6VKM1
A0A1I5W2S2
A0A1B7IRY4
A0A1J4QTH5
A0A1Y3P251
A0A239LDM2
A0A246AJR3
A0A246ALI3
A0A250J7F1
A0A1I5C7V5
A0A1T4K0A8
A0A1W9V761
A0A2A3ARQ3
R8Q3V4
A0A285CRL6
A0A245ZUB6
A0A256WCV8
A0A250J2P6
A0A239JW91
A0A245ZVX1
A0A2A4PX72
A0A2A5BBP7
A0A1C3X3H1
A0A1C0AZH4
A0A0Q5UUT2
A0A1F3U1M2
A0A1G8VKY4
A0A1H5I5W1
A0A1H6SPC6
A0A1I4KKW6
A0A0G3X410
A0A136LM84
A0A0X7B982
A0A1Y3NTT4
A0A1Y4RLS0
A0A1L6RBB2
A0A271JGJ2
A0A260PPN0
A0A246AJB2
A0A1Z4JIR5
A0A2A5M5U1
A0A250J3Q7
A0A257JQB2
A0A269ZFF7
A0A1H5LLZ5
A0A258P7P1
D4M715
A0A0C1XCJ6
J9YXH8
W3VCU8
A0A0A6RJ31
T5D2E0
A2VY65
A0A0G1JCR6
A0A0E2A8S2
A0A0E2RVP4
G9A1C8
W1S2P1
A0A176HD10
H9UJL5
A0A0C1ZXS2
A0A0P0NDK2
A0A136KYP3
A0A1D3RNR8
A0A1C3VZA2
A0A1C3VI07
A0A1I3YFM2
A0A1I4G1M8
A0A1Y3PAZ3
A0A1V2YGI0
A0A250JDC0
A0A1Y5SQF5
A0A1G6VM89
A0A2A3ALK3
A0A239II28
A0A256WES7
A0A265UUR8
A0A1H5JIR3
A0A2A3APT9
A0A245ZEG0
A0A202DYA5
V5M6A4
A0A2A4YJR4
A0A2A2RVY8
A0A260PT02
A0A267K9T3
A0A271JAT8
A0A1G8MWU7
A0A271IVZ3
A0A1Z3LUC9
S4N8Z6
A0A0Q5ULU1
A0A0S3K290
A0A0H3H8H7
A0A0M2RMR0
A0A0L8LLV2
A0A1E5GPG9
A0A1I5B1L6
A0A1I3ZQL2
A0A1I5L837
A0A1Z4JKS7
A0A1L6RBS0
A0A1I5HCF2
A0A2A5YFJ5
A0A127ENG9
A0A1D3RNY8
A0A1D3RLM3
A0A1D8SND4
A0A1E5GEA5
A0A1B8WKP2
A0A1I4END6
A0A257JN34
A0A1W9V5J1
A0A1Z3LW41
A0A223SA42
A0A2A2G2U0
A0A246GXZ9
A0A257JRA8
A0A1Z9DZ99
A0A239KMH3
A0A2A5B6M0
A0A2A2RX58
F2LRR8
B7RKB9
A8GB77
G9A2A9
Q1RJD4
K9YH63
F2LLK6
A0A1I7EP29
A0A1I5FNJ2
A0A1D3RLR2
A0A1C3UF33
A0A1J4QQU1
A0A271JCI3
A0A2A3AQE9
A0A246KCY5
A0A265UXS0
A0A1G7VR42
A0A271JFX7
A0A2A3ASY7
A0A2A5YMM4
A0A1F5ITQ6
A0A175JB12
A0A0L8LLK3
A0A0M2RNZ4
A0A1C3V2Z4
A0A160UBD6
A0A1C3V1J6
A0A246APP7
A0A245ZIG7
A0A245ZUR1
A0A1I5H297
A0A2A5M3T9
A0A2D0A4M0
F2LD01
G7EL26
F2LT99
F2LAB0
A0A285CTT1
A0A2A2FZZ4
F2LRE6
T4B1I3
F2LI77
A2VU91
W7ZJ42
A0A077FEA8
R8Q1T2
A0A246APD8
A0A257JPY5
A0A1G8ZDD9
A0A1W9V883
A0A239D8F5
A0A1Y3NX47
A0A1Z4JDD4
F2LJS1
A0A2A2RZG0
A0A0L8LZK0
A0A1H6SEH6
A0A1G6GHE8
A0A1H5CVQ1
A0A1F6P212
A0A1C3U0A7
A0A1Z9LSU3
A0A245ZKM8
A0A1Y3P0L0
A0A1H6XB59
A0A260PMT7
A0A2A2R141
M9X4V9
J8QP12
A0A176RWK3
A0A077FJC0
A0A124HMI3
D2NPQ8
A0A101PRN3
A0A0E2AGW0
A2VQ12
A0A0M2S672
A0A0W1LFK2
A0A0P0NIR5
A0A0M2RC25
A0A1C4MP88
A0A1C3XCB2
A0A1I7CSI4
A0A1I5DR90
A0A1C4JCA1
A0A1V2YKR3
A0A1I5SXI3
A0A1F6U2D1
A0A1T3DWZ8
A0A1Y3NTY8
A0A246GV21
A0A246H0D6
A0A239KJ31
A0A1Y3NW40
A0A0C1SYI9
A0A1C0AWL1
A0A1C0AWY6
A0A0X7BEU8
A0A0W8HE49
A0A1Z3M0N6
A0A1Z3M1N2
A0A256WDV5
A0A239J4A8
A0A267HNJ7
A0A1Z9D9B9
A0A2A4PSC1
A0A250ITS2
A0A1Z9LJM3
A0A250JER7
D0SLZ2
A0A1H8R402
A0A2A5M562
D6EA66
A0A0H3H7R6
A0A0W1LCM5
A0A0N1KYX6
A0A1I4BZH5
A0A1I4L503
A0A1I4IIH6
A0A1I7E7N1
A0A1F9XK75
A0A1G6VFJ2
A0A1G8W8B4
A0A1I5CMW7
A0A1I4ESR1
A0A1Q7K4K6
A0A1F9VDA4
A0A250IZN9
A0A260PN19
A0A246ALE1
A0A2A4YP92
A0A223SCL5
V5MCS3
A0A260PJU1
A0A271J8W3
I7LBD3
F2BU16
A0A066TME1
B0G8H4
C6PQH8
T5CWA7
A0A285CN31
A0A2A3AMK1
A0A2A4PZA0
A0A1I5R5H1
A0A1I5R744
A0A250JKY5
A0A285CWP7
A0A1I4FXT1
A0A260PF37
A0A271JBX3
A0A1G7RTC7
A0A258NRV1
A0A2A5M5X3
A0A2A3AQ58
A0A2A4PSL5
A0A2A5YVL8
D3PTR4
A0A0C2CPI0
Q1RK19
A0A077FJX1
A0A077FFL6
T4AYI1
A0A0M2S708
A0A0E2AHT3
A0A1F9V0M7
A0A1G6Z2X9
A0A1H6V3U7
A0A1G8W5Z8
A0A1W9VA67
A0A1I7EMG6
A0A0M2RJC8
A0A1G8VMI6
A0A1Y4HGS1
A0A1Z9DP10
A0A1C3U4U3
A0A2A5YF65
A0A1Z9DSI9
A0A239I371
A0A1E5GLZ1
G7EJ83
A0A1I4A0G4
A0A2A5B8N6
A0A1S2VQT9
A0A1H8KD55
A0A1I7BAM0
A0A0E2RHJ1
A0A256W9R6
A0A099WNZ0
A0A1Z9D966
A0A1I5F8C8
A0A265V027
A0A2A3AWN7
N9QFT4
A0A267KP21
A0A2A5B9W2
F2LGA3
G7WAE4
A0A0A6P0L9
A0A0L8MD90
A0A0E2RB83
A0A0N1L5D0
A0A1H8R6L2
A0A1I7EMA3
A0A1F2XSA5
A0A1D3RMQ0
A0A1F5S785
A0A1F7H080
A0A1Q8QTD6
A0A1H6S7A4
A0A1T3ECF9
A0A1Y0G1C9
A0A0L8MFW8
G9AGR4
E6JYS4
A0A119A8G1
W8A2M4
A0A0G1T0S8
A0A0L8M2K3
A0A1C3VZN1
A0A1G6H2I5
A0A1B8VXQ5
A0A1X9LGI2
A0A1Q7K3N3
A0A1I5BL01
A0A1F8TFQ6
A0A1Y3PAM2
A0A1W6YUG0
A0A1I7EHV5
A0A1Z4JPQ8
A0A1Y4RDC5
A0A1Y3P6P1
A0A239DNV4
D6E7C2
A0A1T3KTY9
A0A1Y4REX4
A0A1Q9U577
A0A239LD89
A0A246ALK2
A0A258P923
A0A1Y4RQ88
A0A1Z9DC53
A0A1Z9LPN8
A0A239DCR5
A0A260PPJ9
A0A2A5M6N6
A0A1I4AXX9
A0A2A4YQE1
F2L8V5
E6D3J5
A0A0A2SNE4
F2L7K5
A0A0M2S0G5
A0A101Q2W6
E2PI31
Q1RHT4
B0G5Z0
B0G6R3
A2W484
F2LKI5
A0A1B7L3L2
A0A2A5B5X6
J9YXF4
A0A2A5M6Z6
A0A1G8XAF3
A0A250JDG3
A0A271JIP6
A0A1G6V2F5
A0A1I7BTF7
R7PNJ5
A0A176RSF7
W1S354
A0A028DMJ8
A0A0S8GW34
A0A1F9V657
A0A1H4TUN7
A0A1H6UMG7
A0A1I4IC03
A0A1I4HM86
A0A1H8PCR7
A0A1Y4RMY5
A0A1P8WNC2
A0A1G7RFF1
A0A1H6Y9L5
A0A1Z3M032
A0A1S7MKY6
A0A1Y4RHX8
A0A239KBD7
A0A1Y3P7Q0
D4W450
A0A0A2SSJ1
A0A0C1VMS3
S4MRF0
A0A128F6L2
A0A1H5GE98
A0A1I7ELT1
A0A1I5LH79
A0A1E5GN17
A0A1Z4JLN9
A0A1Y0FVK2
A0A1H5NS61
A0A1H6SP79
A0A1I5JQU0
A0A250IUE3
A0A1Y4R5U1
A0A1I7BA43
A0A1Z9LNG9
A0A2A5AWA6
A0A223S0U9
R8QM16
A0A267JVS7
A0A271JDA6
G7G6H5
F2LBF2
V5M2G0
A0A0H3GX49
A0A0Q5UFM9
A0A0M2RJ46
A0A1C3XIH7
A0A1C3UCM4
A0A1C4QCQ6
A0A1C3VCX6
A0A1H6SY37
A0A1H8UK58
A0A1H5KFE7
A0A1H5GG40
A0A1H7U9M1
A0A1J1LTU5
A0A1Q9U9B5
A0A1Q8QC03
A0A1Q9HR58
A0A250JG58
F2LPY5
F2LKD4
A0A2A2G2L5
A0A2A5YYU7
E2PD36
S1M7G5
I2WS45
A0A0J8J9W1
A0A0L8LKP7
A0A0N0JFA9
A0A1Z4JP27
A0A246AJ82
A0A239D548
A0A250J2H1
A0A1Y4RTY3
A0A1I5I1T8
A0A0J8J7B8
F2LG54
A0A1W6YE63
A0A0N1L6C1
A0A2A5M7H4
E1L4C1
F2LIM7
S4N1F8
A0A1C0AZT0
A0A1C0AVJ6
A0A1I3YZM3
A0A1G8ZSX2
A0A1H8UEV5
A0A1H4Z4V0
A0A1C3XAB1
A0A1C3WI74
A0A1I5TF81
A0A1F9X9K3
A0A1S7MDA9
A0A1G8V4Q8
A0A1H6QQ73
A0A1I3Z2Z5
A0A1I5EH82
A0A1I7EIS3
A0A1I4BGJ7
A0A257JAG7
A0A1G6U9Z1
A0A265UTI8
A0A1H4X2I4
A0A245ZGD1
A0A250J714
D2NST6
T5D9K4
W0DX26
G7EBC6
Q1RI60
A2VX15
A0A0R2ABH5
A0A0M2S222
A0A0L8LPC7
A0A1H5B462
A0A1I4BNH3
A0A1L8R3P1
A0A1Q9UBN3
A0A1I5AIG5
A0A223S001
A0A246GQ45
A0A250J8F0
A0A2A2FYU9
A0A239JZT3
A0A239LB81
A0A258P6G5
A0A285CNB1
G7FYS1
B4SIB2
A0A176S372
A0A0N1L4Q9
A0A0M2RB53
A0A1F3X4L6
A0A1I4IRS4
A0A257JD11
A0A1T3E6Z0
A0A1Y4RLQ8
A0A2A2G398
A0A1Z4JK69
A0A1G6UPW7
A0A1H5N116
A0A1H6QDM2
A0A1Q8QTG4
A0A1N6ZHA9
A0A257JPW1
A0A1G8B679
A0A1I7CAP5
A0A1Z9DPZ7
A0A1C3XL77
A0A260PXY9
A0A1C0B0W1
A0A1H8RD86
A0A1I7A7K7
E9T8R7
Q1RIM6
A0A245ZK46
A8FDJ6
A0A1C3V7N5
A0A1C3WFB9
W3Y8Q0
A0A1G8LPB9
A0A1I5AXP9
A0A2A2RNU8
A0A1S7MHL3
A0A250JIG2
A0A271JBC7
A0A239IRA1
A0A250JC57
A0A258NQV7
F2LEU9
C6Q2F3
A0A1C0AZS8
A0A1G8Z0H3
A0A1H6QND6
A0A1C0AVB8
A0A1I6XKI5
A0A1G1IGA0
A0A1G8FBQ8
A0A1H4Z6G9
A0A1H5IZZ6
A0A1H6RXM4
A0A1I7EQ11
A0A1Y4RGR6
A0A1L8R6P9
A0A1N6RRY8
A0A1T4RFN8
A0A1X4NFE9
A0A1T4Y5B1
A0A271JD62
A0A1Z4JQN9
A0A1W6YUZ2
A0A2A2RII1
A0A2A4YLA5
A0A2A2RQW3
F2LBM6
V8C2C7
T5CW97
A0A128F2F2
A0A0M2RZU4
A0A0M2S3E6
E8YQI1
N8XL00
A0A117QGK1
T5D6B9
A0A0C4WU14
F2LJK1
A0A0L8LZD5
A0A0L8LUG3
A0A0M2RW18
A0A1C3VXM8
A0A1I5KVA2
A0A2A2G146
A0A250IUA4
A0A1G8K028
A0A0A6P7Z3
A0A250IXN1
A0A250JJZ6
A0A258P5T1
A0A2A4Z0U8
A0A258NQC3
A0A260PT63
A0A271JC78
A0A260Q564
A0A2A5B2E2
A0A2A3AK74
N6VX33
A0A1C0B031
A0A239LQ06
A0A1I4MPX8
A0A250IUJ2
A0A1Q4AH71
A0A2A5YPC5
A0A2A4PLU7
A0A2A5MAR8
A0A257JDJ8
A0A202E3E6
A0A257JSD6
A0A1I5N8Q4
A0A1I5W5D2
A0A1Z9LQG5
A0A2A2RN72
C6PZ29
A0A2A5YPI9
A0A2A5YW26
F2LLM2
A0A0C2HJQ3
A0A0L8LGU3
A0A0M2S305
A0A1C3V443
A0A1L8R783
A0A1G1IGP7
A0A1Y3P5J0
A0A285CTN4
A0A1H8UW66
A0A2A2RF69
A0A239D0E4
A0A1Z4JNL3
A0A239LFV9
I2WVQ3
A0A1I7EJU2
A0A246GTW8
A0A1Y3NXZ7
V5MG07
A0A258NQV4
A0A1G8GFR1
A0A246KDZ7
G7EKN4
G7EK22
A8GJQ0
A0A028E8F0
F2LE98
A0A0C1YUD8
A0A0M9XU86
A0A0Q6DT07
A0A128F9L0
A0A1F5IQZ1
A0A1I5SN80
A0A257JVC0
A0A2A5M595
A0A2A4PNI6
A0A2A4PQP1
S3BAV6
A0A202DY30
G9ZWA2
F2LCE7
A0A1H6QID9
A0A1H6SUR7
A0A1I5H1R6
A0A1H8PCP8
A0A1I4AZ79
A0A1Z4JAK9
A0A246GT24
A0A239LKL8
A0A250IWR6
A0A1Y3NWH0
A0A1W9V407
A0A250JDX4
A0A1Z9D6K9
F4GCU7
A0A2A4YFE7
F2LAA8
A0A2A5YG41
A0A2A5YWT3
G7EF07
A0A0M2RHT3
A0A1C0AYP0
T4BRK7
A0A1F7H1W5
A0A1H8QC36
A0A1Y3PDG5
A0A223S0U7
A0A1Z9DM02
A0A1Z9JWL2
A0A1Z4JK36
A0A1I4CGH4
A0A1I5SXB4
A0A1F9DHZ4
A0A1D3RLM9
A0A1C3WH17
A0A1S2VQE3
A0A1I5T9T2
A0A250IXT0
A0A1Y3P2S8
A0A2A3APU1
A0A239I885
A0A239IGP2
A0A2A5YNC6
A0A1H6V425
A0A239E4N3
A0A239GLD0
A0A1Y0FTL0
A0A258P6G2
A0A1W9V4M6
A0A1X4NBG3
A0A246AMR5
A0A1Y4RGA1
A0A1Y3P4R1
A0A176HHX9
A0A1L8R8X5
A0A1G6WNY5
A0A2A2RIZ1
A0A250J3W8
A0A258NQ90
A0A1I5Q9F2
R8QBX8
V5M544
G7G164
A0A1I4PX37
A0A2A5YG75
F2LLA9
A0A1M5XM96
A0A134AGH0
A0A1F7QLZ5
A0A1G1IAA9
A0A1F6P4M7
A0A1F7A062
A0A246K935
A0A239GY69
A0A1Z3LVD3
A0A250JMD8
A0A257JCL1
A0A1W9VAE5
A0A1Y3P2Q8
A0A1Y3P7G1
A0A1I7EDA9
A0A258P0B5
A0A265UZI4
A0A1I5KC35
A0A2A5MAE7
A0A250J432
A0A267HSX1
A0A285CIN9
A0A1I5WY53
F2L8F1
S3UY26
D0SR40
X0NX86
K9YNB9
A0A1H6QR68
J8R227
A0A246GZP7
A0A260PAK3
A0A077FAC7
A0A0C1V4I2
I2WND1
A0A2A4PKZ1
A0A1B8W2N6
A0A1Z4JBT4
A0A1H8T5P1
A0A271JB70
A0A1M5XY29
A0A1Q8QKB8
A0A1H4VP53
A0A1H6SWE1
A0A1Z4JIU9
A0A1Z9D7R8
A0A246GP08
A0A246GUZ6
A0A2A2R4Q5
A0A239KLQ0
A0A257JUH3
A0A257JQI2
A0A257JNK4
A0A269ZK64
A0A1G8JI51
A0A1I4QYT9
K9YKI6
N6W3K9
A3JNG7
A0A0W8HEY4
A0A1C3UYM2
A0A1Q8QLQ9
A0A1I4A481
A0A1I7ELC1
T5CZA4
A0A0L8MBZ5
A0A0L8LH16
A0A0M2S4G9
A0A0N1A5Q4
A0A1Q4UHC4
A0A1Q9U805
A0A1B7IKL0
A0A1N6WC43
A0A239EAS1
A0A256WBG1
A0A260PAV7
A0A1W6YNQ8
A0A1Z4JS94
A0A1I5NVG1
A0A1I7E9Q6
A0A1H5ICK4
A0A1I4K1P7
A0A1J4R6M1
A0A239DWX5
A0A265UWZ0
A0A1G6ZF05
A0A1F3X6G4
A0A1G9BB83
A0A1H5DS06
A0A1S6J9S8
A0A257JGD6
A0A1I4RBD0
A0A2A2G4B2
A0A285D4N3
A0A239J2N4
A0A1X1V3Y3
A0A285CZB4
A0A2A2RK61
S3W3H4
N9NX00
B0G7F9
A0A0B0C0M2
A0A0C2HL03
Q1RJB2
F2LQ31
S4MMU7
A0A0N0JDM3
A0A127EN13
A0A1I5Q3F2
A0A1I7EEX8
A0A2A2QMP3
A0A2A5B1E7
A0A2A4PS95
A0A258NVL9
A0A1Z9KC77
A0A245ZKD8
A0A246AJ26
A0A1C3XKT6
A0A1Z9K234
A0A246KMA8
A0A1Z4JQ62
A0A2A5M405
A0A069IM27
A0A089NJB2
F2L8K5
L0GYA5
F2LRB2
W1S8D3
A0A1C7IIX2
A0A0P0NFX8
A0A1C3WW03
A0A1I4D615
A0A1I4AYN2
A0A1I4DMA9
F4G6C6
A0A1Q8QB98
A0A257JTY9
A0A1Z9LHV4
A0A257JDS0
A0A265UZ30
J8N0U5
A0A2A4YG10
A0A2A4YIZ6
A0A1C3VZ79
A0A0M2RT42
A0A128EZT4
A0A1Y3P7C1
A0A239I514
A0A1I7EKI2
A0A1C0B0Y6
A0A2A2G432
A0A2A4YMC2
A0A1Y4RN51
A0A1G7ALZ9
A0A246GXC1
A0A239C6Q1
A0A250IVX0
F2LL70
A0A1W6VE54
A0A1G6SM18
A0A1H6QEM3
A2VX72
C6PNC3
A0A101QKM1
A0A0P7EAG8
A0A0X7BCG8
A0A1C3XII5
A0A1I5LDI9
A0A1I5QWI1
A0A1G6VZW4
A0A1W6YFZ5
A0A257JJ07
A0A1Z4J9M0
A0A257JF29
A0A265UQ12
A0A265US20
A0A245ZMX6
A0A260Q0Q2
A0A285CVG5
J8QZJ3
A0A086BVE4
A0A260PKE5
A0A0L8LUP5
A0A1G8LTI6
A0A1H4YL23
A0A1I4BNE9
A0A1I4EHM7
A0A1G1IFL7
A0A1H5NJE6
A0A245ZGA8
A0A245ZUP4
A0A1Q8QUV8
A0A1X9LI14
A0A1W6YPP8
A0A265UQH0
A0A1Z4JFD7
A0A245ZNI1
A0A0G3X6I6
A0A1C0AUT9
A0A1I3YGG6
A0A1I5P0Q6
A0A069IPC1
T5D3Z6
A0A0L8LL61
A0A0L8M2F8
A0A0S8GS39
A0A0M2RQ84
A0A0L8MIX1
A0A0L8MG28
A0A1C3WQR9
A0A1H5JSA9
A0A1H6RUR8
G7W5T3
S3A286
A0A1M5TC49
A0A1H5G7S5
A0A1Q8QFW7
A0A1H7G2G5
A0A1Z9DT63
A0A1Y3P0N5
A0A246AKJ2
A0A2A5B755
A0A2A5M3L0
A0A285CU75
V5M2U3
I2WY80
T0UUI5
V8BMS4
A0A077FFM3
A0A098GC48
R5PMI9
A0A0G3X5I1
A0A160UCK4
A0A1C3WSD0
A0A0W0NI88
A0A1V2YFX5
A0A1Y4RGU3
A0A1I4PEX6
A0A1I5SZ53
A0A2A3AW12
A0A245ZNZ6
A0A269ZIQ6
A0A239FNS0
C6Q0L8
A0A0M2RUP7
A0A0M2S7G8
A0A1I4DL24
A0A1G6GHV7
A0A1H6U8D9
A0A1H6VTZ3
A0A1J1LW33
A0A1G6GKX7
A0A1H8KI92
I0W8I5
W3Z0K2
A0A028DZA5
A0A0C2DSU7
A0A1B7IBT8
A0A1B7L0R8
A0A1C3X618
A0A0Q5UD02
A0A0N1ANR5
A0A1C0B076
A0A1C3WWL1
A0A1F6NZ05
A0A1Q8QDH9
A0A1I4J148
A0A1I4GS51
A0A1I5JN97
A0A1I5IZT0
A0A1Y4R1F4
A0A1Y4M6H9
A0A1Y3P5S9
A0A2A2RPU4
F4G8A5
A0A166V5V3
A0A085FFN8
T5D4M4
A0A1I4ACS7
W0DVW6
A0A1S6JHI1
A0A1Z4JPV1
A0A1Z9EF80
A0A0M2RVJ9
A0A246ALJ5
A0A250IWY7
A0A267HU47
A0A2A5YWX6
G7W7Q6
A0A1Y3NVU0
A0A1W9VFM2
L0GXH1
A0A1V2YH55
H3NGG9
A0A2A2RKK5
A0A202E018
A0A077FDD2
A0A257JS08
A0A0E2RDJ8
A0A0G0IUD2
A0A0H3HAW8
A0A0R1U3B7
A0A0R1T1E8
A0A1I7EQE7
A0A1F8IM84
A0A1D8SNN6
A0A1I5L983
A0A257JMM8
A0A1Q8QM94
A0A1Y3NXA2
A0A1Y4R943
A0A2A4YNK3
A0A250J1H6
D6EPK9
A7BDV2
A0A176HJP0
H9ULW8
A0A0C2HPB3
D0ICA9
A3JRJ2
D0IC05
A0A0M2RXN0
A0A0L8LXF5
A0A0L8LH97
A0A0M2S5A7
A0A1G6SD34
A0A1C3X7Q7
A0A1F5ITK8
A0A1F3X7C5
A0A1G7TLB6
A0A1I4MQC8
A0A1I7E1X7
A0A1J4QXS7
A0A1T3DTJ6
A0A239FPT5
A0A265UVE4
A0A267KIE0
A0A1T3DXF6
A0A271JBX1
A0A239IUL5
A0A1Z9VHK8
A0A1I4EMD4
A0A250J382
A0A257JKC8
A0A267KN67
A0A2A2G3N6
A0A2A4PU30
R8QUG2
R6UKL8
G7WIW1
R7P192
A0A0A2SRM2
A0A128F4J5
A0A1C3V7Z2
A0A1Q8QBN5
A0A1Y4RFK7
A0A239GMC7
A0A1I5LRB9
A0A089Q060
F2LDQ1
A0A0A2SWS6
A0A0M2RYH1
A0A136L774
A0A0W1L3C6
A0A1C0AU39
A0A1G9FTA3
A0A1I5KQJ9
A0A1D3RNH0
T5D689
A0A059KHP3
A0A0C4WPB6
A0A0A2T5N5
A0A0L8LUN4
A0A1G6UXZ8
A0A1I3XUS8
A0A1Q4ALV7
A0A1I4H3G8
A0A1G8WFS9
A0A1I4JV23
A0A1G8BAA9
A0A1Y4M6C1
A0A246KJW5
A0A1Q8QSF9
A0A1Z3LZ88
A0A1Y3P7D0
A0A2A5YMT1
A0A2A2RZA1
A0A265UM40
A0A1G8V3Z6
A0A285CLK6
A0A2A3AVH6
E8YGB8
A0A267HTK1
A0A265V0N4
A0A2A2FQG4
C6PW18
B5W5W9
A0A096CX52
A0A059KKP2
A0A168TBH1
H3NBS9
F2LAW4
A0A1I7EIR4
A0A1T3EF28
A0A1I7EJQ3
A0A1G6SY03
A0A256WFH2
A0A260PYU2
A0A271JA58
A0A246AMZ5
A0A250JIM3
A0A1Y4MDI0
A0A1H6R932
A0A1H6QJ01
A0A1I4HVR6
A0A1I5HV99
A0A1Q8QEF5
A0A1Z3M092
A0A246ANU3
A0A250JD72
A0A260PFP4
A0A1Z9DVR1
A0A246K7C1
A0A1Y5S8D2
A0A246GS69
A0A1H4RGY0
A0A1W9VH72
A0A1Z9LNJ4
A0A246GQR4
A0A258P7F9
A0A2A5M4U7
A0A077FCY3
A0A077FDG5
A0A0A2ERP3
T0TFF3
A0A0E2ACP6
A0A0A2SW98
A0A1G5VJ03
A0A1W6YP65
A0A1Q8QPG4
A0A246H070
A0A250JBK7
A0A1Z9R378
A0A223S267
A0A246GS05
A0A250JH65
A0A2A2RX99
A0A2A3AXS4
A0A239FMY2
A0A246GN85
A0A250IXQ1
A0A1G8LNA9
A0A1I4NW10
F2L7T5
F2BSQ1
F2LFZ4
E9T9S8
I0WBT6
A0A1H5G3Y2
A0A1F2QL01
A0A1H8SJN8
A0A1I7DTH2
A0A1J1LRS9
A0A1J4QVG4
A0A223S213
A0A1Q8QMH1
A0A271J809
A0A1H5DM99
A0A239E129
A0A250IVJ7
A0A271JDH2
A0A257JQA9
G9A6S5
A0A077F567
H3NDP4
Q2J8B9
F4G8A3
A0A246GZ29
A0A1Z4JSD3
A0A1W6VF81
A0A285CNQ7
A0A1Y4HGZ7
A0A2A5MA76
Q5YRP7
A0A267HSH2
A0A267HUT1
A0A128FCE1
A0A0N1AMN7
A0A1F6JWN2
A0A1G6GIZ3
A0A1D8ASX2
A0A1F5IQY6
A0A0W0N3T2
A0A1J4QTU4
A0A1I5J332
A0A1I5WYP1
A0A1I4DT15
A0A1L8R5F4
A0A1X4N795
A0A1H5MWQ6
A0A1Z4JAD8
A0A1G7VNK7
A0A1I4BBY5
A0A1I7CNU6
A0A250J9P8
A0A1C0AWV2
A0A0N1L7I6
A0A0R2A688
A0A1B8VYM6
A0A260Q1Q3
A0A285CIS4
T5D511
A0A178GWD5
R6ULE1
A0A0L8LPB3
A0A1C7I7K2
A0A0Q5HA00
A0A1C0AYY3
A0A1D8STI6
A0A1I7AGX2
A0A1I5JTX9
A0A1M5SW68
A0A271IVE1
A0A271JDV4
A0A2A2RD89
A0A2A3AMC2
A0A2A5YSL1
F2LP54
G9ABL7
A0A178GUF8
K9YLT6
L0H0E8
A8F0S3
A0A0A6NXY5
A0A1G7NM43
A0A1H8PLD5
A0A1C3X1A1
A0A1I4LJD5
A0A1W6VB59
A0A1H5M398
A0A1S7NBX7
A0A239E7T8
A0A256WAM7
A0A1Z9D713
A0A267KL90
A0A250J6K0
A0A269ZKC6
A0A271JBF5
A0A271IUR6
A0A1G8NW25
A0A2A5B7U3
A0A1I5ALW4
A0A2A5M7J4
F2LNE1
A0A0C1W256
A0A0L8LVS7
A0A0L8LN02
A0A1C3VUH1
A0A1B7IPF3
A0A1T3EKW4
A0A1T4XR79
A0A1Z4JPP4
A0A271JE20
A0A1Z4JFW2
A0A239JQE0
A0A246AQP3
A0A1I5LZA9
A0A2A3B0K2
A0A1I5FNW6
A0A2A2RTR1
A0A2A2QQF8
B4SQC6
A0A1F7A1D6
A0A1T3LZ23
A0A1J4QSQ3
A0A1I6Z3M2
A0A1G6GJZ5
A0A1Y4R9X8
A0A1N7BDU5
A0A1T4KQ61
A0A1Q8QAK6
A0A1Q8QNI8
A0A1Z3LX14
A0A1Y3P1A0
A0A1Y3P4Q4
A0A257JTW0
A0A1G6SKW9
A0A1H5LY61
A0A1Z9KDH4
A0A239HX59
A0A239JX31
A0A258PB23
A0A1G7AHI7
S3VAM3
F2LC36
N6VYP4
R7FLU1
A0A178GSY6
A0A178GW81
A0A085ER51
D6EMB4
A0A170PUS2
A0A166VGH6
A0A0W8HJF6
A0A1B8WLB5
A0A0L8LGR9
A0A1F5IR38
A0A1C3XKG2
A0A1C3W9B5
A0A202DY75
A0A257JIL6
A0A258NPF7
A0A267HTA1
A0A1Y5TCL9
A0A0M4TQE5
A0A0M2RZ57
A0A0G3XAK1
R7FI03
A0A1C3X9X1
A0A134AJY5
A0A250J463
A0A265UMU2
A0A127ERG9
A0A246AQS9
A0A1H6R543
A0A077FCV1
H3NDN8
A0A077F4L9
A0A0C2DUU7
A0A0Q5UW89
A0A1C0AW09
A0A1F6NYF8
A0A1H6WHT7
A0A250JB22
A0A1G8P327
A0A1H4RXK6
A0A1I4A0N4
V5MFD3
A0A1I4PKZ2
A0A2A2RP97
E1LKV7
F2L8U8
A8GC49
I9P5Z9
A0A077FAV7
A0A0E2ABH0
A0A0S8GS64
A0A0L7YSL7
A0A0P0NMT0
A0A1G8W8H5
A0A1I4GX33
A0A1E7S2V5
A0A1F5ECU0
A0A271JCB6
A0A1H5JX23
A0A1Q8QHG4
A0A2A5B254
A0A1I5QP95
A0A1Q8QK59
A0A1T3EER2
A0A1H5A659
A0A1I5B6P5
A0A1Z4JN57
A0A1W9JHS1
A0A1Q9HB48
A0A246GU92
A0A1I5DSR3
A0A1Z9R2D9
A0A1H8UK62
A0A1Z4JRZ9
A0A1X4N3W2
A0A1Y4HVG1
A0A285CRI2
A0A285CUV0
A0A2A2RKP3
F2LID6
A0A202E236
A0A1G7NBZ4
A0A1I5J7B1
A0A1G6GRA2
A0A1I3XEY1
A0A1I6XNH6
A0A1Q4UGB0
A0A1Q8QI00
A0A1Y4RSA9
A0A1Z9D7U1
A0A1Y3NWZ7
A0A1Y4RCP5
A0A1S2VKW9
A0A1Z4J9B8
A0A245ZJY2
A0A250J6A6
A0A2A2G568
A0A2A2RK48
A0A2A4PTF2
A0A2A5M4V3
A0A2A3AYF0
A0A2A4YZX9
B5VY09
Q5YUU6
A9B3A2
W1S3F1
D0SPH6
F2LQV0
X0R238
A0A0M4TQ94
A0A0N1L7C7
A0A0R1SXX5
A0A1H5K228
A0A1I3ZFM1
A0A1Z3LWQ2
A0A223S0W5
A0A223S986
A0A246KG91
A0A2A4YSQ4
A0A246GQX2
A0A260P5C2
A0A127F150
F2LLC8
A0A077FLJ0
A0A1G6WMK1
A0A1Y4R8T9
A0A246KAJ7
A0A1I5GXX6
A0A239EY86
A0A1I4CQD5
A0A1I4QAL8
A0A1Q9HRB2
A0A1X1UFI2
A0A1Q4AC31
A0A1T3EDS0
A0A1Y4M4Q0
A0A1Z4JME4
A0A077F1N0
A0A134ABG8
A0A0M2RF51
A0A0N8HQ80
A0A0L8LRC2
A0A1F3CB29
A0A1L3SUV8
A0A1I4IHE2
A0A1D8SIK2
A0A223SC19
A0A267KFI4
A0A1Z9E6B9
A0A1Z9LNA3
A0A271JE59
E1L532
A0A178GXR2
A0A2A2RWU7
A0A1Q4UA49
A0A1I4FHB0
A0A0R0MGD5
A0A1H5BNT2
A0A285CS65
A0A1Z4JGI4
A0A2A3B1F9
A0A271JCT5
A0A285CWL4
F2LKE3
A0A1F5S130
A0A1H8VTF4
A0A1I5IRA9
A0A1Y3PAA5
A0A285CK98
A0A250J642
A0A1Y3NZ00
A0A1Z4JSL9
A0A1Z9DUT2
A0A1Y4I288
A0A250J2K4
A0A1I7ESH5
A0A1Z4JQX4
A0A2A4YZ72
G7EBI4
D0I764
A0A0B7GUN0
I2WZ95
N8XKC0
A0A267HND2
A0A098G000
M9MAG3
G7EJN9
A0A077FIF8
A0A077FAP0
V8BP81
A0A0S8GPS0
A0A1C3X5D4
A0A1C3VSX0
A0A1C3WLR9
A0A1I4FL33
A0A1I7DBL6
A0A1I4EZE1
A0A1I4N0G0
A0A1S7NHQ2
A0A257JK91
A0A239L6L7
A0A260P3Y8
A0A1Y4RHD6
A0A1Q8QIZ1
A0A2A2RK70
A0A246GYZ4
A0A257JAT0
A0A1Y3P0J4
A0A1Z9VLX7
A0A0Q5URL4
A0A1B8S3E5
A0A1C3U571
A0A1H5MX24
A0A1I4K3A1
A0A1I7BRK4
A0A1Y3NYQ9
A0A1X9LTW7
A0A246GPR4
A0A250JBA5
A0A258NW40
A0A1Z9E7G5
A0A1Z4JRU9
A0A223S568
A0A1Q9HK08
A0A1Q8QC85
A0A250J0X8
A0A271JCW4
A0A2A3ALF8
A0A2A3AUI9
A0A2A3AVS2
A0A1Z9R3A6
A0A250J5A7
A0A257JK92
A0A2A3AWG9
S3VI28
A8FE01
F2LTA7
A0A176HKL6
A0A0G0TU28
A0A1F5ISG2
A0A1G6GNW7
A0A1I4CA57
A0A1I4JBK5
A0A1G6IJJ3
A0A1I4CEJ7
A0A1P8WRK0
A0A1Z9VG88
A0A1T3E5B1
A0A1Y4RAH3
A0A1W9V4U8
A0A239J864
A0A2A3AMJ4
A0A2A5YS78
E1LPU7
A0A260PDR8
A0A2A4YSE4
A0A239JQG5
A0A260PKR4
A0A285CN78
V0YWE4
J3CSD8
A0A068N3D9
B0NBA7
A0A0X7JEB6
G4Q9P6
K0WVH4
G8UWT8
J3F9M1
A0A1A7KGH6
A0A1V9UBB0
A0A1G3FWP2
A0A0M0EGP1
A0A0M1L9U5
R7BKW4
A0A177RD57
A0A1L8V202
A0A0M1LWM2
A0A138A7L5
A0A138AWY2
A0A1B8UQW4
A0A095UK75
A0A015X794
B1MHS2
H1WPG2
U2VBY8
V7G7V1
A0A1V6M837
A0A1S2PWE4
A0A1S2PHT8
A0A0M9YV41
Q4BW53
A0A1S2QD18
A0A150Z7Q0
A0A0X3SXW8
Q98EQ8
A0A1S2PJE7
A0A1F1E7F8
A0A127AQE3
A0A162LPJ4
A0A068MXC9
A0A1M5XFB1
A0A0Q8CCZ1
I2HMW7
A0A1I6HMX7
A0A1W7D306
A0A1S2QCZ2
A0A0X8KN46
A0A139KUB1
J8IS60
L3QFS4
A0A1X9M9T7
A0A0C1TUG0
A0A242VN37
Q24SB9
A0A1Z8Q7P7
F9SJ69
D5SK77
A0A0L6T4Y0
I0VZ81
A0A060QBU5
A0A0M2EC96
A0A0M8TVC7
A0A0N1BVB2
A0A0R1PDV7
V0Z604
L3QGU2
A0A0D5A6Z7
A0A1S2QCQ3
A0A1Y3RW50
A0A1I6V2M8
V0XJM4
A0A0C1R1B2
B5GT89
Q2RUQ0
A0A1R1EFL4
A0A1X9MMR4
A0A1Y3W2X1
A0A1M4M637
A0A0H3GSI9
A0A0M0A209
A0A162M1N6
A0A162J5A0
A0A0N0SFN1
A0A0N0ZKH9
A0A0N1KNP5
A0A0A3Z5D8
A0A221URZ6
A0A221UWM6
H0SC15
B5GQ27
A0A139LTC2
A0A101A2H2
A0A101AHI0
G8UYV9
A0A0L6JGM5
A0A0H3GST4
A0A1X2RSE4
A0A1F4AJ65
A0A1M7AAJ2
A0A1V0LBP5
A0A1W6SKI3
A0A120CS82
M3QFV4
B5GMH4
H8G9K7
Q24WM4
K1LK36
M7NLQ8
M7NUB9
A0A099P9V5
A0A1L8V4A6
A0A016AF97
A0A1A3D755
M7N1L4
A0A1M7KH90
A0A1M5XLY9
A0A1P8PRA5
A0A1V0LA59
U1S692
A0A117JM06
B0NA48
A0A179YEJ2
V7G022
I2XBK8
A0A0U9HXZ3
Q4C9H1
A0A1P8PUM9
A0A0X3SQY5
A0A220RK94
A0A1N6X8Y9
J3DDK5
A0A0F0Y9I2
A0A0G0MQZ7
T0T6V4
A0A015X5I8
L8P113
A0A1M7QK63
V0XI15
A0A1Y2KS21
A0A101UQ69
A0A0F0HFE2
A0A174LMQ2
A0A1B7W8W3
A0A0C1QYA1
A0A101US15
K1LS42
A0A101LD59
A0A085L4P3
A0A1M6N594
A0A1A5SQS2
A0A1B2DCC2
A0A1Y4LB13
A0A142YAU6
A0A0H3GRP1
A0A1A3DRY2
A0A1A3DVR1
G1VIH0
A0A221V4R5
A0A0R2SHN2
A0A150Z8D4
Q981S5
V9WUA1
V9WZX3
A0A0S6U9T6
I2X3R7
I2XJS9
J0HUF2
A0A1A7KMB7
A0A142YKZ3
A0A0M8SPX6
A0A060PSU8
A0A179YNQ7
L7U4Y8
I2XIG0
A0A0L6T3B3
A0A0Q8ESH1
U1QMM4
A0A1M4M9D2
A0A150Z504
A0A1T4MZ06
A0A1Y3RY18
A0A1G5DQV7
A0A1G3HRX6
A0A161IEW8
A0A220RA76
A0A1S2NW15
A0A138AIE6
A0A0X3T6N4
A0A101V3Y6
A0A1C5E859
A0A1C7EDS9
A0A1G5D406
A0A1A2D050
L7U6Y3
A0A1M7Q112
H0SDB6
I0JXU5
A0A1V6MAW8
A0A1R1ERD9
A0A1T5E158
A0A1F5ADM8
H1WR18
A0A1W1WAQ0
I0VS98
A0A101ACA4
A0A101L615
A0A0L6J7M0
K9T787
A0A060QDV6
A0A1F8CYE8
A0A1G5DFS5
A0A0M8STZ0
K9T3G9
A0A0Q8EB88
G1VIY6
A0A1W7CSI5
A0A150ZIC1
H0SG41
H0SMM1
V0X7G9
B1MJ95
A0A1S2PVF2
A0A1T5BQ07
A0A1I6VF09
A0A1F9QIZ0
A0A1W6SM24
A0A0S6U628
A0A1B8UMH0
A0A068MW72
L8NWP7
A0A1C5EX74
A0A1F1W2G4
A0A142FE22
A0A1A7KMM8
M7N170
A0A1V9UD51
A0A1P8PQL9
D5USV1
Q24NG5
A0A1A2CJF8
A0A1Y3RLI0
C5TLV9
A0A1R1F109
A0A1R1F550
A0A0A2HFF4
A0A0D5ADL0
A0A101LDG3
Q0F0N3
Q2RS79
A0A101AAK5
A0A0F3LT38
A0A0G0JNZ7
H8G3K4
A0A127CL84
A0A127PED4
A0A0Q8EJ19
A0A139BWH3
A0A117S351
G4QBJ2
A0A1T5DD06
A0A1B8QWH0
A0A1W7D1Q9
D5UYT9
A0A1I3N390
A0A1L3JI26
I2HPC7
I2HVV9
A0A209BIG4
E3CDU9
Q2RUJ4
A9WSC5
A0A0A3YNX0
K0X140
A0A1A5TD56
A0A127P513
B7N6C4
H1WPA6
A0A0Q6IEL8
I2X5G7
Q98HR9
A0A139LS28
A0A0X3SWE4
A0A101V5I5
A0A101UR92
A0A1E3D2V0
A0A142YLH7
A0A0S9QPQ8
R5KIC6
M7NU48
A0A209CGW4
A0A0P6VFJ1
A0A0N0IK68
A0A0N1BYK4
A0A101UPW5
A0A143WQR4
A0A1L6ZG36
V7G643
B5RQL9
A0A0Q8EN83
A0A0R2SNP8
A0A0U9HP25
A0A139L255
A0A089HST3
A0A1P8PY13
A0A1S2QF31
A0A1C3V5I5
A0A1F1W1R1
A0A101UQ24
A0A1H2BWM1
A0A127PBU8
Q988Y6
D3DKG6
A0A1S2QDP3
A0A0X7JGY1
R5KIX6
A0A088NLX8
R9X2D9
A0A1S9I9Y5
A0A1E2SKV5
I2XCK3
A0A1V6M5V4
A0A1T4MHD7
A0A150ZK47
A0A0A2HKZ3
T0T1N0
A0A179YFL7
S2Z4K4
A0A0S6U6T1
I9XV18
A0A0L6JD78
A0A0S6TW85
A0A127CF41
I2XJF2
A0A1G0RJD9
A0A0K9T4Q1
A0A0L6J6Y4
A0A1S2PL16
A0A1S2Q3B1
A0A1S2QEX2
A0A101LF99
A0A085L365
D5UMX1
A0A1V6MFI6
A0A0S6U0D8
A0A0S7XR09
A0A0K9T4V1
A0A0K9T5N1
A0A0L6J7H1
A0A016AQ68
I2HTM6
A0A060Q9V5
H0SKW3
I2X658
Q4BXA1
A0A150Z1Y3
A0A1B8URH2
A0A0T6W1R3
J2P360
A0A1X2RW08
A0A1H1Z8R4
A0A1H1TDL2
A0A243PXB6
A0A1M5RWF7
A0A1S9I0T1
V7G617
A0A1X2RRK3
A0A168EYZ3
I0K0I8
D9UW31
Q24Q02
A0A1S2PRH3
K1KS14
Q98AH0
U1RH34
A0A0X7JLJ5
I2HPT2
C0G9S4
A0A1Y0DUW3
A0A1M5W958
A0A0M0EKR4
I2HTC2
A0A0S8DMT7
A0A0S8DVT2
F9SB58
M7N4M4
A0A124IE02
J2KMY9
Q24W83
A0A150ZIB2
Q8DZQ8
A0A1G1ZWA1
A0A0M0A9K5
A0A1V2UAB7
A0A1P8PYT9
A0A0M2EGM5
A0A1S2NW11
A0A1S2PZY1
A0A1B8UWX5
A0A0F0H1V0
G8UYY1
A0A1Y3RW01
A0A1V9UCN0
A0A1F1W060
A0A1F5RZA0
A0A1F9QRE1
A0A1F9QPF6
A0A0M8TQ42
R6Y9N0
J8MZJ4
A0A1F7W9C9
A0A0P6W7U8
A0A0R1NZY1
A0A133QGP2
A0A135P7G6
A0A150ZCA5
A0A1C7BYB3
A0A1D3A671
A0A1S2QGH1
A0A162L0G2
A0A127P989
A0A177QM53
Q9KTQ6
L3QQ68
B1MLN4
A0A1F4TN31
A0A1F3Q3Y9
A0A1F9EQS7
A0A1G1ZY70
A0A162KCD4
A0A1A5T4Q6
K0ABG7
A1URG7
V0X667
A0A138AEJ3
A0A139BSH0
A0A1W7D0N6
A0A1S2NTL8
A0A133PVV8
A0A0X3SR65
M7NN25
L8NTP7
A0A1F1WY25
A0A1G1A0Q6
K1KGT4
B0NBH9
A0A1Z8QDD7
A0A1G0ZUX5
H0SBM3
V7G4T5
V7GCD6
I0VY98
L7UME9
A0A1S2QJI6
A0A1S2QND4
A0A0H3GT64
A0A1D3AH76
A0A1G1A775
A0A1G2CQ66
A0A1M7LE28
A0A0X3SN38
A0A0X7JJH6
A0A1C5DR87
L7UNE8
D3DG74
A0A1S2P520
A0A1S2QEH6
A0A1F9QIX4
R5K2R1
G5K5A5
A0A0U9HX07
A0A0X3SV27
A0A1B2DS61
V7FS01
H0SP04
A0A1Y0DUS1
A0A1C3UAG7
A0A1V9V139
A0A1G2CR11
H8GEL6
A0A088NRW9
A0A1M5LTK9
A0A0N1LKJ4
W0AR96
A0A1R1EEQ3
A0A1S2AB13
M7NQA1
A0A085DU98
A0A1F1XVD7
A0A142YIA7
A0A117N7D2
A0A0X7JF78
A0A142YAT4
A0A099P8H8
Q251J2
A0A1Y3RY99
A0A1C5BGV5
A0A1B2DJW4
M7NQW9
A0A1A7KGD7
A0A1F3QDI5
D0S7P1
G5K1D1
A0A220RFV0
A0A1L8ULK2
A0A1M7NSH4
A0A1R1ES82
A0A101LCV0
L3QJX0
L3QQD0
J3CRS6
A0A1W7CSF1
A0A165PLX5
A0A0L6TB79
I2X5W3
E3CEP1
I2X4K8
B1MJG9
K1LLI1
A9WPD0
A0A1A3DFX9
A0A1F1XHW5
A0A1G3HQU6
A0A1W1WQH4
A0A1F1DVR2
A0A1M7EIN2
A0A174ISS4
A9WPM1
A0A0H3GWZ3
A0A1W6ZA90
A0A139LBV6
A0A150Z4E9
A0A150Z561
A0A0C1QXP8
A0A1E3D3T0
A0A0H3GL52
A0A1V0Q5D5
A0A0L6TAY5
A0A0P6VIW0
L3QAQ2
A0A0X3SZX5
A0A1V0LC73
A0A0M8TTC5
A0A101LFH4
A0A101UU44
D9UVR5
D9V216
D9V5B3
D9VA27
D9VFY9
A0A1S2PSD3
A0A161Q0J3
A0A1F9LU49
A0A1I6QEZ5
V7FTI8
Q4C3T6
Q9KLE0
V0XUA6
A0A1M6TBT8
A0A1M7IG73
A0A150ZFU8
A0A1C3V3P0
A0A1C3VFZ6
A0A1A5S588
A0A014CTW3
A0A0M8TSH7
A0A139KYL0
A0A150Z5V9
A0A0E1YB56
A0A142FCR4
A0A142YJ30
M7NIX5
G1VEM5
B1MN69
B7N3K1
B7N487
A0A1G9XC99
A0A1I6PQQ5
A0A0M8SV63
R6Y1C7
R7BL68
A0A1M6HKR1
A0A0M0EKG5
A0A0M0EC56
A0A0C1TY28
Q4C128
A0A089HVG9
A0A1S9I2U6
A0A1T5FUC4
A0A1F3PZZ6
A0A101H8W2
R7BFL8
A0A1W1WPD1
A0A1H1U0Y4
A0A162L353
A0A1M3G292
A0A1M7BSF5
A0A0N0K9J0
A0A0Q6PSG3
A0A0Q7RHW5
K1LQN7
A0A1V2UE80
A0A1V6M433
A0A0L9Y569
Q0K0P0
A0A068MTE6
A0A1B9PYL1
A0A1F1DSS0
V0YG22
M4KFA3
J8MSY4
V7GBT9
A0A1Q6RNG1
A0A0T6W439
H8G8H9
A0A127PH76
A0A1L9H1G2
A0A0Q6Q6J4
A0A0Q8EX46
A0A0X7JGY2
A0A095VAV6
A0A1C3U8L0
A0A1G3HEG0
A0A0F0HBF7
L8NPB2
B7N8P8
T2PII7
T2PL73
A0A120CSX1
A0A101LEQ6
D9V8C8
D9V7Q9
A0A0H3GVY6
A0A162JV37
A1UTM5
L8NSZ2
T2PIC5
A0A0Q6PYR7
I2HS74
A0A0W7W692
A0A101ABM4
A0A0F0H9N4
A0A0F0XH26
Q24SZ8
Q8DY88
A0A1L8UY20
Q988Y3
A0A243PP48
A0A1X9MAF2
A0A1M7P150
K1MBV4
A0A1R1ECV5
A0A1S2PII7
A0A1Q9LSW6
A0A1C5EAI1
A0A1Y3VT52
A0A1Y2KPW2
A0A142YCM1
A0A0L6JGR2
A0A0P6V8D9
A0A138AUI7
Q98KI1
A0A1C5BLC5
A0A1C3W9D9
A0A0S6U9N7
A0A127CQQ8
A0A177QMR4
A0A1M6FP97
A0A0M0EI76
A0A0N0ILJ3
B5GQI9
A0A1Y3VSZ4
A0A1Y3W284
A0A1C5BS20
A0A1F1WMT7
A0A1F8GU84
A0A142YM25
A0A143WQB8
A0A0S7Y6R2
A0A1G1A3F2
A0A0K9TGE1
A0A0M0A6I5
A0A0M2G1P1
I0K026
C5TIS9
A0A1A2CH31
A0A1X2RJF7
A0A0M8SPD9
B1MM88
W0AR06
L3QQV3
A0A1C7BXE6
B1MEF7
G8UXT4
A0A142FDK8
G5K5K6
A0A1M7LN64
A0A177R1I3
A0A1W6SS76
A0A1V6ME22
A0A242VPA9
A0A1M3G118
A0A0M8SPZ1
A0A174N4A8
A9WSG6
S2Y501
A0A1R1F2L2
A0A1W6Z9Z6
R5KJC1
L8NPZ7
A0A1A5T977
A0A1A7KF79
A0A1F3K3G6
I2HQ53
A0A1M6TKX0
A0A127AMY4
A0A0K1UEF4
A0A0M0EEH0
Q98JC0
I0R2P2
A0A085L0D5
V0Y5H7
A0A1M5R0X7
Q0F1U7
A0A1A3DIF8
Q24MI8
A0A1S2PJV6
A0A1S2Q1K1
A0A060QF95
A0A1M6ERP1
A0A1V0Q805
A0A0C1QYD7
Q98H91
D9VCS6
K0AE70
K0WWY7
A0A1A5T2J1
A0A0W7WAJ1
Q2RR45
A0A014EA51
A0A1C7CCE3
A0A0D5AEF5
A0A1A6GC83
A0A101L6B4
A0A0F0HH11
A0A101A533
A0A174HB04
F9SLS6
M7N412
M7N648
D0RYP6
H1WSB1
A0A0S6U5C1
A0A127PIH8
A0A127PIV5
J8J8X1
A0A085L0T2
H0SBP0
E2Q0L3
A0A1Q9LPL3
A0A0P6VKJ4
A0A0M0EJD7
A0A0M1LE93
A0A0N0K7T1
A0A0Q6I2W2
A0A138A3N5
V9WTE0
G1VIL8
A0A179YIW8
A0A0K9T579
Q4C630
A0A177QQR3
A0A0M8SLV4
A0A1Q6RRR6
A0A1N7CKS2
L7UFV5
A0A0S9QUC1
A0A1Y3RZH1
A0A1W6SKL3
A0A1N6YZV6
A0A1R1EPY8
Q0K2L5
D9VDJ3
D9VHD9
A0A1F5ACY5
A0A1A3E3C5
E7S7J6
K1KLL2
M4KNL3
A0A209C2B4
A0A1L8US33
E2Q4K7
A0A1R1EL53
A0A1R1ECE8
K0A9I9
A0A127JPZ3
A0A127PEC4
F9SAE2
J3F7U8
A0A1M5WY38
D0S2U8
Q8E0L6
A0A0Q8EF66
A0A0Q7QQM7
A0A0R1NVF3
A0A0R1P6U0
A0A150ZJX0
A0A0X7JPQ0
A0A1B8UMN4
V9WWF4
A0A1X9MM83
A0A0D5A9Y3
Q0F387
K1LLK2
K9T6F8
A0A1X2RSQ7
A0A1Q6RP46
A0A0M9YV70
A0A0R1NYJ0
A0A117JK82
Q8DYE0
A0A1S2Q6C1
A0A1T5CFA8
A0A0X7JF38
A0A1B7X134
A0A014CAW1
A0A1I6SMR9
A0A1L9QL84
B0NIL9
G1VC89
A0A0A3YP66
A0A229GS50
Q9KN15
K1LFZ4
A0A1A6GB10
A0A0S6U528
A0A1M3G9P9
A0A1X9MBI4
A0A0M0EEN2
T2PJL4
A0A0X7JG91
A0A133PXX8
A0A137ZZE2
A0A117RYT5
A0A1C7C2V7
A0A0S6U558
A0A0S7Y6S9
A0A127JZV9
A0A1P8PU92
A0A1M3G5B2
A0A0L6TBT5
A0A1Q6VMB7
A0A0Q7RMF8
A0A0Q7RT70
A0A0W7W6V4
A0A0W7W9F2
D9UXK9
A0A1F9QMJ6
M4KGG9
V9X157
E2PXF3
B5RQC9
A0A221V549
A0A229GRU5
A0A1M7P500
A0A1P8PQR4
L7U2Q7
A0A1G0ZXC2
A0A1G5C0S8
A0A0Q6Q2V5
A0A1Q9J3C1
A9WTB2
A0A1F9LMQ2
J2U1V4
J3CXE5
A0A1W6ZEH2
A0A1H1S316
C0G6N7
A0A1L9QU60
A0A1M4M385
A0A1M7MJR7
V7G836
A0A1Q9LRI2
A0A101UYV5
K9T181
L7U844
L7UMI1
D3DGR6
A0A163CVF8
A0A1L3NDD9
H1WRN5
T2PKZ5
A0A1Q9LNQ7
A0A0Q8CAJ3
A0A133QHM2
V0X118
A0A1R1EUB9
A0A0D5AGQ8
Q987U9
A0A1Z8QD62
A0A1F4A6K1
A0A173L108
A0A1I4Q3K1
D9V0D7
A0A0A3Z8K7
A0A0X7JK32
A0A1B9PXS2
A0A101L6P8
A0A165PQA7
A0A1G5CLZ1
A0A061PKB9
A0A1A5T9N0
A0A1W6SQ79
A0A1Y4LP95
B7NET6
A0A179XQ82
E7S821
R6YHK8
A0A242VS08
A0A0M1LCY5
A0A0M2EI92
A0A0A2HJB8
A0A1B9PUL0
A0A0E1YCJ1
Q9KLE2
A0A162JZQ6
A0A127JW39
A0A1L9QT66
U1SKI0
A0A0A2HG49
A0A0C6P3J2
A0A1A5T9J3
Q8DXA2
A0A0A3YQB1
K9T6C2
D9V4I1
S5FZK5
A0A101UXC2
A0A1B8UYV0
A0A1B8UTZ0
A0A1C7CBT4
A0A142FB54
A0A0L6T9B6
B7N782
A0A1M3GCY9
A0A0X7JC59
A0A0M1L1S4
A0A1I6SSW3
A0A1I4NL61
A0A133Q7C1
A0A135NZ19
V0YEI4
A0A1Q6VPI0
M3RN72
A0A1Q9J235
A0A1F7R133
A0A1F3Q2K8
A0A088NG29
A0A1G5F3P3
L8NPR2
A0A1V0LN15
A0A1Z8QXR5
A0A229HF23
A0A1L6ZGG6
A0A1M3G8T2
U1RF76
A0A0E1QH25
D0CSQ3
D0S6D8
A0A1Q9LC00
A0A0R2SJX8
I0JYH0
I0VL19
A0A1T5GDG7
A0A1B9PWW8
A0A142YLL3
A0A221V3R0
A0A068MS94
A0A1B2DIW7
B5H3W8
G1VEL8
A0A1I6W1K4
A0A1X9MJJ3
A0A1W1W8X0
D0RZE1
Q251U6
C5TJS6
A0A1C5CHU0
A0A0D5A9M2
A0A101US62
A0A1E2SJG2
A0A0N0IJU2
A0A0K1U5V2
A0A068MRW0
A0A150ZD64
A0A1M3G095
A0A0K9TCH0
A0A127P947
I0VPQ7
A0A1V0QAU7
A0A150Z6J3
D9V4G7
A0A1A2DL71
A0A1C5CAD8
F9SE75
A0A1Y3W2F6
A0A1Z8QQX1
A0A1X7PNH2
A0A1P8PWX2
A0A0X3SWX1
A0A1C5D2K3
A0A142F9A1
A0A089HPK3
A0A1T5F1F8
A0A1W6ZDV4
A0A163CS62
J2P980
A0A222WMZ4
G8UUL0
Q985W5
A0A1V2UKX2
A0A1B8UND9
A0A072R2W9
C5TJN1
C5TNK4
S2Y861
K0WSV7
S2XT42
Q2RNW7
A0A0L6JDQ8
A0A0M0A579
H0SIL2
V7G787
V7G936
A0A1B9PWR1
Q984C9
A0A1G9WY58
A0A0L6T7B7
A0A0L6T6R6
A0A0L7NGX4
A0A0A3YSP8
A0A1W7CTI0
A0A1S2QF25
A0A1R1EIE0
A0A1G3HW31
A0A1L3NDH0
A0A1L9QXA0
A0A1V2UIG9
A0A133PU47
A0A139BU53
A0A167HTR5
D9V738
A0A1W6ZC60
I0VUG4
M4KKR4
A0A1S9I877
A0A1V9UGX6
A0A0H3GVA3
A0A060Q1G4
L8NRI3
G0IB92
D5UWR8
A0A1C7C175
D0CWB9
A0A0M1LKN5
A0A179YDM8
A0A095VQ79
A0A1C5CAR5
A0A0D5A5L8
A0A101A345
A0A1G5FUH4
A0A1L9QVM1
A0A1M7PM98
A0A127CL68
A0A088NRB8
M4KL47
A0A135P5P0
L8NSR9
C0G4J1
A0A1B8QX76
D5USK8
K9T4L8
A0A1Y4LDM6
A0A1V9UAK8
A0A1F1XR48
A0A0K1U6H2
J8MQP9
I2X8K6
Q0EYT4
A0A138A906
A0A1W1WC91
A0A1C3VGU3
A0A068N1C2
A0A1X2J7L2
A0A1L3JHW6
A0A0Q7Q3D9
A0A167GNM6
A0A165PKI3
A0A1Y0DW96
A0A1T5EVI5
A0A0S6U364
I2X4J9
G8UWG6
A0A101UZ81
D9V0K5
Q24PP7
A0A1F3QBJ3
A0A127P598
A0A0L6TCD2
C0GBF1
A0A1M6YDH7
A0A1V0LI71
A0A0N0ZJT3
A0A0U9HQ76
Q98P29
I0JVL4
A0A1Q9J3P2
A0A1M7IG99
A0A0Q6I6D8
A0A0Q8EN55
A0A0Q6PRE9
A0A0Q6Q4E9
A0A1S2QKA9
A0A0C1U2J5
A0A061PQ97
A0A239RGG6
A0A1M4M2G5
A0A1X9MF73
H0S9T9
G1VG30
Q4C2W2
A0A139KQ23
A0A1B8UIX3
A0A1X7NB25
L7UHW3
Q24YX9
A0A1S2PLE1
A0A1C5CWW7
A0A127P8B1
L8NYC4
R5K3H5
G5K0M0
H0SG43
I2HM68
H0S8S8
I9P1Z0
A0A1B8UR09
A0A1B8UVR1
A0A0S9QI30
A0A0S7Y4D5
G8UWK1
H0SRN5
A0A1Q9J3J0
A0A137ZZV5
A0A1C3VS45
A0A1C5CFE3
I0VUS1
V0YRL2
L7U786
A0A1Q9LLF6
A0A1F5UG18
A0A162L7W3
A0A0S7Y5J9
A0A1I6VFF2
A0A1F8M3B8
A0A1M6F754
A0A0N1BSL8
A0A0Q6HHM2
A0A137ZY80
W0AYN5
A0A221V0D9
A0A1M3FXK0
A0A1Q6RKR4
I2HN70
I2XJZ4
S5SHJ8
A0A142YD83
D9VIU9
D3DI92
A0A1S2PQM8
U1RE87
A0A1E2SJ18
A0A0S9QK78
A0A0X3T0Q1
A0A162KQ77
A0A124F5I3
A0A1F8CY68
G0IC99
G8UU42
A0A085L5L0
U1RJ15
K1KKE3
A0A088NRR5
A0A127CM00
A0A0L6JF35
Q0KFA4
C0GAK0
A0A239R8Z5
J8MDP9
A0A220RKW7
A0A167I3I8
A0A177RDP1
A0A239RDZ1
A0A0N0KB25
A0A0N1LMC5
A0A0W7W5M2
A0A0W7WCP4
A0A139KMZ6
A0A0W7W7E3
A0A142FE20
K9T6X7
S2Y2H1
J2KWJ6
A0A1Q6RDJ8
A0A0C1R3I8
A0A0C6P1J7
A0A165NQ79
A0A1B2DE73
Q9KL90
K9T9Z4
A0A127CN20
A0A0L7PMN4
R5DK61
D9VDL2
A0A168EBS6
A0A0E1YCM8
J2PM36
A0A014CUH9
A0A1H1SPP1
A0A1L3JJ32
A0A1X9MBV2
B1MAN5
G5K494
A0A1V0L983
A0A242VRH9
A0A1N6WPL7
A0A061PEU7
A0A117N7M6
A0A167HY57
A0A0C1QW07
A0A1Y0DXU8
A0A162DHZ0
M7N422
A0A0K6I906
T2PJC2
A0A0Q6IJK3
M4KLU7
A0A221V0D0
I2X5H2
A0A1C3V6F1
A0A1C5CKP1
T0R9Q3
A0A1S9IA03
A0A1E2SKN4
A0A1G5CYL6
A0A1B7X305
A0A101V3I1
A0A1M4M8P2
I2XB75
Q982K0
A0A174YQ49
A0A0L7NV21
D0S7V3
I2XCW2
A0A1P8PUY7
A0A1L9QNA8
A0A1I6TQ81
A0A1L9QK16
A0A0L9Y947
E3CDC6
A0A1G3E838
A0A0H3GQE9
A0A127AS15
A0A1W7D550
A0A1L9QYB2
A0A1M6QNG8
D0S2R6
A0A1N7ASQ2
A0A1P8PTQ4
A0A0Q7R8A4
A0A0Q8CB67
I0VQN4
R7BCX4
A0A1Q6VMA6
A0A0A3ZR61
L8P258
A0A221UZ89
A0A101UT86
V0XXG1
J8JAM7
L7UPH9
A0A0S9QEU3
Q8E009
G4QD72
Q2RSM4
F9SBG0
K0ADB4
I0VVU5
E7S815
J8M5X8
Q24YH7
A0A1C3UVF6
A0A1C5CZD2
A0A1G1A381
A0A1H1VMQ2
A0A142F541
A0A0F3M7B4
K1KYA2
A0A1T4JZG4
A0A1Y4LRI5
A0A1F5UGW3
A0A0S8DUX9
A0A1Z9G6B0
A0A1F1E248
A0A1F4A6T5
A0A1W7D3E3
L7UHY5
A0A1A3DKY4
A0A1S2PDX2
A0A1B2DN18
A0A088NRT7
A0A1M7HSC4
A0A1M6SCF1
A0A150Z5A3
A0A0X7JAZ4
A0A1E2SJD3
A0A1E3D163
A0A1F1DTX2
A0A1F4TV60
A0A1F5ABI6
A0A1F5RWG3
A0A1F7BLU9
A0A1G2P1Y8
B0NH05
J8M340
V7FVJ1
I0JYN9
A0A1S2A6X8
A0A1V9U9V1
A0A1V9V758
R9X0X3
A0A0Q6Q9C6
A0A117S0E5
M4KPL6
A0A099PCN7
A0A0A2HFC2
A0A068MVY5
G0ICJ7
A0A068MXZ6
J2UHM6
I0VKY7
A0A099PEI1
A0A1V0Q7H6
A0A0A3Z3S7
A0A1Y4LA32
A0A1F7W6N3
A0A1F3PXW6
A0A1F5NSR0
A0A1P8PVI7
A0A1M6B7Z9
A0A1V0LGI8
A0A0U9HLD5
A0A139L203
A0A095UDQ2
A0A1M6SLX0
A0A1M7JJE8
A0A0X3T188
B1MI99
Q24W52
A0A1S2QLI8
A0A0X7JHE3
A0A0C6P477
A0A173KXA0
K1MKH8
A0A1S2PPP7
A0A1C5D4B7
A0A1C5D4X1
A0A101V420
A0A101HBC8
J4KE19
A0A0R1NWK5
A0A0S8DQB8
A0A0X3T1C4
F9SL55
A0A1S2P108
A0A1S9I8E3
A0A1S9IBB4
A0A1F1DQM1
Q24RS4
J3D606
Q9KMM8
D5SJQ1
A0A099PCP3
A0A1X7Q3L9
A0A0K9T827
D0S6W0
A0A229HED0
A0A0Q6HUS2
A0A135P8I8
A0A139L4V0
A0A139LRC1
A0A117S2K4
W0AMA0
Q981U6
V0Y6A1
A0A1C7C3R2
A0A167HLG9
A0A0C1UD30
A0A168F293
D3DFZ3
A0A1T0AW69
A0A138AQE1
A0A1B2DJS9
A0A0D5ABE7
A0A161I149
A0A127JSG7
V0YIE1
A0A1M6BM63
A0A0Q7QD02
A0A133Q946
A0A1M5UM81
A0A127CQH2
A0A117RYD1
I2HXV7
A0A0N0K6B2
A0A0Q8EI51
A0A0Q6Q719
A0A1T4R4Z9
A0A1C5BX04
A0A101UZ11
A0A0F0HF32
G8UYI8
Q2RWZ8
A0A1Y0DXK0
A0A161IFV8
A0A1X2RGE9
A0A0N1BVU9
A0A0M9YS75
A0A0Q8ER13
S2Y7H7
A0A1B2DD03
Q98IJ9
A0A089HV23
A0A1V9V728
A0A163C550
A0A127JQR4
A0A088NG50
A0A0M0EF16
A0A0M2EE93
A0A0M9YU94
H0SLM7
I2X3Q7
K9T4L5
A0A1Q6VG66
A0A0G0JVA2
I0VZ13
A0A209BJN4
I0VLF3
A0A177QSD2
A0A1M7PMP2
A0A1N6XN77
A0A1R1EAJ2
A0A1W6ZIN1
A0A0Q7R6G8
A0A150Z2H8
V7FV47
A0A109WHJ0
V0XT24
A0A1M3G2H8
A0A1W7CZU6
A0A1F3ZRT4
A0A1F9F0W9
A0A1G3HVT4
A0A0G0S0C1
A0A127ANN5
L8NY66
A0A088P600
A0A1G7ZNM9
A0A127CRD8
A0A127JY99
A0A117NAP5
A1USD1
I4M4W2
A0A1L9QRB2
A0A0L7EZS4
A0A0M1L0D9
A0A0M0AD57
E2PUC2
H0SMU5
A0A177QYH6
A0A1Z8QAN2
A0A0M0ACN9
A0A1A7KLU1
M7N474
G1VAX4
A0A0X7JDD2
A0A139BN95
A0A1B2DHQ5
A0A1B2DID8
A0A1B8QV58
A0A0A3YZ07
A0A101UDU5
J0HKD6
A0A0X7JQQ2
A0A1Q9J813
A0A1W7CST5
A0A1S2PUY6
A0A0Q7R7S4
A0A133QD03
A0A138A1A4
J2XL56
A0A1S2NSU7
A0A0H0CU84
A0A1W1WCB5
A0A163DPT7
A0A1M5U924
A0A1V2UMF3
A9WLL3
L3QN05
Q0F123
A0A1A3E2Z7
K0A7E0
A0A1R1ELV8
A0A1Q9LE88
A0A1A2DHB4
A0A1F9LQN4
R7BE92
A0A1V9V456
A0A1I6NSB7
A0A117JK52
A0A1G3HXJ6
A0A1M3FU14
Q0EYC3
A0A1W6Z9F8
A0A0F0Y749
A0A0F0YD24
A0A0S7XJE8
A0A0S9QGL7
A0A0T6VZZ1
D5UUP2
K9T4K3
B1MH16
A0A1V9V0L7
A0A1C7C1P2
A0A1F5UIQ2
M7NLK1
A0A060QCR7
F9SC86
L8NZD6
A0A1G2P3A6
Q0KD42
I0VQZ6
D0CXD4
A0A180CM52
A0A1L9QWW9
A0A1Q9LCU0
A0A165NJX8
D9V2E3
A0A127CQP9
Q0K305
A0A1I6W053
A0A1P8PYY4
A0A1L6ZNH4
A0A1L8V4Q3
A0A0K6I598
A0A0M0ELJ4
A0A015YBJ8
A0A016AN40
A0A1P8PUP6
A0A1W6SN86
A0A1X7QDP6
A0A1M6HME7
A0A0A2HI88
A0A1Z8QY45
M4KMM9
A0A0M9YS82
A0A0Q8CR69
D9V9Z9
Q24NU1
A0A1S9IG67
A0A0P6VHD6
A0A229HGU1
A0A095TS10
F9SGP5
A0A099PCM9
A0A1F4TUT0
A0A1F1XDA5
A0A1F3ZUR6
A0A099PFH0
A0A1A7KDS3
J2PI91
A0A0S9QN97
A0A0K1U689
R9X1Q3
A0A179XQT6
A0A0K6I1L1
A0A0M8SL65
A0A0P6VUF1
D0CT06
D0CXD2
V9WZW4
A0A095T7K7
A0A099PCV4
A0A229H5F8
L7U7U0
A0A142YCZ3
A0A142YIP4
A0A1I3PZW2
A0A1L3JI81
A0A1M4M6S6
A0A1X9MEY7
A0A139LEW9
A0A095T4M0
A0A1V9UGS3
A0A1B8UTW4
A0A101L5K9
K9T4A3
A0A1T4R7R4
A0A1E3D3E5
A0A1G5FXT2
A0A0G0V806
A0A142YF30
A0A173L5M9
T0S0K3
A0A173KWG2
A0A0M2G0E9
A0A0Q7RPU3
A0A0Q8CSU0
A0A139BPM6
A0A139KYI2
A0A1M6CJG8
A0A1V2U9S8
M4KKL9
A0A1Q6RD55
A0A1Q6RDY8
A0A1R1EAX3
A0A1Q9J136
A0A1S2AQ88
A0A0R2SU55
A0A135P8N0
A0A0W7W9E7
A0A1B8QX60
Q4C7V2
A0A1S2QB23
A0A1S2QG93
A0A150ZIK3
A0A0X3SRM5
A0A0D5A8P8
A0A101LDL3
K0XEI9
A0A165PTE0
A0A1C5D4R8
A0A1F1XMB9
A0A014EAW9
A0A0P6VS48
A0A1E2SLQ3
A0A1V9UW89
A0A1W7CZG9
G8UZB3
A0A0A3Z1J5
I4M0U2
A0A1L3JGT3
A0A0M0EH06
A0A127K1S8
A0A1V2ULH3
A0A1X7Q1I8
A0A163DV38
A0A127PF59
L7ULG5
B7N8F9
V0Y2V2
I0R1T8
A0A177R589
A0A1W6Z8K3
A0A1S2QBM2
G8UX23
A0A0X3T059
V0X079
Q24TK8
A0A1Y3W6S3
A0A1L9QKB3
D5USX9
A0A142YA27
A0A142YNB0
A0A088NIT2
L8NUE2
F9SAC2
A0A1F9EX97
I2XJ67
A0A0W7WCY7
A0A0X3SVT8
A0A1C7EI94
A0A0D5A7A5
A0A085KZH5
A0A1Y4LA34
A0A0K9T968
A0A1F9FXY6
A0A1G9VHR2
A0A1F1EGV6
A0A1L9QV65
A0A0Q8EFT6
C0G3K3
E2PWJ6
I0VRV8
A0A1F9QTW0
A0A1Q9J1T9
A0A1S2QQM3
A0A135NZM7
A0A138A852
A0A139LIW6
A0A0X7JI45
A0A167HXX8
A0A0C1UJY8
A0A220RCI1
A0A1W7CSS3
F9SA74
A0A1S2QD69
A0A150ZBP5
A0A150ZHQ3
A0A1B9Q013
D9VAC8
A0A1C7CBD6
A0A1A3DF82
A0A089HP94
A0A1V9UMN6
A0A1A5RHN3
B5GR98
Q2RWZ5
A0A1T4MWX5
A0A101UY34
A0A0N0KAD0
A0A1R1EK78
M4KJU7
M4KJ85
A0A0M0A046
A0A0Q8F7Y1
A0A0C1U6P9
I0VX06
V0YC95
D9VIZ9
A0A0P6V886
A0A0Q8ET85
H0SMT2
A0A0A3YLG1
Q4C5Z9
D9VF70
A0A101A6Y5
Q24VU1
D9VJ89
L3QX08
A0A1R1EPE1
A0A1B8QZE2
A0A0D5A9S6
J2U4L5
A0A1V6MD36
A0A1Q9LDC0
A0A1B8UJ58
A0A0F3LU34
J0HPB5
Q0F2C6
A9WNK9
J2KU37
A0A1D3A688
A0A1F5NRV2
J2XIN8
A0A1F3Q6Z4
A0A1F5UD29
B0NAF2
J8MNB7
A0A1X2RQR3
A0A1X7PEV7
A0A1F9LHL3
A0A0S7XLH1
A0A0S7XXL7
F9SHU7
M7NBF5
R7BE44
A0A1V9UHW0
A0A1X7PUY2
A0A1G5Y8H2
A0A1G9VVU7
A0A1G3DVJ6
A0A1L9QQ00
A0A0K9TDM1
V9WX15
V9WZJ4
B0NK59
R9X1H1
A0A243Q3F1
D0S1I5
A0A1V0LDM7
A0A0Q6HCC9
A0A0X3SYX0
D5URR2
A0A177R160
A0A101CDT5
A0A1M4M4Z1
A0A177R405
A0A150Z672
A0A101LEU7
A0A1F4A2C7
A0A1G3HNS4
A0A1Z8QNR8
A0A1M4M834
A0A099PCR9
H8GE34
H8GDW0
R9X702
M7NB48
D0CVT8
F9SCZ8
A0A1H1TCF2
A0A1G3E400
A0A1I6SD97
A0A127CMJ7
A0A016AEZ5
A0A0K9TC62
E7SB94
A0A180C6F3
A0A1M4M4Q4
A0A0M8TMN8
V7G566
U2VGF1
B0NH70
A0A1M3G030
A0A0R1PEK8
I2XGM2
A0A1Q6VF41
A0A0Q7REQ3
A0A0H0CVN4
Q0KC35
A0A1D2ZZH8
A0A1L3JJ16
A0A0F3LMS6
V0X471
A0A085L1P7
A0A1A3DT22
J3CXT2
Q98IL3
A0A088NXT7
A0A0E1YDY8
A0A173L024
G8UWL2
A0A1Q9LDY4
A0A1C7C7N7
K9T086
A0A1X7P0S4
A0A1G5ED63
R5DKL5
D0RY71
A0A088NU75
I0K0W3
A0A088NN65
V7FZ75
H0SA05
A0A1G7XPT0
A0A1P8PRD3
A0A135P937
A0A138AUK9
F9SKJ0
D9VA66
A0A1V6M4J8
A0A137ZZS8
C0G3L1
A0A1W1WD86
A0A0F0H3K3
A0A174I185
A0A1S2PNI7
A0A1B2DCL1
A0A0Q8CAI8
A0A0H3GWG6
D3DFG6
A0A1M3G9A6
A0A0L6JFG1
A0A1F1WLL7
A0A1F9ETM1
A0A1G1A4H3
A0A1G5CGL5
A0A1W1W7R7
A0A1W6SS16
A0A1V0LCP5
D0S4P3
A0A117S2U1
Q8DXF2
A0A1L6ZNN4
A0A1T5C9Z8
V9WZ93
A0A222WQD6
A0A239REF9
A0A133Q745
J4TVZ3
A0A0A3YM18
J8MPX5
A0A095VKQ2
A0A0M9YUC2
A0A0C1R7U2
A0A168FN39
E2Q807
A0A1S2NX85
A0A1X9MH02
A0A0P6V5I9
A0A1B7X159
A0A1B8QWI5
A0A1B8UX56
A0A101UZZ0
D9VCW4
A0A101UFD7
J8J672
A0A1S2QCH4
A0A1Q9J3U1
A0A1S2QD10
A0A139KYL5
A0A1C7C2N2
Q2RXM8
A0A1B9Q2B7
A0A1C7C4J3
A0A015Y5S7
A0A1A7KM64
A0A1G0ZX14
A0A1G5DXD0
A0A162KPL5
A0A1D3A6X2
A0A1D3AVM1
A0A1F6DHQ0
K1KWZ7
A0A1A6G817
K1L711
H1WT72
A0A0Q8F987
D0CS07
A0A061PKW6
A0A139LPK3
A0A163FBA8
A0A127CGS3
A0A127CPM8
K1L2D6
A0A1G0R4A3
L8NYY6
J8MLI9
A0A127CN95
A0A0Q7RGR8
A0A138AMF3
A0A1V0LM58
A0A0Q6IKD8
A0A133Q6X9
D0CQ76
J8MXJ4
E2PVL1
I2X663
Q4C943
A0A0Q6HB45
A0A150Z493
D9V588
A0A1Q9J1X2
A0A1C3WB96
A0A1C7CLJ5
A9WRG0
A0A1A5T9C0
A0A1V2UI07
A0A1W6SLF6
A0A150ZFT6
A0A0X3T3D5
A0A1B2DKR6
I0VUC3
Q0EVY8
Q8DZU1
J4KD92
A0A1A2CZN8
A0A014E4K6
A0A1D3AYF1
A0A1E3D4K2
A0A0F0H5B7
A0A0F0GVG8
A0A0Q6PRH5
A0A162LTN5
A0A124GIH7
Q24MR4
H8G6Z9
A0A1X2REX2
V9WYU4
A0A0C3MI21
K0X789
A0A1C5BKN4
Q9KL57
L8NKW8
J2PS50
A0A1F5AD73
A0A101L5A8
A0A1G3FNU0
E7SB47
A0A127AN96
A0A127CPZ7
Q2RWH9
R7BGS7
A0A1F5UGU9
A0A1G5F0M1
A0A162K469
A0A0S6U6R2
A0A161IA09
A0A068MX77
A0A0M0A132
C0GA75
A0A1M3G110
A0A0K1UDJ5
A0A0Q6PMU3
A0A0U9HQ45
A0A167GXD8
A0A168FZ70
A0A095TSJ9
A0A177R3Q2
A0A1P8PQU0
A0A0M1L811
A0A150Z604
A0A0Q8EXP7
A0A0A2HHW9
E3CE40
H0SQV4
G1VDR3
A0A1Q6RKG3
Q4BX18
A0A1C3V8Z8
A0A1C5C4W0
A0A014CLE1
L7U9W2
A0A1Q9LM29
A0A1S9I0K9
A0A1C5EHX8
A0A0F0GR68
A0A142YAW1
A0A0W7WC47
A0A0P6VSJ8
A0A1L3NG38
J2XJE6
L8NXI2
A0A014CZG9
J2PJ12
K1LG71
A0A1F8GRY5
A0A1H1WUH9
I0JWI0
A0A179XG84
A0A1F8GTW7
A0A0P6VTK5
D0CYW8
L7U8W6
A0A0A3YXL6
A0A1G0RJF7
A0A1M3FXX7
A0A1L9QPE8
V9WPA1
A0A101URW7
Q983Y3
A0A0Q6HEQ7
A0A135P5B3
J8MXU6
I2XFN4
A0A229GSX5
A0A1M4M4P2
A0A1M7M537
I0VRH8
A0A1V9UV12
A0A1Q9LLU7
A0A1S2QQM6
A0A0X3SZ95
A0A0X3SZK5
A0A101LEK5
A0A1W6ST84
A0A0C1TVX1
A0A142YM36
J2XW41
A0A085L0X8
A0A1A7KH51
A0A127PAV3
T0S1J5
G5K671
A0A1I4PLJ4
A0A1F1W0B1
A0A0K6HPS9
A0A0L7NL62
A0A0M0EKG2
A0A016AR19
A0A015Z3Z5
A0A117RYZ8
A0A177R2X7
A0A181D2Z0
I0VKJ0
A0A0L7EBJ0
M3QD62
W0ANE0
A0A150ZAP7
I9NYX0
A0A1N7B311
A0A1Q9LIA7
A0A0X3SZZ4
A0A1B7WYQ5
A0A0F0HGD5
A0A0C1R314
A0A168F3K1
G8UVJ7
K1LH37
A0A1S2QNK1
A0A1B8QTU0
A0A1D3AVI4
I4M1X8
T0T9G9
A0A1Y3VQB3
A0A1C3UY31
A0A162CGS3
A0A068MW28
A0A1A5TA50
G8UXY8
A0A1A7KGV5
H8GD03
A0A1S2QMD4
A0A1T5E1C6
A0A1T4LZ45
A0A1T5CHG7
A0A1C5DUL2
A0A1F5NRF3
K9T4S4
K9T8J0
D5UWP5
H8GB98
A0A0C6P1C0
A0A1H1TWE7
A0A162KBT0
A0A061PKP3
A0A173KVW4
A0A016AEL4
A0A015X5P1
A0A1V9V486
A0A1X7NK65
A0A1G3HK77
A0A1L3JIS8
A0A0S9QD18
A0A0P6VGP7
D0S6R3
A0A1G0RIR6
A0A1G9TD63
A0A1G9WPI3
A0A0M2EGT0
T2PK21
G4QBX5
A0A222WML1
A0A229H8B5
V7FUX8
A0A1W7D5M0
A0A1M6BI01
A0A0L6J250
A0A117RZW7
E2Q901
K0ABF7
V7FWH4
I0VWU3
A0A1L3JFK4
A0A1M7KFZ0
A0A0K6HMF1
A0A0L7PDF3
A0A0P6VT12
W0B037
A0A095UQX3
Q98EF7
A0A138AX26
S2XZI1
A0A1M4M6T1
A0A0F3LMI3
R5KH01
K9T333
K9T5Y7
C5TMP1
D9V3C4
A0A1S2PFL5
D9UWF6
A0A1S2P4N2
A0A1C3VHF7
A0A1B8QXZ4
Q4C9I8
A0A1A5RHG2
A0A1S2P297
A0A1B2DML5
F9SBX1
A0A124FW84
A0A124IFB0
A0A1F3QCL1
A0A0Q7RIH6
A0A0T6W4Z9
A0A061PWY6
B7NA77
A0A1M3FYG4
A0A1F9F091
A0A127PDF6
G1VIX9
A0A1I6Q2T5
D0CQG7
B7NCV7
A0A163CXZ3
A0A0L9YCP9
A0A0Q7R4N1
V0YBD5
A0A1X2RI27
A0A0K6HMA0
A0A0C1R4B7
I2X855
A0A1Q6RIT5
A0A1S2Q3H9
T0RSD8
A0A1D3B5F0
A0A1F3K4C0
A0A1F3Q344
A0A1F9LHF4
A0A060PVI6
Q24XL5
A0A1A3D6A6
A0A1R1ELR6
A0A1C3U8E1
A0A124EQG0
A0A1A5S595
D5UW91
A0A1F3JFN6
A0A1A2CFF3
A0A1E2SJ03
A0A1G0ZXK6
A0A1L3NDI7
A0A161QZN5
A0A127P9D4
A0A0L6TBG5
A0A088NL37
V0XJG0
M4KK07
A0A177QD83
A0A1F9FWG9
A0A1H1ZA85
A0A088NPB9
B7NB80
G0I7G8
A0A1G7Z8A3
A0A0K1UCD9
A0A161HT25
A0A0Q6ID22
A0A1B8UKP2
A0A0M2EGQ9
R6ZKV5
A0A1X2RQP0
A0A1G3FMB2
A0A127PAJ6
G4QCG3
A0A0Q6PMF8
A0A068MTS9
A0A1A7KM15
A0A1A5T4X2
A0A1A6G7Y5
A0A1M5UR42
Q98LQ3
U2TZF4
G1VE18
V7G1X6
H0SJ47
H0SRF5
A0A1V9V3H6
I2HMU0
G1V9Z6
R7BL92
E3CBV7
A0A229GIW4
A0A1M6Q025
A0A1V2UDX5
A0A0R2ST56
A0A117S0U6
W0AQE9
A0A0A2HPR0
A0A0C1TUL1
A0A101UTT9
A0A1W6ZA47
W0ARC9
A0A1A5SE00
J3F9X8
A0A138AIW0
V9X3L6
A9WNN8
Q9KPP8
A0A0U9HV19
A0A1M3G1Y2
A0A177QL93
A0A1C5DHR0
A0A142FB39
A0A174ID66
D5SIS7
A0A1D3AB87
A0A1F1XI47
A0A0P6VT34
A0A0S7XUB8
G0IBL4
A0A1A5T9Y5
A0A088NW51
A0A1Y2KS09
A0A0K9TF49
A0A0K1U7W6
A0A124IDC4
A0A0M2EFF2
U1RC20
B7NC78
A0A1L3NGH5
A0A068MYV2
K9T161
A0A1M4M8X7
A0A1V0LAB1
A0A0M0A2Z5
A0A0Q6PV98
A0A0Q7QTY6
J8MU52
A0A1A3E1A4
A0A0C6P831
A0A0F0H8M4
T0T5Y8
A0A061PKH8
A0A061PRT1
D3DIC2
A0A014D225
A0A014F8Q7
A0A1F3ZZ67
A0A1G5BND5
A0A0T6W4Q6
I0K047
A0A060PPE2
A0A1X2RIJ7
A0A1P8PU85
A0A142YLW6
A0A1G8AMW3
A0A061PTY0
A0A1A5T0W5
A0A0H0CQW6
A0A1X7PV43
A0A0L7DQI7
A0A127CHW7
K1KQQ3
A0A1F9MB24
A0A0M8TAJ3
A0A0Q8CHP6
V9X512
G5JZG0
I2HML7
A0A1M7PXH9
A0A133QF43
A0A0D5AIN3
A0A0D5AJ94
Q98IK4
K0AC77
A0A0X8KN87
A0A167HPU6
A0A1S2PPB7
A0A1R1F4F2
A0A1C3W2K9
A0A101CXI4
A0A1E2SL99
A0A0C6P5M2
K1LXU0
A0A1T4Q8D3
A0A1C7BYM0
A0A1G0RQL9
A0A0G0MPH2
A0A088NGY7
A0A089HJ63
A0A1F9LPN8
Q0KDW1
J8M822
A0A0K1U6W3
U1R8W7
E3CC22
A0A1I6UP69
A0A1P8PST8
A0A1X9MA33
A0A162LZJ8
A0A0M8SW90
A0A1A3D4Z2
A0A1W7CWL8
A0A1A6G6X1
A0A1Q6RNT2
A0A0M1L4I0
A0A0U9HX85
A0A0U9I9K4
A0A150Z3U6
A0A1B8QZR4
Q9KLW2
B5GVM2
A0A138A7V3
A0A150ZE31
A0A0M9YLP4
S2YBY2
G8UUB2
A0A1A3DA67
J2KUT0
A0A089HGT5
A0A1X9MAV3
A0A1Y0E1F3
A0A1S2P6J8
A0A1C7EFX9
A0A1D3ABT1
A0A0F0H776
A0A0Q6PNV2
A0A0H3GP13
F9S9X0
D5SMC4
D5US97
A0A1F5A8D9
A0A1F5U7X2
A0A1G2NZ42
A0A1G3HG58
A0A0T6VZ19
E7S8L5
B0NIH2
A0A0M8TVD9
A0A177QIB1
A0A1L9QKZ7
A0A0W7W900
A0A0C1U2W5
Q0F018
A0A0C1R333
K0WX62
A0A1V9UE58
A0A1B8QZW6
A0A1C5DN70
Q0K1D3
A0A1C5CD22
A0A0D5AEH0
A0A1L3NJ50
A0A0F0H2W8
A0A1C3UMV6
L3Q1S9
K9T8F9
H8GAP3
A0A1Y3VT66
A0A127CJT7
M7NRD2
F9S9L4
A0A1V9V3C3
A0A1F9M995
A0A0T6W844
A0A0K1UCL0
A0A0M0EHB7
A0A1G8QCE0
A0A1I6T054
A0A0K9TBQ4
A0A161I2B5
A0A0L7EVJ2
L8NWZ9
T2PMN6
A0A089J185
I2HUG5
J8M8V2
A0A1M6TFJ9
A0A0P6VC09
E2PXQ4
A0A1X9MI54
A0A1Q6RHL7
A0A135P708
L7U4D5
A0A061PMJ0
E3CFN2
A0A1W6ZD06
A0A0W7W7V9
A0A0X3SW59
A0A1B2DCL0
A0A101USJ8
D3DIP4
A0A1B7X4U9
A0A0G0JHZ3
A0A1A2D1T4
Q2RV11
A0A1X2RQP6
A0A1F5UBQ3
J3D0Z5
A0A1A7KKN1
A0A014E990
U1RFW7
A0A1H1UHD8
A0A173KYB7
R7BLY2
A0A1M5NJ31
R5KHH0
A0A1Q6VDV8
A0A1R1F1S2
A0A139LV98
A0A0X3RZE8
D9V1X5
D9V8Z9
A0A1V9V487
A0A1S2PZS2
A0A0X3SZC2
A0A0Q6I648
A9WSY3
K0X2C5
A0A1L3NL89
A0A0M1LCW9
H0SBX9
H0SCR3
A0A1L9QR92
A0A1M6GHM0
A0A0M0EGH8
A0A0M1L622
A0A0N0K9T1
V9WXB6
V7GC20
A0A139KWR7
A0A150ZAA4
A0A0W7W9D9
A9WM34
F9SDF8
A0A1Q9LPC1
A0A0C6P8M4
K9T4T3
A0A1S2Q7K8
A0A1V6M7G3
A0A1C5CXB8
A0A0C1ULD1
A0A0D5AJQ1
A0A0E1YD05
A0A0F3LZT8
A0A0G0V2V3
A0A0Q6I7G4
A0A0T6W0E2
Q0K0R7
Q9KQY8
L8NX33
Q2RSY3
D5USK2
A0A1T4MYK6
A0A0C6P4M9
A0A163EUF4
A0A127CMR4
A0A0L6T4E6
A0A1L3JLS3
A0A0L6T6L6
A0A095U701
A0A0N0SFM3
V9WZM8
A0A0C6P7R7
Q98KE5
A0A1A3DZZ2
D3DJ35
A0A1W7CY10
A0A0M2EBC1
A0A0N1BNV5
A0A133QH70
A0A1B8QX25
A0A174IVD1
A0A177R3Z1
A0A1N7CJS9
A0A0F0XZN7
L7UK56
A0A1A5T8Z8
A0A1F1XAV9
A0A163KEM4
F9SDV8
A0A173KZM9
U1R0F2
A0A135P016
A0A0N0K7S8
A0A0N0SKS3
A0A139LS23
Q98J10
A0A1S2AB56
A0A0X3T6U6
J8MY05
A0A1A5T4Z0
A0A1S9I9A3
A0A0S8DQI0
R9X5M1
A0A1Y3W0D5
A0A1Y4L4E7
A0A0H3GVM3
I0K005
K0WUB5
A0A1G5DY65
A0A1G1A8G0
A0A163AQU3
R5DWE2
A0A0M8TQ11
A0A0N0K7W5
A0A0K9TA38
R6XZP2
G1VA02
R7BLF4
A0A1I6TBY6
A0A1M3G9C1
A0A1M7DRI0
A0A0K6HTS0
V7G5G6
A0A095V178
R5JZN5
A0A174YQJ4
B5GQG9
J3D7H3
A0A1F3PY33
A0A1V0L7B4
A0A0K9T5G0
A0A0K6I910
A0A0P6VCZ3
W0AJX7
B0NBC1
R6YPX3
A0A1F8M878
A0A1F9LLL2
A0A1M5PHJ4
A0A0K1U6G6
U2U0E7
J8MZN0
I2XC72
A0A1M6BL81
A0A0P6VBS2
D0CX61
A0A179XDA1
A0A1Q6VMX4
A0A1V0QAW6
A0A0X8KKX8
A0A0W7WBJ5
L8NRJ9
A0A0C1TZJ4
A0A0C1U3F1
A0A168E8Y7
I0VYC2
D3DHU9
M7MZC7
K0AHC8
Q8E1A2
A0A1C3TUV3
F9SLI5
R5DPN0
R5KFG1
I2XGE1
A0A0M2G5X9
A0A181CW13
H0SJQ0
A0A133PV74
I2X4G1
A0A168G1Y7
A0A0X7JA13
A0A1B2DJJ2
L7UG08
A0A1S2Q994
A0A142FAN0
A0A0S7XLK2
A0A124GIE3
A0A088NMV7
A0A0S9QXB2
A0A015YZM2
A0A0T6W1J4
B1MIL4
G1VHK2
A0A0X7JLJ7
A0A0A3ZNX4
E2PVL5
A0A0Q6Q315
V9X4Y3
K1LGD8
A0A0C1U424
A0A1S2PK17
A0A1S2QEA4
A0A1S2P118
A0A1B7X024
A0A1Y4LGK2
A0A0S9QVM1
A0A0T6W3E4
A0A142F7N8
L8NSW3
A0A1Y3RVY6
A0A1E3CU00
A0A1F4AF15
A0A127AMX8
A0A162JVN9
A0A0K1UDF4
A0A068MTF4
J5HX02
M3RQM0
Q2RVS3
D5UZ01
H8G6E5
A0A1Y3W1I9
A0A1F4A8C8
F9SJ36
A0A1Y3RUJ5
A0A1E3D1D0
A0A1G5EGK3
A0A0G9MPQ4
A0A161IHI3
F9SCR2
J2TVH2
A0A089HQ95
A0A1C5D4M6
A0A1C7CIS9
A0A1G9ZI63
A0A1F3ZTL7
A0A1V9V621
A0A1G5CVE7
A0A127JQ46
A0A0L7NN36
R9X7A4
B0NDE6
A0A1X7Q7U2
A0A0N1LK37
B0N9E7
A0A1W1W7X0
M4KIE9
L8NRV4
A0A138A3V3
L8NXA1
A0A095T1Q0
A0A1M6P5S0
A0A1S9I2P0
A0A1P8PRY6
A0A0M0ACE3
A0A0L9Y6E2
A0A0X7JCR0
J0HSL0
Q0JZX5
L7UIX2
D9VG65
Q24P51
A0A1C7EGG6
A0A1D3AYZ5
A0A1D3A189
A0A1M5XTD3
K9T938
K9T356
A0A099PES3
A0A1D3AEI8
A0A1F7R2G3
A0A0G1G280
A0A0S9QF97
A0A061PI19
J8J821
A0A1V9V189
A0A1X7QAT4
A0A0L6TD17
A0A1W7D146
A0A1X2RSW9
A0A1H2AMY3
A0A0N8GE48
A0A0K6I759
A0A127P751
C0G5Y5
A0A127JUC0
W0APW8
A0A1M3FZP3
A0A1Q6RPQ6
A0A0Q6I4R0
A0A0Q7RE66
U1REC5
A0A117RZT6
A0A221USQ8
A0A060Q1T1
Q98M47
A0A1Z9G577
A0A1N6Z4L8
A0A1Q6RJQ4
A0A0L6JDU6
A0A0Q6HD29
A0A0Q8CF07
I2X4W8
A0A0M1LJ07
A0A0Q8CP01
A0A0U9HTI2
A0A135P7V7
A0A150ZI32
A0A150Z9S2
A0A117JJY4
A0A0H0DJM6
A0A138A3K6
A0A0E1YK57
A0A124IDS0
Q8E223
J3CSB8
A0A068MUC5
A0A015XB41
B5RRY0
H1WRQ6
A0A161I043
A0A1X7Q888
A0A0H3GMM8
G8UXV6
A0A1F3QGA4
A0A1F8M2D7
A0A1F8M0V9
A0A127PAQ5
A0A015X6U0
D5UNK4
A0A1W6ZF17
A0A1X2J5P1
A0A1Z8QXY1
A0A1F9MH34
A0A1G3E814
A0A1G3FQ75
A0A127JR06
A0A1W1W903
A0A139BS13
A0A015YD47
B1MKW5
B1MMW2
A0A0X7J9W5
A0A0K1U5J1
A0A1W1WK27
A0A1G9ML35
A0A243Q2G2
A0A0M2EE33
A0A061PSW8
A0A1Q6VNQ5
A0A1C7CCM2
A0A1B2DCR3
A0A0M2EFA0
A0A0Q6HRR9
A0A117RZW9
I2X7F9
I2X3P6
D5UPT7
A0A1M6D7E9
E2PY92
V7FX34
A0A1R1F3T5
A0A1S2QHP5
A0A139KY02
A0A139LQK9
A0A1B8UWW9
A0A0C6P6H5
A0A101CY97
G0I7V6
D9VIH8
S2XYQ8
A0A089HU73
A0A1W7CWQ5
A0A1B9PWT6
A0A1D3B4T5
F9SL20
A0A1A3DVU4
A0A1A5T6I5
A0A127PBR4
Q24RB7
A0A1T5FRF1
F9SC68
A0A088NJK1
B7NF74
H1WQF3
A0A1L3NKR6
A0A0K9TES7
T2PJE8
B1MGZ6
A0A229HJH4
A0A1H1SW83
M7P173
A0A1E2SNN1
R5DNX5
W0ASP5
A0A0M8TUA0
A0A139KPX9
A0A0X3SYV1
C5TPY1
A0A0C1QW48
A0A1S2PSC1
D9UWE0
S2Z7A3
A0A1A2DGN8
Q8E0Z4
A0A1W7CT36
A0A150ZFG2
A0A1B8UJB0
E3CGD8
K0X369
A0A1C3UB91
F9SGS0
A0A1S9I2X9
A0A1B8UKZ1
A0A1F3QCM7
A0A142F6J4
J2PQC3
A0A0F0GI87
B1MGB1
R7BJB4
A0A173KZ02
E7S8K2
B1MJJ3
A0A1X2RTB7
A0A1F7Z1A6
A0A0L7P5L9
A0A089ITF3
A0A1M5VR62
A0A0M2G1Y8
A0A0Q6HUN5
A0A0Q6IEW0
A0A0Q6PM02
A0A133QN51
A0A167GWY9
I2XJ24
A0A1M7Q213
A0A167GBJ1
A0A068MS45
A0A0L9Y5K5
J8MXS7
L3QJF7
A0A1V6MD51
A0A140HLB3
A0A0D5A8U2
A0A168FRL4
Q0F3U8
Q0F2B5
R5K487
L7UK34
A0A014D3M8
A0A1C7BY69
F9SB21
T0RDP1
L8NID4
J2PKA3
J3DCL3
J3FA49
D5SL36
A0A1Q9J2F0
A0A1S2NYF8
A0A1G3HVC0
K9TBM3
Q0K615
A0A209CFW3
A0A1G8JX77
A0A0M0A8Y0
A0A0Q6PMP3
A0A101LFW9
D9V4R3
A0A1S2NWV5
A0A1B9Q3F6
A0A1C5BXK6
A0A1C5CXI3
A0A1C7EH34
A0A1W6SNA4
A0A0E1YBH1
A0A101A7V2
A0A0S7XT75
A0A0X3T4G0
Q24TA5
Q9KM11
A0A1E2SKW6
A0A085DWB2
R9X4P3
A0A088NN92
T0RI15
A0A173KSD6
A0A1D3A720
A0A0H3GSS6
A0A0S7XLJ9
A0A068MW77
A0A1F7R277
A0A1F5AIY2
A0A1Q9J059
A0A1S2QDW1
A0A142YEG1
Q0KD68
A0A099PGG3
A0A1S2Q2R3
A0A1S2QF04
A0A0F0GU75
A0A0F0Y4U3
D0S271
A0A0S9QKH0
A0A1X2RM62
A0A1G9W2S6
A0A1L9QLL8
M7NHY5
A0A1Q6VLW2
A0A0M0EH36
A0A0R1P9K7
V7FYR4
A0A139KYN4
A0A0C6PBV8
D9V6U5
Q98EU4
A0A1W6SL52
A0A139LT81
A0A101V1K6
I0VM00
I9P0W0
A0A1C3V501
A0A1C3VGN8
A0A177R092
R9X6M4
M7N3F1
A0A1A7KFA4
A0A1Y3VND3
A0A1V6M5U7
A0A1F5UHP9
A0A068MX00
H8GAB9
J2NZD7
A0A1Y3VXQ4
A0A1F9MBW5
F9SB47
A0A173KYH0
J2KK41
A0A1F9FK54
A0A1G5DN96
A0A0G0S118
A0A0G0V2R8
A0A0X3SVK2
A0A0N0KA48
A0A088NGD6
Q0JZH5
B0NCK1
A0A0M8T675
A0A0S8E107
A0A163CWZ6
A0A127PBW6
A0A015YHY8
V0XNW5
L7UF37
A0A181CPY1
D0S4B0
H0SEH5
A0A1V0LAI9
A0A1Q6VIM5
A0A138AIJ2
U2U1U6
A0A1V0Q7T5
A0A0C1QXG8
A0A0C1TV25
Q250U7
A0A1C7CIH3
A0A150ZHH5
A0A0W7WC92
A0A1B9PVQ0
Q0EWC0
D9VCG5
S2YLJ3
A0A1C5DI26
A0A1Y2KRB1
A0A0L6T3U1
A0A0H3GVV0
A0A0H3GW34
A0A162JKA1
D0RYQ1
A0A0K6HMR9
A0A127PB90
A0A173L066
Q98C85
R5KFX5
B1MLR6
A0A095XMV3
A0A1W6SPG9
A0A1X7NBM6
A0A1G2P330
A0A124GJR5
A0A085KZJ9
L8NTE8
A0A1G3HU83
A0A0K9TEU8
A0A0L7DZS1
A0A127ART4
A0A068N3A7
A0A099PBZ9
A0A1I6UIE8
A0A1M4MA66
A0A0K1U732
A0A0M0AB70
A0A0L9YAL6
A0A1M7K254
A0A1N6TFU5
A0A117NBT6
A0A061PNL7
A0A1M7BLT5
A0A1Q9LQ25
A0A0E1QJW1
A0A181CUB6
Q988E6
A0A0M8T555
A0A0M8TDZ2
A0A0N1KN71
A0A177QXI7
D3DJA7
D5SJR2
I0VYZ3
D3DFU5
A0A1A2CKT4
A0A1S2NVR6
A0A1B8UP85
A0A1F1WAU9
A0A1M7K8G1
A0A0H3GS24
A0A0T6VXW5
A0A0F0YBR5
A0A0X3T1S1
F9SA07
A0A1G3H322
A0A1G2CPV5
F9S9K3
R6YNM1
A0A1G9WXE1
A0A0K6IC05
A0A1W7D386
T2PJ28
A0A1X2J4F4
A0A1F4A7X2
A0A1F6D9V2
A0A1G3HXI5
A0A0K6I3J0
A0A068MWV7
A0A1A2CHY3
D0CPN2
A0A1A2DBU0
A0A1M3G0L8
I2XKB1
A0A0T6W6K3
A0A0K1U898
A0A0L6TD47
A0A085DSV6
M7N3F8
A0A1G9K5V4
A0A1M5NJT9
A0A117S1L3
A0A221UTZ9
A0A1W6ST92
A0A0U9HZ17
A0A138A0Z4
A0A060Q9W0
I0K138
Q251R4
C5TMA7
D9V6H3
A0A1S2QDA8
A0A1B9Q7F4
A0A1Q6RHT5
A0A1R1EMW8
A0A1S2QJS2
A0A1Q6VPR1
A0A1S2PKV9
A0A1Q6RDK6
A0A139LUY1
A0A1Q9LKU2
A0A0D5A9I7
A0A1E3CWM7
A0A0G0JD95
V0Y0X2
A0A1X9MDA2
A0A1B9PYP3
A0A142YEZ2
A0A1F8M1W1
A0A127ART0
A0A099PE21
A0A1R1EMQ4
A0A1S2PPI7
A0A1B2DP75
A0A1B8UZ23
A0A088NKI7
A0A1Y3W2B6
A0A1V6MGB7
A0A1F4TUK6
A0A1F4A0K9
R9X381
A0A124F5I6
A0A173KWE0
A0A222WR20
A0A127P9L8
A0A0K6IAA1
R5KIK8
A0A095XSM0
A0A1L3JGR1
A0A150Z7S8
A0A117S1U4
A0A0A3YLZ4
A0A0C1U3W2
E3CF30
I0VUM6
I9XPA5
A0A1M3FXC4
A0A0N1BUX9
R9X2J9
K9T5P5
A0A1H6JNS4
A0A1A5T888
H8G3T8
D5UVM7
A0A1A2D613
A0A1S2PQ87
A0A1B7X6U5
A0A068N6C0
A0A1S2P4D9
A0A1E3D564
A0A1G3GTZ7
A1UT60
R9X5C7
Q2RX31
A0A1Y3S7H6
A0A1F5A2Y3
A0A1L3NGY8
A0A127PCV8
C0GAP2
A0A1I6V8Z1
A0A1P8PVE8
A0A1X9MB23
A0A1Q6L812
A0A1Q9LLY3
I0JY39
K1L2T1
B0NII3
A0A089IQV5
A0A229H0X1
A0A127JTL6
A0A1I6UC29
A0A127JZ84
A0A127JWG8
A0A127PIT2
A0A0L6J8R1
R7BE76
H0SDP7
A0A1V0L952
A0A0D5ADF1
A0A095Y0A2
A0A1L8UUQ9
A0A139LJR1
K1MKI8
A0A0C1R6H9
B5GQG6
A0A1A5TAX2
A0A1Y3S677
A0A1B9Q725
A0A1C5DTG4
A0A0F0GRK0
A0A0S6U5B0
J8IS48
A0A0F3M319
A0A0X7JQZ1
B1MF66
A0A1F9F054
A0A0M8TJ41
A0A127JUL8
Q0K4H8
A0A1C5CWF5
A0A1C5ER97
A0A1E3D2H9
A0A1V0LJP1
A0A0M8SV31
A0A1X7P5X5
A0A242VWB2
A0A127P8T0
A0A127PFT9
A0A127CN71
A0A133PVY4
A0A135P6W0
L8NLA7
A0A0Q8CMM9
A0A150ZKG5
A0A0F3LWJ9
A0A101CXP9
A0A1Q6RLW6
E7SA36
D3DK73
V7GBP3
A0A181D0U7
A0A1L3JL65
A0A1A5RUH7
J8MLS8
J2XML7
A0A1B8ULA0
A0A177QX68
A0A173L262
A0A1S2QN35
A0A1S9I3G7
Q8DYD7
A0A1G5D6E0
A0A1E2SJB5
A0A1F1WIZ1
A0A0M0ELP5
A0A1F5U264
A0A1F9M836
A0A1F9LLU2
I2HRR1
V9WSJ1
J8MA67
A0A177RCQ9
H0SCA9
H0SLP7
A0A1G3HMB5
A0A1P8PSA2
R7BE50
A0A1X2RR28
A0A1Z8QAG0
A0A1W7D6P3
A0A1G3HLY8
A0A1L9QLB3
J8MYH3
K9T5I9
A0A177QP67
A0A1B8UWS8
Q98AQ8
C5TJ41
A0A1S2PQX9
A0A0X7JS39
A0A1C3V783
D0S7U6
A0A0D5A8Z4
A0A089HNS4
Q982D6
E2PUZ4
Q0F186
M7NPF5
G8UYR5
Q2RWA2
A0A0X3SRP6
G5K0Z2
G5K3N3
A0A1X2JA98
A0A0K9TGS1
A0A124EQF4
A0A142F8B4
A0A135P818
H0SG81
A0A1M5X4H9
A0A1N6W0I1
J8MIH7
U1R1P3
W0AMS1
A0A1X2RFT5
A0A1W7D3C2
A0A0L6T4Z3
A0A0A3YQH4
A0A0M9YDU4
A0A0R1NY05
A0A167GJI7
A0A1L3JFV3
A0A1N7AEC6
A0A0Q6HU56
A0A165PX56
A0A1S2PQS6
A0A1C5DXN9
L7U8U9
A0A0W7WA60
A0A1C5EFH8
A0A1C7CC04
A0A165NC39
A0A142F6K9
D9V6Y6
A0A139BVQ5
A0A139LB17
R6YHW7
A0A1F6DG31
A0A060QDD7
D5UTB9
A0A1F7BLQ4
Q0K8S8
M3RPI3
J2UF60
A0A1Z8Q803
A0A0Q8CP28
A0A0S7XRM1
C0G651
H0SFT4
E2PVJ0
B1MCG6
A0A1G9U1M5
A0A127JY28
A0A0M0EFG0
A0A117LX21
A0A1G9S8M3
A0A139BU20
A0A221V0D1
A0A0A2HC43
G8US51
M3RXE9
L3QJ15
D5UUJ9
D5UVF6
A0A1F3JFQ0
A0A0M8TDJ6
A0A124IFM5
R9X5A8
A0A089INU5
A0A1W1WFD9
A0A1W6ZCM3
A0A1W6ZDJ6
M7NKJ5
A0A1T5DKB3
A0A1F9QID5
A0A1F5UC10
A0A1S2PA89
A0A0R1PA27
A0A142YMI3
A0A0H3GQB1
A0A162LU18
A0A0S8DP17
A0A173KSZ2
M7N5Q0
K1L3Z8
K1L4I2
A0A088NMU2
A0A1V9UUF6
A0A1F8LYD0
A0A1A2CKR4
A0A142YNB8
J8MV71
H0SCW2
E3CBI5
A0A127JQW6
A0A060Q846
A0A209CFX4
B1MAG2
A0A1G2P389
A0A1H1WIC8
A0A0Q8CJN3
A0A150ZBM5
A0A138AVV9
V9WT14
A0A243PVY6
A0A1N6VR75
A0A0R2SM82
A0A0X7JE54
A0A179YJI2
A0A0M8SSA8
A0A0Q6IB89
A0A1C5DG68
A0A142F5M9
G8URT4
K9T4N0
A0A1R1E217
A0A1Y3RP20
A0A1C7EGM0
A0A142F865
A0A101UQD9
A0A1F7QZU8
A0A0X3T3D4
A0A072R1C8
K1KQ34
B1MAE8
A0A0M8TC42
A0A1Y3S0Z8
A0A1G0ZZN3
A0A0F0HGK6
A0A0L6T575
A0A0S9QJV5
A0A0L6J0I5
A0A1A2CRS1
A0A1L3JM99
A0A1M4M9T2
L7U9D1
A0A181D462
A0A1M7PEF6
A0A1N7EC49
A0A0M8SQ32
D0CPS6
D0CTB3
U1QNU9
G8UX52
A0A242VPM1
A0A1M3FXK2
A0A1V0L9F6
A0A1Q9J2T9
A0A0C6P0B7
A0A0H3GN17
A0A1S2Q9Y6
A0A101V3I3
A0A101LGD6
D9VFY3
K0AEK8
A0A1S2Q3V5
A0A1C5D3S3
A0A1V6MF90
A0A1W1WJS1
A0A0K1U5L8
A0A0S7Y335
A0A163EWH6
A0A0K9T629
D5UYQ3
A0A0C6P5N7
A0A1M7NYC2
A0A1B7X7E6
D0RYH2
A0A1V6M464
A0A0N1LP68
A0A0N1BSH6
A0A0R1P678
M4KKJ2
A0A1P8PZ62
A0A1Q9LU34
D5UVD4
W0ASG6
A0A1S2PI26
I2XCG8
A0A095T5I7
B1MJD0
A0A1F9FTC6
A0A174K2I7
T0RQR8
F9SDP0
A0A1Y4L4N8
A0A1V9UCD9
A0A1G9WNM3
A0A0N0KBF9
D0S739
A0A1W6SMM7
G0HIL8
J4USX4
A0A1X2RKH0
A0A174Q130
B0NCN1
A0A177QJC9
A0A0N1KLS0
A0A180C5D4
A0A209BCJ8
A0A1L3JHK7
B7N3Q0
G1V9C3
A0A1W7CZ34
A0A1X2RKJ4
A0A1X9MCG0
A0A1G5J4R2
A0A0K9T4Z9
A0A0L6T6T5
A0A1P8PR93
A0A1Q6RLU7
A0A1S2PSG4
A0A0X3T4U2
A0A0X3T2Y1
A0A109B741
A0A1V0LA24
Q98DW9
A0A1Q6RG13
A0A0X8KKW1
A0A109B7Y5
C0G8R9
A0A0C6P2K5
K0A8Z8
A0A1S2P1N8
A0A1C5C4A9
V0X726
A0A1E3CY84
A0A162L2E5
A0A061PV62
D5UMX9
D5US96
A0A1Y2KS83
A0A1C7C2Z9
G1V9G1
J8LYE8
A0A061PL03
A0A243PVJ6
A0A1M6N8W2
A0A1V2UI70
A0A1F1X142
A0A1F5NRH6
A0A127PJ64
A0A0L7F4T5
A0A0M0ADW3
A0A1C5C9K8
A0A127CKR3
A0A1F3ZQZ7
U1S989
A0A0L6J5S9
B1MCJ9
H1WQN2
A0A1Y4LLX9
A0A1W7CTP7
A0A1L8UYD9
A0A1M3FZ71
A0A0M0AA23
I0K1L1
M4KEE5
M4KPK7
E2PXD2
E2Q0Z7
A0A0Q7S1Z8
A0A139KWX4
A0A0F3LWM8
A0A0C3ME10
Q98M67
I0K0B6
A0A1R1ECU5
A0A139KVF7
Q8E2G0
A0A0D5ACZ0
A0A1W7CWH8
A0A1T5FX14
A0A1X9MFL6
A0A0X3RNU8
A0A0F0H2L7
D9UYX6
A0A1Q9LSR1
A0A0X7JM78
A0A165NXU9
I0VN21
I0R0J0
Q2RQD4
Q4C642
A0A142YM89
J2XMU7
A0A1V9UNX9
B7NCM4
A0A1X2RJ25
A0A1L3JMG5
A0A1L3NJX7
A0A1A6G847
A0A1M7HQP9
A0A0Q8CNW3
A0A0Q8E9Q0
A0A0A3YV15
A0A138AQ54
S5G0W3
A0A0D5A7R6
B1MP92
I0VKP7
A0A1N6YMJ9
A0A1Q9LST1
A0A0Q7QHB7
A0A142FC60
H0SN31
A0A099PAI8
A0A1A3DJ46
S2YR42
A0A1E2SMM4
A0A162L1Z7
A0A174Z2K4
A0A1A5TBA7
A0A1E3CX19
A0A1F4A505
A0A0H3H494
A0A0S9QL87
A0A127PKH0
A0A1A7KH54
A0A1Y3VSC2
A0A1B7WYY3
A0A1F5RZG1
A0A1L9QVA0
A0A0S7XW67
I0VXT3
D5URG3
A0A1V9UGD7
A0A1F4TDH6
A0A0S8DUZ8
A0A163DYQ1
A0A015Z6B3
A0A0L6T8S0
A0A0K6HVG5
A0A0L6T8Z7
I4M121
B7NAA3
J8MJV9
A0A1V2UH28
A0A1W6Z6E6
A0A1S2PB99
A0A139BQR2
A0A139LRC4
A0A174HEF4
L3QUB3
K9T187
L3QNI1
A0A1B2DDT7
A0A1C7EKB3
A0A1T0ATB7
M7N5P2
A0A173KYX9
B5GSZ8
A0A1A5TA30
A0A1M6TER8
A0A1M7Q671
A0A1M4M8C1
A0A1T4QZ25
A0A1T5D0K7
A0A0A3YQP1
A0A117N7E8
A0A1G0R366
I0VKN8
B1MG33
T2PIN8
V9WUV2
B0NH01
A0A1W1WIK1
A0A1G3HHK5
A0A0M8TBB3
I2XHW7
I0R1M5
A0A060QB59
A0A095T023
V7GC60
V7FXT8
A0A142YEN9
A0A0E3CP51
A0A0M0A2H4
A0A0X7JPK4
A0A0A3Z112
L7U2M9
A0A061PIW7
A0A221V340
A0A177QIS1
A0A1Y3RR53
A0A1B7X6B2
A0A1C7C3Y2
Q0KB58
A0A0C1U4V6
A0A1B2DF15
A0A0C6PC48
A0A0R1P7H3
A0A0S6U067
A0A127JWL0
A0A1A7KNN5
D5USJ4
D5UR86
G1VF76
L3QMI3
A0A1A2D4W6
A0A1F5A459
A0A1M5U8A8
D0CSD5
B1MAP5
Q4BXW9
B0NEZ5
A0A0Q6HP83
A0A221UY99
A0A1Q9LGK7
A0A1Q9LH24
A0A0N0IJ73
A0A139KU77
A0A117LXE8
H0SLA0
A0A1X2J9I2
A0A138A3Y7
A0A0F0XG97
A0A142FDL8
A0A142YAB5
A0A1V6MDX8
A0A1R1EZB9
A0A1S2PLK7
A0A1W7CZZ1
Q8E0C3
A0A1G3HFT5
A0A1F9M4T0
A0A0H3H002
A0A014CPJ0
G1VER0
B7N7L1
A0A1G9JV63
A0A1G5CMP0
A0A1I6W376
A0A0H3GNB7
A0A0N8GDY0
A0A1G9IRW1
A0A117JLI0
Q4BUZ0
A0A1F1WYT2
L7UGH6
I2X4J4
A0A061PP63
A0A0Q7RHH7
A0A138AW97
G5K246
A0A1W7D231
A0A1S2PDA0
I0VRV3
A0A1S2QMH2
I0R3I1
A0A1D2ZXC3
A0A101LLR9
A0A1F3ZS12
A0A1G0ZMV4
A0A1L8UYX0
A0A1Y3S1E7
A0A1Y2KRB3
A0A1F3PXJ0
A0A1F9F3N9
A0A0F3LU54
A0A0G0MQN2
A0A163CBI2
A0A173KSK6
A0A1E3D1W8
A0A0S9QPC9
K1KUH0
G4QC70
A0A0K9TG74
A0A088NIZ3
J8MXK6
F9SHV8
M3QAE1
H1WPF4
A0A0L7EUW5
I2HMP2
M3Q9X2
K1KYK5
A0A127CLI6
A0A127JYU1
R5DNJ5
H0SQB8
Q4CA78
Q4C375
J0HQ64
A0A150ZE11
A0A0C6P0T9
Q98E76
A0A0F0HJC0
K9T9U2
D9V107
A0A138AIA4
A0A1F3JGA1
A0A0K1U998
A0A0K9T906
R5K0B3
A0A061PGQ1
A0A085DTG0
I0JYL1
I0VKJ7
I0VLA3
Q24XF4
A0A0C1UDG6
A0A1A6G740
A0A1A7KCW4
A0A1X9MLF7
A0A1Y2KRB5
A0A1B8QXF5
A0A1F5U1C9
K0AAZ0
A0A1G5BNP8
A0A0S9QWA9
L7UIC3
J8MXI0
A0A0S8DXS3
A0A0N0ILB1
A0A127CL12
Q0K1N2
A0A124EPJ6
A1URA7
A0A1F9QMK4
A0A1I6REU0
A0A061PNX9
A0A135P8B8
A0A1L3JGE4
U2VG01
E3CD35
R7BLU7
V7G1T2
A0A242VRE7
A0A1Q9LJ61
I0VW23
J0HT18
A0A177QKH4
Q4C049
A0A015WWX0
A0A1A5T324
I0K069
Q0EXH9
A0A015Y881
A0A1W6SMU6
A0A1S2PWS6
A0A1S9I2A9
A0A1B8UN79
A0A1C5BH88
A0A0D5A8F4
F9SI64
G1VBI2
A0A1F9FH22
A0A085DW25
B5RPZ9
I2XC22
B1MCH6
A0A1G9VQD3
A0A1G6XJ68
A0A0S6U6A3
A0A0K9TH07
A0A095TE88
A0A179YFP7
D9UXQ1
A0A1W6SN73
A0A138A8M4
A0A221UV32
A0A0Q7RS57
L7U0I4
J8J1C7
A0A1Q9LBN2
A0A1S2PJ23
I0VL18
V0Y0Z5
A0A0T6W142
I9NS43
B5GZT8
A0A0F3M6I7
A0A0H3GX22
A0A0S6TYM9
A0A173KVX2
A0A060QDW1
A0A1Y3S3J8
A0A1F9QI89
B1MF76
A0A1M4M646
J2LWU0
A0A1V0LIN5
A0A1I6TP47
A0A1X9M940
A0A127AKW7
J8MTI3
A0A0K9T7E4
A0A0N1LMS5
L7U3Z4
L8NPT7
A0A117RZ50
A0A095XUW2
A0A1N6XBT5
A0A085L2D7
K1KZZ8
A0A1G9QSS1
A0A0M8T073
A0A0S7XWD3
A0A0K6ID48
I2HQ40
B7NBI6
B7NDI0
A0A060PP92
A0A1L9QQP4
A0A1M7Q2Q1
A0A0K6I8A0
A0A060Q9T3
H1WP36
A0A177R3J2
A0A1L3JL67
A0A0L7E391
W0AVR0
A0A095TF31
A0A1N6T2V7
A0A1M3G5X4
G1VIX0
I9P4M5
A0A061PNP7
A0A1X2RUH8
A0A1G5DLC7
A0A1P8PUG8
A0A1L3JG99
A0A1L3NHA4
D0CU18
A0A1Q6RK30
A0A1V0Q6Y4
A0A139LR05
A0A0W7WAY6
H0SND2
I2XHK6
D9V8I6
A0A1V0LK64
A0A1S9II52
A0A0M8TD13
A0A0Q6HLD5
A0A0N8GDY7
A0A127PCA0
A0A089HJS5
L3QKN9
A0A1T0AQA3
A0A1C5BMJ3
A0A1C7CAH4
A0A0A3YNE6
R5DU50
A0A1S2NZN9
A0A0Q6PSZ5
A0A0A3Z628
A0A101V1Z0
A0A061PV74
A0A1A5TCW6
V0X359
G1VBH5
A0A1W1WFF9
A0A1F4A7W7
A0A0K9TEB6
A0A0G9MW90
B5H191
M3QMR4
A0A1T0AQY8
A0A0K1U9E5
E2PZ86
D0CSU3
A0A1E2SJL6
I0VQ05
G8UVU8
A0A0S9QPS9
A0A127CMR8
A0A127CQC8
A0A0S9QPE5
A0A117N823
A0A0Q8EAL1
H0SFQ5
A0A0Q6Q1A3
A0A0Q8ET32
A0A1Y3VMU0
A0A1A2CGR6
A0A1V9V0V0
A0A1F8GX83
A0A1M6LAQ6
A0A161R3V6
A0A1A5S4A3
A0A1A7KH78
A0A1B8QU09
A0A1F1E6N1
A0A1F1E9J0
A0A1F8M034
A0A162LPL2
A0A060Q888
A0A015XDR6
A0A1T4LK82
A0A1C3VUY4
A0A101URV5
A0A1F3Q4U1
A0A1L9QV34
A0A1M7PFW8
A0A1V0LDH0
A0A1X9MDY9
A0A1V0LFV0
A0A0K1UA12
A0A0L6TBG3
A0A0M0EHK6
Q8DXR7
A0A1W6STQ4
A0A1F9LHH5
A0A0D5AII9
A0A0C6P6E5
A0A139L3M9
U1SNZ3
A0A1R1ECS6
A0A0Q7RZX2
A0A135P4E1
A0A137ZZZ7
A0A139LQW7
A0A150Z2F5
C0G9A8
G1VAM2
V7G7U1
A0A127AQ90
A0A0L6JG19
A0A0M8STE6
A0A0K9T676
A0A0F0XRX0
A0A1Q6L4C6
A0A1T5EHU3
A0A1C3VJD2
A0A0E1YNI8
A0A173KXP3
A0A1C3VA92
A0A101V518
V0YAZ5
A9WTA3
D9V6K7
A0A127JZ20
A0A0M9YBI9
A0A1G9Q5N1
A0A1H2AVV2
A0A1M5MSS7
A0A0P6VQZ9
A0A085DU00
A0A1A7KKA7
A0A014DEU7
A0A1B2DQS4
A0A1E3CY23
A0A0S9QMR1
A0A0H3GHX3
H0SB57
Q4C4N1
A0A1V2ULG4
A0A138AEF9
V9X4I5
A0A0C1UK73
A0A0C6P6X9
Q98M13
A0A1N7CEC4
A0A095UC47
K9T3B6
L3QUH1
J5HB89
A0A1C3VI63
A0A0A3YV11
Q9KL17
G8UTE0
A0A1V6M9I5
A0A0X3SVV6
A0A0F0YLU8
A0A142F558
K9TA97
L7U1V1
K0XHJ1
A0A0Q7RQN7
J3DGX3
Q2RV16
A0A0S6U4R1
Q2RNQ2
I2XFT5
A0A177RCQ5
G1VFM2
B5RQE9
A0A068N0W4
V9WYL6
R6Y450
B7N5T9
A0A1H1YEE1
A0A1M7NCY2
A0A150ZC82
A0A0P6W2I8
U1QYF9
B1MCJ3
A0A1V0LCL4
A0A127P884
A0A127PG86
A0A0A3YUK5
A0A0A2HJW9
A0A0C1RBZ5
V0Z0D0
A0A1L9QNT9
A0A1M3G2M5
A0A1M5VKR2
A0A1W1WKP8
A0A1W6SNL1
A0A0A3YWR7
A0A0C1TXX0
A0A095UCN4
Q4BYQ4
Q4C4D1
V0XJE3
A0A1G7WA51
A0A1W7CRW3
A0A060Q863
A0A1F5AGW2
A0A0M0EBI4
A0A150ZJ40
A9WR79
I9NW19
L7U5G6
Q2RS26
A0A1A2D7V9
A0A1S2QBE7
A0A0M0ED83
A0A1M7QHI4
A0A1S2QH95
A0A133QAM8
A0A0X7JEL3
A0A0P6W388
A0A1F8GTX3
A0A124IDC2
A0A1E3CYI7
A0A0C6P4C6
A0A0C6P7J1
A0A0T6W1Z9
A0A0K6HMX3
A0A0L6JCK5
A0A015X5F6
A0A085L2G1
A0A088NGG6
Q981U5
B7N9Z3
A0A1G3HID3
A0A1H2AKW9
A0A0T6W203
A0A117KGS8
A0A0C1TY03
A0A177RD39
A0A139LB45
W0AP37
V7FYX1
A0A140HLE5
M4KHK9
E7SBK7
G1VAT9
A0A209CQ64
A0A1F1EAQ5
A0A0Q8CRE6
A0A0S9QEI0
A0A127JSW7
A0A1B7X4Z3
A0A1C5DY49
A0A1D3AB19
A0A143WQI8
A0A0M0A6A0
A0A0S7Y6A6
H1WS33
D0S211
J8M3P2
A0A089HTM4
A0A1L3NLE7
A0A1A2CMF5
R7AR77
A0A015YTZ9
A0A0Q6HKU1
A0A0R1P4J2
A0A0D5A5Z8
A0A101V2I7
A0A0H0DNA4
A0A0Q8EMV4
L7U6E8
V9WUV4
E2Q4K6
A0A179XPG8
A0A1M6VNY3
A0A1N7EEH5
A0A1N6RYQ1
A0A0M8SW60
A0A0N0K6X7
B5GSP7
J4UVP8
Q2RMN6
A0A142YA83
J0HT49
Q9KNR2
A0A1S2PTM1
A0A1B9Q1H7
A0A1C5EWG1
A0A165P1D6
A0A0E1YE80
A0A142YA93
A0A162LQF3
A0A068MY43
A0A1G0RS40
A0A1F9LVH3
A0A161I7K4
Q0KF10
A0A1G2NZQ8
A0A1G3HP27
A0A1L9QRY8
A0A1M7E9C5
A0A1V0Q951
A0A127PIK3
A0A085DTY0
D0CWW7
E7S9H4
A0A1A2D4A2
R6XWS5
A0A1W1WFA7
A0A1X2RLE6
A0A1M6JX14
A0A1V0LBL9
A0A1V2UKH5
W0AQ49
S5G969
A0A0C3MDP6
A0A1V9UK23
I0JYW7
S2YZZ9
A0A1C5E9V1
A0A1C5EUQ0
Q0K8G5
A0A1B7WG41
A0A1B8UIW2
A0A1C3TWL1
A0A1C5C4X7
V7FVT1
A0A015X714
A0A1G5FNQ3
A0A1G9YQ15
A0A0S6TY42
Q2RPN4
A0A1X7NG87
A0A0S7Y4Q0
M7NVN4
Q0K2T5
A0A0G9MRH3
Q2RRC2
A0A1X2RI46
A0A1V0LBM1
A0A0K6I0L7
A0A0Q6IFD0
A0A0A3YTI7
B0NJ25
A0A229G8B9
A0A0K1U7G3
A0A0L6T3T5
K1KUC6
A0A015Y526
A0A124ER83
R7BKZ5
A0A1W1WQH9
A0A1S2PYH8
A0A1A3DSZ6
A0A138A7K9
A0A177QYA5
A0A0A2HDD6
A0A101AFB5
H0SAW2
A0A222WSU7
A0A0M0ACW6
A0A142Y9H1
B5GMC7
A0A0C6P5P7
A0A1N7E132
A0A1P8PYH1
A0A1M6F7K4
A0A117N819
B1MDF4
B7NE73
A0A1G3G4H5
S2Y2Q6
M3P0L6
A0A1V6MDZ5
A0A0P6W7R2
A0A150Z520
A0A0C6P2Y4
V7G7P6
S5SHL5
A0A1F9MCS5
A0A1L3JM92
A0A1L9QS97
Q2RTC3
G5JZE1
K0A7V4
S2YIY2
Q0EZP0
J2XVY4
J3F0M1
A0A1B2DKS4
A0A1B8UN39
A0A0F0HB97
A0A014EYF9
A0A1Q6L3P0
A0A1C3UDN0
A0A124EPM2
A0A068N3I5
A0A1A6G4P3
A0A1X2J6G0
A0A099PEE1
T2PK24
A0A088NIC6
A0A0H3GVL9
F9SAG6
A0A1C7BZU9
A0A1C5EZX8
A0A1F1DTV6
L7UKH1
B0NIK1
I4M205
A0A117RXZ1
B1MKS9
A0A209BNY8
A0A222WPB6
K0A8W3
G1VCR8
A0A060QAN6
G5K3I6
A0A1G3HEF8
A0A1G9JBQ1
A0A167HK47
A0A0A2HE31
A0A177RFS7
A0A150Z464
A0A0Q6HSU4
A0A138AVN5
A0A1Q9LFU5
A0A1C5EY05
A0A1B7X246
A0A1S2PHE6
A0A150ZH30
U1SC00
A0A0K9TEY3
A0A1L9GZS0
A0A0M8TBR3
D5UTB7
G1VIF4
A0A1Z8QXX1
A0A061PTU2
H8G480
D5UM95
J2PUV7
G4QC06
A0A1G5E1C0
Q98JN9
J8LPL6
Q2RSG7
Q4BUR0
A0A1Y3W225
A0A1B9Q5I9
A0A165NW25
A0A0L6J0M9
A0A0M1LDA9
L8NTA6
A0A1L3JI41
A0A0M2FXY4
A0A127CIN1
A0A0X7JI95
V7FZ41
W0AS62
A0A1L3NIZ0
H0SG78
A0A1N7B1I0
A0A142YGR1
A0A124GJP9
A0A1B9Q4X7
A0A1Q6VGD0
A0A1Q6VKW5
L7U2E4
A0A1W7CT46
A0A1S2P5R3
A0A1V9UW17
A0A124IFJ2
A0A015X660
A0A1X7Q0K2
M7N959
A0A1A2CZS8
Q8E2B4
A0A1Y2KQ36
A0A1C3UE19
A0A1F3Q1G3
A0A1F3JJL8
A0A1F4TNH0
A0A1F9QR02
A0A0Q6I2J9
F9SBT9
A0A061PNY5
L8NR05
W0AQ81
A0A0L6J3Z8
D0CRB3
E7SC95
G1VB60
A0A161IEA0
A0A0K1U6S7
I0VWE2
A0A1N7ANR3
A0A1Q9LJJ0
A0A133Q9A5
A0A0A3YV98
V9X2Z4
A0A1M6TPB6
A0A1M6VJ04
A0A1S9IG55
A0A1Q6RJT8
A0A0A2HD87
E2Q0X0
K0AFY1
A0A1F1DVL6
A0A0Q6HKJ5
D9UVU8
D5UXT9
A0A1S2PNE1
A0A1R1EV84
A0A1S2PUI8
J8LZM9
A0A1A5RPQ8
A0A1A5SFL9
A0A1W1WPI5
A0A1G5C4I3
A0A0M8TJW8
B5H1Z1
H8GDR2
U1RI21
A0A1C7C3U2
A0A1C7CDL9
A0A1G1AAY1
A0A1F8CY41
A0A1G3HJM4
A0A0F3M267
A0A089HS49
A0A089IVE5
B5GSI3
J3CXT5
A0A089HSC4
A0A1F1WHR9
A0A1A7KFG7
A0A1Q9IZU5
A0A242VL93
A0A1I6UTP8
A0A1G9R9K1
A0A1E2SJZ8
A0A127CHS6
A0A0K9TF02
A0A127P814
A0A127PDK8
A0A0M0AF76
V9WX56
G1VGB8
B1MDZ8
A0A1F8M2L9
A0A161Q6P6
A0A161IMI0
A0A085L186
A0A015XBC7
D5USL3
A0A1Y3VQH3
A0A127JQ61
A0A0Q8CSN8
I0R3B1
A0A1G3HL17
A0A1V0LFQ3
A0A1V2UIS2
A0A1Q9LFC7
A0A1R1EK49
A0A0M0ACI6
A0A135P7I0
H0SEX1
Q4C8X3
A0A1L6ZMF0
A0A1L6ZPA6
A0A1L9QNI5
A0A1M3FVW7
A0A1M6LDE0
A0A1M4M5F9
A0A0N0SG40
A0A0N0ZK44
A0A0Q6I799
H0ST10
R9X429
S2Y8Z9
A0A1S9IHV0
A0A1T5DX65
A0A0X3SZ05
B1MDG4
A0A135P3S2
J2XFC2
A0A089HHM4
A0A1G6W494
A0A1I3LT04
Q98G49
A0A124EQ62
A0A1C5BH51
A0A061PL35
J3D5D3
A0A061PHX5
L7U6E5
G5K4T8
A0A220RKB0
A0A1G9QUU4
L7UD50
G4QDJ1
A0A220RH64
A0A229HCW5
A0A1P8PTM4
A0A135NYU8
A0A167GX17
B7N987
A0A0K9T953
A0A1M7M5B4
Q9KT15
A0A1A6GBA1
A0A1S2Q8L8
A0A1S2QMA3
A0A1C5CIE8
A0A1E3CXV8
A0A1X7QBX5
A0A1L6ZJ47
A0A1M4M288
A0A1M5WVG9
W0AW74
Q0KEB4
A0A1G1ZWY3
A0A1H1WBJ9
A0A0M0AAM4
A0A161IIR9
Q0JYL4
A0A167HV74
V7FY88
A0A1Q9J7A7
A0A0R1P3G4
W0AK37
I0VVX7
A0A0M8TMG9
A0A061PP30
V7FYM5
A0A1F3QAI2
A0A1F4AGW9
A0A1H2BUG6
A0A1M5MHL0
A0A135P3J3
D9UWL8
S2YIZ9
A0A1B7WST6
A0A0M0ELZ6
A0A174YMR8
F9SHD5
J2XAD6
A0A1Y0DW80
A0A1C7CA49
A0A1C7BYZ6
A0A0A3YVU2
A0A1Y3S4P4
A0A1G2P1U3
A0A1M3FVZ8
A0A127CJ87
A0A0M0A2U2
I0VN17
A0A068MVI4
B1MAH8
A0A1L3JJC4
G1VFB5
A0A1M3FUT2
A0A1M3G2I0
A0A1M7AJ84
A0A1Q6L854
A0A221UUE2
A9WT73
A0A015Y8R6
A0A1Q9J4P5
A0A0Q6GYT1
A0A0Q7R5V8
Q4CAF3
A0A1M3FYI4
A0A1V0LM67
A0A1Q9LHG8
A0A0L9Y9U0
A0A0N0K971
A0A109B7L1
V9WSZ3
D3DIC8
A0A1S2PJ63
V9WN50
A0A101V2M3
D9V654
A0A068N122
A0A1R1ELG2
A0A1Y0DY10
A0A1Y3VXQ0
A0A1F1E5M9
A0A1G5DGX2
A0A1A5T7P0
A0A1X2RQC6
A0A1F5UAN6
G4QCU6
A0A1Y3S272
A0A1Y3VSJ1
A0A1P8PY21
A0A1L9QVB0
A0A1G3HRL3
B1MGV0
A0A1E2SMP9
A0A1F5RYA0
A0A1L9QMF5
A0A0K1U939
A0A161Q252
R9X799
A0A0X7JC22
A0A0X3SU47
A0A0X3SX99
A0A1B2DR14
I2XKB6
A0A0M8SQD4
A0A0Q6I673
A0A0Q8EGJ5
A0A1Y0DX85
A0A0F0XJ48
D9VGF3
A0A0X7JBS4
A0A139BTL6
A0A0X7JQ01
L7U677
A0A1A2DJC7
A0A1Z8QE78
R5JZZ2
D3DGW7
A0A0M0ACN1
A0A015X8P8
M4KN02
K1KIK3
A0A1H1YGV3
A0A127JP84
D9UX86
A0A1V6M9S2
A0A1R1EVC2
A0A1W7D219
A0A1V6MEH8
A0A0Q6PUB6
A0A138A8M3
J4UME9
K9TCK0
A0A1Y4LJ98
A0A1N6SZC1
A0A0S7Y2V6
A0A0K6HNX5
R5DRM0
A0A1B7WXY7
A0A1C7EFV4
A0A1S2P2V6
A0A1B7X7Q8
A0A0X3SZG0
A0A1F5UG60
A0A1F9EZJ0
T2PJD5
A0A1A5SEZ8
A0A1A3E4R1
A0A1C7EGU4
A0A1F9MEM9
B5GWZ8
A0A1B2DH69
A0A220RDD2
A0A1F3Q2U3
A0A1X2RFF5
A0A1I6UD50
A0A127AR25
A0A127CEV1
K1KNG6
A0A0M8TCP4
A0A167GV85
V0X411
Q0F0N9
A0A1Q6RGI5
A0A1S2PLS6
A0A139LR43
A0A1B2DDI0
I2HP38
A0A068MTX6
A0A221UVN5
A0A0G0RUT3
A0A1M6GG66
A0A1W7CS74
A0A1I6SI18
D0CTE9
V7FWW1
W0ATL8
A0A1E3CYG2
A0A1F1WZW1
A0A0S8DNI0
A0A162BHW4
A0A0M0EGE9
A0A1X7N5X7
A0A1X7PKT8
A0A1Q6L641
A0A1W7CW99
A0A0Q8F4T6
A0A117S1D2
A0A101V0U6
A0A0F0YCH9
I0VX50
A0A095VKM7
A0A0M1LDJ1
E2Q926
A0A1B2DSI7
Q0EWS8
A0A177R480
B1MGS1
A0A150Z333
A0A1C5CQ88
A0A1Q9J1U0
A0A138A139
A0A1B9PZ15
A0A101H826
A0A1G3H6V1
A0A1H9MZH3
A0A161I7W6
M7NS59
A0A1A5T1S1
Q2RNU9
A0A0F0GMF6
A0A1M3FWY5
A0A162CFV5
D0RYZ4
D5UUG6
E7SC26
A0A1S2QPD8
A0A0K6HSI2
A0A0M0ELR5
A0A1R1EJ40
A0A142YGL4
A0A117S2J2
A0A209C1F9
A0A0M0A2D8
A0A0M0ACT9
V7G4N3
D9UW67
A0A1C5EKP3
A0A1B7X2T9
A0A1C5BJ66
A9WUD7
D9V0S6
A0A1A2D7W9
A0A1S2PW75
L7UE57
A0A088NIB3
H8G6N1
J2LUV3
A0A1Y3W1J4
A0A1F3Q590
A0A0H3GSP8
A0A142F5U5
A0A142YDP4
A0A1L3NM99
A0A1L8UTI3
A0A0H3GPY6
A0A1H1ZW52
A0A0M0EJM5
B7NC12
L7UJ01
A0A1G3HEP0
A0A0L6J8F2
A0A1H1WZX5
A0A0Q6PQS2
A0A1R1EAS9
A0A1M5WZX9
V9WRZ3
I2HVG4
A0A1M3G4T6
A0A1X2J6N0
A0A0K9TA03
A0A0L7F3T3
A0A1Q9LSC9
A0A1B7WXG8
A0A101H984
K1MJX4
B1MB23
D9V9T5
Q2RTV0
A0A1X2RL40
A0A1F7WAF0
A0A1G5X7I5
A0A0H3GMB6
A0A0H3GZ23
J4UUN4
A0A1V9UVS4
A0A1E3D1Y7
A0A1F9LHJ9
J8J3L1
G8UYU7
H8GC21
A0A101A2Q5
A0A0H3GK82
A0A0M2EEJ4
V7G1Z0
A0A089HUZ3
L7UA18
A0A0K6IC12
A0A0L6T4C4
A0A0M8T9Z4
C0G403
M3RXZ4
A0A117S2I4
A0A161IFL7
R7BKS8
A0A0T6W125
W0AIM5
Q4C2V9
I0VSC5
W0APD6
A0A015X381
A0A1Q9LDM7
A0A0X3T5R6
V0YAX3
A0A0R1P4P7
A0A1B7X296
A0A1Y0E0C5
A0A1T5G229
A0A1D3B581
A0A165PRJ7
L7U1M5
A0A1R1EAG4
A0A1C5DFL3
A0A0D5A5D6
A0A1W6ZGN7
A0A1S2PW93
A0A085L5E1
A0A1G5DG24
A0A0S9QFB0
A0A0S6U6T2
A0A0S7XSJ9
A0A0M8STU4
A0A014C148
A0A1Y3VY78
A0A1B7X8M5
A0A1F1XQY0
A0A0F0GYQ6
A0A0P6VNP2
A0A173L004
J3FCE2
A0A1P8PYC1
A0A1F7R2P2
G0I9F3
R7BL14
A0A1L9QMR8
H0SM90
J8JDT1
A0A1B7WTH9
R5K7K5
A0A015Z1E4
Q8DX87
A0A1B2DBS3
A0A1S2AZY3
A0A1S2PIT4
A0A1X7NED7
A0A095XSJ2
A0A1A2DCS6
A0A1X2RGZ4
A0A0F0GT64
A0A1F1WQZ5
A0A1L9QLQ8
A0A1M4M3C7
A0A0H3GT18
A0A1A3DZS2
A0A1X7PMY3
A0A133QLE5
A0A139BNJ2
A0A0C1U2X1
A0A0E1YB26
Q98KP9
A0A1V0LKQ2
J2U008
A0A1X2RIM8
A0A0K9TCD4
L8NWH9
I2XJ68
A0A1M4M6D2
A0A085DX78
H1WT59
A0A1P8PY73
A0A127CK61
A0A127JY49
A0A0K9THH3
A0A127PEA4
D5UXN8
A0A1W6ZE58
A0A1X2RHY9
A0A1R1F264
A0A1V0LEP0
A0A0N0K6R0
A0A0W7W909
A0A221UUE3
I0R2Q0
G8UV62
I0K1L0
A0A0X7JLZ3
A0A0F3M0F1
A0A085DWD2
R9X0W4
A0A1A3DEZ8
J3FFV7
A0A0F0Y0X9
Q0F363
A0A061PJR4
A0A1B8URZ3
A0A1C5BL56
A0A139LIX5
A0A0C1TZ47
I2X513
A0A1R1ELX2
A0A135P0B4
A0A139LJ29
A0A0X7JUM5
A0A117NB73
A0A088NH06
D9VHV6
A0A1S2QJR5
B5GRI0
A0A1C7CKM3
A0A1B8UV98
A0A1E3CVW9
Q4C248
B5H3K0
A0A1F4TQS8
A0A1F3PXE3
A0A1F9G2N7
A0A0L7EFV3
A0A0L6JAB4
A0A0P6VTU5
I2XD54
G1VD06
Q98MF4
A0A1X2RUX0
W0AS69
E2Q389
A0A1Q6L3P2
L3QBY1
A0A1B9PYZ4
A0A0F3LYZ1
A0A0E1YB22
A9WLP1
A0A1S2NT76
A0A1W6STD5
A0A1C7EE31
A0A1E3D5E9
A0A1F6DBB8
A0A1F1XIL0
A0A101V606
A0A0Q8C4I7
B5GLW9
A0A1A7KN55
H8GF61
A0A1Y2KPC3
A0A1W7CWB5
A0A1L9QSB7
A0A0S9QFB1
R9X691
A0A1V9UKR4
A0A127CKU1
A0A127JTU9
A0A015X3V9
A0A014CP82
A0A1V9UV72
A0A0L6T3Z6
I4M199
E2PW19
R5K5V0
B5GME2
A0A1A3DA75
A0A1S2B1Y5
A0A1L3JKF0
A0A1L3NBP3
A0A1L9QMY1
A0A0Q8CS55
Q9KUS6
L3QNU9
A0A0X3SYU6
A0A1C3UKM2
A0A0E1YBC2
A0A101A9I5
A0A1R1EPF2
A0A220R9P7
A0A1M3FTL0
A0A1C3U0N5
A0A1F3Q0Y7
A0A1G0RMK7
A0A061PUK6
A0A1X2RGI7
A0A1F9FHY3
A0A1C5CAU4
A0A142YMN6
Q9KU65
L7UM52
J2LKD0
A0A014FBY6
A0A1V6MAE0
A0A1Y9TH82
A0A1G9YTP4
A0A1I6RJD2
A0A1M5NXA2
A0A1M5W5L7
A0A1M7M953
F9SIT2
A0A068N2B2
Q2RQR6
A0A1X7PKF3
G5K0S6
A0A1M4M4F1
A0A1M6L6S5
A0A1X2RGA5
A0A0K1U5P8
A0A0L7DST5
A0A181DDW4
A0A1I3FAS1
A0A1N7D7U7
H0SFK2
S5G9H2
A0A1R1F3S9
A0A139BNJ7
A0A168U187
A0A1B7X084
A0A0C6P978
C5TLQ6
D9V5P2
D9UWJ4
D9V1K3
H8GD78
A0A1B9PXJ8
A0A1F4AE29
A0A1E3D5J7
A0A1F1XUJ2
A0A1L6ZJE2
A0A0L6J3H4
A0A1X2RH37
A0A0N0IJ80
A0A0K6I1G5
D0S6U1
A0A1M3G5V1
A0A0L6J3B5
A0A1W6ZA52
A0A0L6J5P0
A0A0L7EUC9
A0A0N0K644
A0A139LJX5
A0A0C2N8H4
A0A0P6V9C2
A0A0Q6I1I1
Q98H77
A0A1Q6RNB8
U1S5B3
V0XQ83
Q0EWN8
Q2RWX6
A0A1V2UAY7
A0A177R9G4
R7BG67
A0A1B9Q975
A0A0D5AIJ5
L3QAB7
A0A1Q9LHA3
I4M104
A0A0P6W3A5
A0A0Q7QPL0
R5KKU2
A0A015X054
A0A1S9IGV4
Q9KR09
Q24YG7
D5UTD0
A0A0C1QZR3
A0A1S2Q795
A0A1Q6RD37
A0A1C7EKV0
A0A0F0XYE5
Q4BVT5
D9UXS5
A0A1A5SCU5
D5UQH6
A0A0S6U0F2
A0A127CHH6
A0A127CK93
A0A1A2DFM6
A0A1Y3W4C9
A0A1F9LKR7
A0A1M4M5Z7
J2TZ26
M7NCC1
Q98AA3
Q4C5S4
A0A1R1ENX1
A0A1C5CCI9
A0A1C3V4T3
A0A242KUH9
A0A1L8V0A6
A0A0T6W3P5
A0A127CR21
L8P0C5
A0A089HRJ0
E7SCH1
A0A1W1W872
A0A1X2RQT7
A0A1W7CRV1
A0A1W7D474
A0A0M9YBY8
A0A135P116
A0A168ED42
V7G9H2
E2PZT5
A0A1M6Q0C7
A0A1X9MHW6
A0A0F3M217
A0A1M3FWG6
A0A1V0LJ86
A0A1C7EKC5
A0A1C7EG91
A0A1E2SJX9
A0A0F0HFZ3
A0A095ZZV4
A0A1S2P4R0
A0A1C7EHY4
A0A0M0EHY8
K1LNL1
V0XNB4
R5K6L3
A0A099PET8
M7NLJ6
A0A173KVS6
D5SMB9
A0A1X7QEF9
A0A1G5CRY3
A0A1F9MCE1
A0A1L3NI52
A0A0L6J8J1
A0A1F1XDA7
A0A0F0YCA6
A0A0F0YKG3
A0A161HYN1
A0A229GK05
A0A229GYL7
A0A1X7NCG6
A0A1X7Q8C2
A0A0X3SYJ4
A0A0S7Y6E1
A0A0M8TVY9
A0A0K9T8K4
A0A1X2J405
A0A1C5BIM5
I0R2S0
A0A109B588
L7UJI1
A0A1X7PDS9
A0A0Q7QNC0
A0A1S2PRD2
A0A1Y4L7L4
A0A142FAN2
A0A0G1D7Q3
B1MHX2
A0A1B2DRS8
A0A1B2DGJ2
A0A1B8QU83
A0A1C5CE87
A0A101AII9
A9WQM2
A0A1S2AC81
A0A139BUI6
A0A1I6UN06
A0A1W1WG34
A0A1Z8QCS8
A0A1F1XAN3
A0A1F4TF36
A0A1G7AAX7
A0A127AM11
A0A1Q9LET6
C5TKC3
A0A139L189
W0ATQ6
I0K0W6
A0A127ATI3
I0VNX0
V9WZC3
D0RYM8
D5US70
A0A1A3DI85
K1LHV5
D9UYJ0
A0A1Q9LLH1
A0A1S2NWF4
A0A1R1EUH1
A0A0X7JP51
A0A1C3UQ10
A0A142F9D2
A0A1W1WKA4
A0A1M7Q528
A0A162L9G1
A0A161R3T8
J8JK57
A0A1Q9LM35
V7GAA4
T0RSR8
A0A015Z3U2
R9X777
S2Y585
A0A095T740
A0A1S2PPJ6
A0A1Y3S2W9
A0A1B8QU71
A0A1B8R081
A0A1C5CJ79
Q0F2R6
A9WR63
K9TAB9
D3DHQ9
D9V549
K0AF81
A0A1B9Q9F2
A0A1V9ULY4
A0A1F3JHG5
A0A1F1WN36
A0A127PBS6
A0A1E2SJT6
A0A0F3LX59
A0A127JTY4
A0A1I6UDS6
A0A0M0EFP3
A0A0Q7QUH5
A0A0Q8CEG6
A0A0X3SSS6
L7UJ51
A0A0A3Z2V5
A0A095UD10
Q4C8T7
A0A0Q6HL45
A0A138A958
A0A0C6NZU1
A0A095XSF1
A0A1Q9LKX0
A0A0Q8EBE5
J8JAP9
C5TLL9
A0A1W7CWV0
A0A0M0AEF3
A0A1F9LI47
A0A0S9QII2
A0A068MXA1
J2PQZ9
A0A014DXN4
K0ADZ9
A0A1F9QKV1
A0A1G3HCN3
F9SJJ7
A0A085DHP1
A0A1A2CKU1
H8GF69
A0A1F9MJX3
A0A1W7D141
A0A1M7P0S4
A0A127JR85
A0A0M0A6Q2
A0A0M0EDV2
L8NV97
R5K2D9
D0CTG3
A0A1G3HGA9
A0A229H1D6
A0A124FVJ7
A0A015X7F5
D5UUH8
A0A1B8UMP6
K9T9U7
A0A1S2ABX6
A0A1Q6RDY2
A0A133QLC4
A0A139LQW8
U2VB87
H0SM24
A0A238Y5T8
A0A1F7R2D3
A0A127JSP6
A0A127JTP9
A0A127CLN0
A0A1W7D193
A0A1G9UV77
A0A0S7XMM2
A0A127ANS8
J2PSR3
A0A088NJN5
A0A0R1P9P0
A0A1N6RYQ5
A0A1R1EU66
L8NY10
A0A101V4Y6
D5USS1
A0A1A3DKY7
B5GLN8
A0A1Y3RUD5
A0A0X3SPW2
I0VKT3
A0A1E2SIC4
A0A1A2DPD0
A0A1X7N2W9
A0A1G1AA90
A0A142YEL6
A0A1C3U4F5
A0A101AD00
Q8E0J1
A0A1D2ZY76
A0A1E2SHT6
A0A1B2DGQ0
A0A1B8ULI2
H0SLR0
I0VSK8
A0A179YG85
L7UHN2
J0HU27
V0XHE8
A9WSV8
A0A1S2QA40
A0A1Q6RD12
A0A1F5RKA9
M3RRI4
M3RZ00
A0A1A2CXA8
A0A0D5AF16
A0A061PWJ8
Q4CAC0
A0A1Y0DZF1
A0A1B2DFF9
A0A1C3VNT0
A0A1G0ZZ60
A0A1G3HRS5
A0A015X7G2
A0A1V0L9K7
A0A1F9F4Q5
A0A015X0W6
B7ND32
A0A1W7D1K1
A0A1W1WAY9
A0A142FE21
A0A015Z6Y8
A1US59
A0A060QAP7
A0A242VMR1
A0A1L9QV73
A0A1N7DHX1
V0WX99
Q24VH6
D9VGV4
A0A1A5T2Z6
A0A1V6M5Z8
A0A1Q9J5J1
F9SM09
D9V8K1
A0A1T5CX73
A0A101A9P6
A0A1A5SUX8
A0A1S9IFS4
A0A1T5FZ17
A0A1B7WW00
A0A0L6TGC2
A0A167H8W5
A9WUV5
T0RKQ2
J3F631
A0A1C7BYB1
A0A142F6Y8
R5KLI3
A0A1V6MDJ3
I0VUN5
V0Y1B7
L7UAX6
A0A1Q9LNE4
A0A0L6JAX7
A0A173KZ92
A0A085DRW4
A0A088NR62
K1LJT8
A0A1V9UU58
A0A1F9MC91
D5UX14
A0A1R1E1Z9
A0A061PS56
J5HRP9
A0A1S2Q3N9
A0A1T0ATG5
A0A1Y3RYN2
A0A101H7X3
A0A060Q8M8
A0A1C3UAW7
A0A1C5E3N4
A0A1E3D462
A0A0Q7S6J7
A0A0U9HMX4
A0A137ZYH4
Q981V7
A0A1S2NWK2
A0A0Q6HHC2
A0A0X7JFB9
A0A0W7WBE4
A0A0A3Z328
V0YS89
L7U4C4
L7U8I1
S2YB48
A0A1A5TAK0
A0A1G6JZZ5
A0A177QLV5
S2Y9F2
K9TB77
A0A1D3AER5
A0A101V5L6
H8G8T9
A0A1Y3VNJ1
A0A1D3A0F3
A0A142YJ51
A0A162LUP5
A0A0M2FYA1
A0A1W1WMI5
A0A1F4AHS2
J8J9C5
A0A1G3HGU0
A0A161IFY1
A0A1G6UBI6
B7LIW9
A0A060QAQ8
A0A1X7PYQ4
A0A229H110
A0A1F7R196
A0A1M7Q4K0
A0A177QV48
A0A229GHN3
A0A1L9QKD2
A0A0N0K8C2
U2VGH1
H0SE62
A0A0M8TQK1
Q98LV6
A0A1R1EJN6
A9WR97
G8UU68
A0A1R1EAL3
A0A1B8UVK6
A0A1B7WVA8
A0A162JLL8
A0A127CGM7
A0A220RID9
A0A229H7C5
A0A1F1E0Z0
A0A1L3JHU3
Q98CT9
G0I7X4
A0A060PPZ5
A0A242VRS2
A0A1X2JA37
A0A127JUM3
A0A0L7NWW9
A0A0L7PP98
A0A124GIP0
A0A089HQ61
A0A088NKK0
A0A1F9QIZ5
A0A0F3LZW4
A0A0M9YQF0
A0A0N1LKT8
A0A0W7W5Y9
A0A1C3TYK2
A0A221UXX6
A0A101LH69
A0A167GNC3
E2Q6W1
E2Q5X8
A0A1L6ZPD7
A0A1N6WRP3
A0A0M2G0K6
A0A138A862
M4KL74
L3Q9H7
B5GLK7
A0A1S2QCE5
A0A1T0ATL1
K0ABL7
A0A1S2Q9U3
A0A1S2PA14
A0A0W7WBS4
A0A0K9TIN8
A0A143WQT5
A0A0A2HAI6
Q4BYH5
V0XK18
D9VHT5
Q24V45
A0A061PN19
A0A242L221
A0A135P5U2
A0A0M1LQX5
A0A0Q8C475
L8NRE9
E2PXX5
A0A1F9M4D8
A0A1C5EUB9
A0A1C7EED2
T0RZM8
B5GLA6
J3D7M1
A0A1S2PMD4
A0A1S2PME5
A0A0T6W1E3
A0A142FBU5
A9WNE6
A9WTJ6
K9T7Q1
A0A0X7JE73
A0A109WH17
D3DK70
A0A1F5ABC1
A0A1X9MAU8
A0A1X2RUP8
A0A1G9V8G7
A0A0F0GZQ2
A0A0H3GST5
A0A0L6J7P8
A0A1A2CY28
A0A1E2SHN0
A0A1R1F3X3
A0A1S2QAZ0
A0A133QHI2
A0A137ZY70
A0A1S2QAB8
A0A127JT15
A0A1F7W9C2
A0A0S9QFH5
A0A0X3T4L4
A0A085L0Q4
A0A1W1WLU7
A0A0M8TJP4
A0A1Y0E017
A0A1T5GK14
A0A0M0ECJ3
L3QAZ3
L3Q6J3
A0A1A7KLR3
A0A1S2PJ58
A0A1R1F0L5
A0A1S2QM61
A0A139BSW3
A0A0X7JBZ3
A0A1F8D1S7
A0A1V0L9X7
A0A0A3YU07
B1MKX9
G5K5B0
E7S9U9
A0A1F3Q9U2
A0A1F5AG69
A0A1X2J455
A0A1I6PKS8
A0A1I6QHH9
A0A1I6W518
A0A1G3E5U6
A0A0S9QDP8
A0A085L397
T2PM90
A0A016AQW6
A0A1Q9LHB0
A0A1S2QN62
A0A0X7JNB6
A0A138AVQ4
D9UWQ4
A0A150ZH90
A0A139LV01
L8NQ89
V9WWK9
V9X0D1
A0A1M3FVC1
A0A135P3E4
A0A0N0ZKH0
V7FTH2
A0A1B7WCM4
A9WQV4
S2Y9H7
A0A1Q9LI84
A0A1F9LYH0
A0A1V0LFS0
A0A1G1YVI8
A0A068MSU4
R9X760
Q2RYA9
A0A1S2PH62
A0A1C7EH17
A0A1F9MGF6
A0A127AL94
A0A0S6TZJ8
R5DWJ4
L8NRX2
A0A1A7KJ74
A0A1A5T915
K1KYD1
A0A1X2RKG6
A0A1X2RFP5
A0A1G0ZTK3
A0A0S9QK55
A0A1A2D180
A0A1C3UC44
A0A0E1YKJ6
A0A0R2STH2
A0A142Y9R9
A0A1M4M6E7
Q0K8D9
H8G8Y4
A0A1R1F4K4
A0A1B8R073
A0A0F0H8C4
A0A101UUW4
A0A1M3G1D0
A0A0Q6HCZ8
A0A1A2CGD8
D5UPH1
A0A0M0ELS7
A0A0Q6Q4B2
S2Y179
G1VE96
A0A1E3D371
A0A1G5DU62
A0A0M0EJ08
B1MN77
R6ZIS8
A0A1G3HNV3
A0A1M7N3T0
A0A150Z4L0
A0A0Q6PPH9
Q4BZW0
M7N432
V7G2A4
A0A095VC17
A0A1R1F3U0
A0A0D5ADF0
K0X5A4
A0A0F3LUR2
A0A0F0H5T5
A0A0M0EDV9
A0A0H3GQA0
Q9KLI6
A0A1G0ZPK1
A0A0S8DUY6
A0A0T6W3I3
F9SDJ8
T0RKK2
A0A0L6J3K4
I2HP97
D0CWZ6
A0A089IT29
L7U682
A0A1E2SMU0
A0A1F4ADD5
A0A161HZT3
A0A0L6JFC4
A0A0M0A9A2
A0A061PNW7
G5K2Q8
A0A1L3JL00
A0A1L9QLA7
A0A150ZH82
A0A0M0EEC8
A0A127JXC3
R6Y5I5
A0A1M6MJQ6
A0A167I4F4
V9WZ55
A0A168ENF6
A0A0P6V9F6
Q98MR2
A0A0X7JEK0
A0A1Y4L9Y0
A0A0E1YBM3
A0A0F0H253
A0A1X2RTR5
A0A1F3ZS57
A0A142F976
A0A1G0RIC7
A0A142F7S3
A0A1M5VS72
A0A1M6YR99
A0A243Q349
A0A1Q9LLC1
A0A1Q9J2T2
A0A1W6ZJI8
A0A1G0ZWD0
V7GCX2
Q4BYZ7
I0JVA4
A0A177RAV1
Q0EZH6
A0A1W9JER3
A0A0A6P7X3
A0A1Z9VLI0
A0A0Q6DXP3
A0A2A2G3C1
M9MLA3
A0A0M2RGF6
W3XUC5
R7NWR7
A0A1W6YQN8
A0A0G3XB75
V8TN56
A0A1Z4JS78
A0A1H5L221
A0A1I5AZP4
A0A250IZK3
A0A1Z4JT79
A0A239K117
A0A258NU37
A0A1F9LLW2
A0A1L3JH64
A0A1V9ULQ4
A0A1C5BSH5
A0A0E1YD72
A0A142YIB2
L7U403
M7MWG3
A0A1B2DEY3
A0A0Q7QQN5
A0A0R1NZU3
A0A139KTU3
A0A150ZDY0
Q986G2
V0WY95
C5TM43
A0A1S2P3L3
A0A0R1P9Q9
A0A0X3SN92
Q4C067
A0A181D2S9
A0A1Q9LH61
A0A1B2DBN5
B5RR74
A0A0C1R137
A0A1S2QMM3
A0A1R1EAW8
A0A1F5U3S5
A0A1C7EGJ1
A0A1C5CKE7
A0A174PLU6
K0AE67
A0A1Y3VZQ7
H8G9P6
A0A1F5AGG5
A0A1F5RYX5
A0A142YGC8
A0A127CQQ6
A0A099P9N3
T0RME6
T0TAT6
R5DJM5
A0A1G9KNH5
A0A1H1W0D8
A0A0Q8CDU9
A0A127CR75
A0A085DUJ3
B7NDD7
B7N4G5
A0A0M2EI72
C0G4L3
A0A1P8PR08
Q4BWR1
A0A1L6ZH98
A0A138AXJ0
A0A0A3Z7D4
W0AYC1
Q251J0
A0A101AHN4
Q98EA5
K9SZA6
L7U6U7
A0A1S2QR95
A0A1S2PG31
Q0F0S4
A0A1A3E3P2
A0A1T5DNB0
A0A1B7X444
J3CY08
K9T8P5
L8NYL2
A0A177R6J3
A0A1Q9LM17
A0A0M2ECZ0
L7U6A2
V9X562
A0A0A2HFI7
A0A221V1G2
W0AVI1
A0A168F1R4
A0A060Q9J2
Q8DXS3
Q24UV1
A0A1N7DB61
A0A0Q7Q2X0
A0A0Q8EXU7
A0A1Q9LGX9
A0A135P8J7
A0A101UTL0
D9V7Z3
D9VBS0
A0A1Y3S056
A0A1C3VF58
A0A101LEA5
A0A014D1B1
A0A1A3DB34
A0A1S2QAH8
A0A1Y3VVE3
A0A1C7C2B6
A0A1B8UZF7
A0A015Z522
F9SCI0
A0A1Y0DZ59
A0A1Y3VXZ5
A0A1W6ZBD5
A0A0L6JEW2
A0A088NQ62
A0A139KLU1
A0A0D5A7E3
A0A1N7DCC7
A0A1Q6RCP2
A0A0F3M2D4
S2YBJ6
K0WSR3
A0A1W6ZGY9
A0A0F0HIM0
A0A0F0YDZ6
A0A0F0X9S2
D9V6R0
A0A1S2P6W8
A0A1S2QD63
B5GUE7
A0A1S2Q8E2
A0A1S2PPI3
A0A1L3NMG1
A0A0Q8CDF6
B5H0Q0
Q24TS4
A0A1D3AJQ2
A0A1X2J9S2
A0A1F9FGT3
A0A127PCK6
F9SCP7
A0A1A2DG64
G8URU0
A0A014EQH2
A0A1A3E1N1
B7NBZ6
L8NYJ3
E7S8V1
A0A127AQK6
A0A1A3DZN7
K1KPB4
A0A060QBX7
A0A127ANI4
C0GBM5
D0CQ37
V7G5Z5
E2PZK6
A0A0M0A6R1
A0A1L9QT01
A0A1Q9LPQ5
A0A1R1EAK7
A0A150ZK57
A0A177R0M7
Q98CY5
Q0EXD2
A0A1Q6VLF5
A0A150Z9L3
A0A0X7JE30
A0A1B8QYH8
A0A0A2HCN2
A0A168EU00
Q24W69
K1LZ68
A0A1W6ZFM6
A0A1F8GUM5
A0A0L6T6X0
A0A0Q7RSF3
A0A1M6PE70
A0A1Y3S021
A0A1F9QP00
A0A0Q7QKW6
A0A1V9UK29
A0A1G0ZTU1
A0A0S9QFH6
A0A0K9TC74
A0A1P8PYQ7
A0A127CKU2
R6XZU6
A0A0K1U8P5
I0VUN7
A0A061PG90
A0A1L6ZPG3
A0A1W7D6L2
A0A127CRJ4
U1R8P6
U2TIC4
L8NS83
A0A0E1QG55
A0A0Q7S7U9
A0A177R2U3
D9V2U7
A0A1M6K0S4
A0A133Q7A5
A0A150Z217
A0A0A3YQQ5
A0A1N6Z8D9
A0A1Q6RD33
L7U3K5
A0A101HAJ9
A0A0D5AET5
A0A0D5A6M7
A0A177QU62
L7UJ77
J4UUQ3
A0A1C3UCI2
A0A0F3M0F3
A0A1T4MKF5
A0A1B2DPW9
A0A1F7Z2H8
A0A0G9MN99
A0A1B8UYK3
A0A1G1A7B9
A0A1M6EC19
A0A127ARA6
T0RPZ4
A0A085DW60
A0A1G9XG71
A0A0K9TA08
A0A0S8DQY2
A0A161R5P9
A0A127P7U7
A0A127PCZ6
A0A088NIK5
A0A229HK45
A0A1G3FN82
A0A1I6HYB9
V0YB00
A0A0M9YDT6
D0RY10
A0A221US38
A0A0H0DAU2
B5GVZ6
A0A1N7DI00
A0A1V2UJ86
A0A0Q6HDC3
A0A135P426
A0A117LY84
V7FUG0
Q985F0
A0A0C6P8Y7
H0SQM2
A0A174YKL1
A0A1C5D782
A0A0F0H7H7
B5H3K7
M3QPI8
A0A1T5E9H3
A0A0C6P7P0
A0A1L9QWK1
A0A1M7IIH1
A0A1F5RN34
A0A1G0ZMU1
A0A1Z8Q648
A0A1G8EMA2
A0A1L9QXF6
A0A162JLL0
A0A162CCN0
A0A1X7Q923
A0A0L6JG86
K1L2V7
A0A1I6Q1G1
A0A135P6P1
A0A0E1QA23
A0A133QL58
A0A1B7X528
A0A015X858
Q984B8
T2PMX2
A0A1T5DXZ7
A0A1N6YN98
A0A1Q9J5K5
A0A1X9MKY1
A0A0X7JFF6
A0A1C7EJR9
A0A0S6U2Y6
A0A1V9V3J2
A0A127CPV0
A0A0L6T695
A0A0M2G143
A0A0Q7QRD6
A0A099P9G1
A0A1T4NMZ6
A0A1B8UQI7
A0A1F9EYU8
J8M7Y0
A0A1S2PJK4
A0A1C5D806
A0A0F0H4L5
A0A0F0HJJ9
A0A162DPE8
M7NRB2
G5K037
A0A1V9UFZ3
A0A1W6ZBW1
B1MN53
A0A1J0V8R6
A0A1M3G2G2
A0A138A193
A0A0M1LSU4
A0A150ZBW5
B0NH07
A0A0E3CLT4
E3CC34
H0SSA2
A0A1T5E4A7
A0A1N6ZI09
A0A1V0LLW7
A0A0Q8CF16
A0A061PD79
J4TMV6
A0A0M0EJ83
A0A1V6MG49
A0A1Q9J2I1
A0A1R1EPH4
A0A1T4KGQ8
A0A0X3SQ39
A0A1V0LEZ9
A0A1S2QRM3
A0A1V9UKT8
A0A1F4TRK8
A0A1F9QUX4
G1VGJ0
J8MPE6
J8MXX0
A0A1X7PGH4
A0A220RJL8
A0A1H6MQM7
A0A1M7LCH1
A0A1V0LDU9
B0NE83
A0A1Y3VM08
L8NWS1
M4KMA2
A0A177R5X6
I2XJ16
A0A242KWA9
E1LJM2
A0A0H3H6X9
A0A246AM46
A0A260PFU2
A0A1G3Q6T3
A0A1I4AZ11
A0A0B7GXC2
A0A1F2XRQ5
A0A1H8SYC9
A0A1I5JI01
A0A246KAP8
A0A250J1R4
A0A2A3APT3
A0A1I5A2G4
A0A1H5H198
A0A1I7AEJ8
A0A1T3JZC2
A0A1Q8QKA3
A0A1Y4RN49
A0A239CZB5
A0A256WBX7
A0A0C1UCB9
J2XGN2
K1L0S7
A0A1V9USI5
A0A1F5U7D0
A0A1G9WLV0
A0A127JR52
A0A0E1QFC3
V9WVG3
A0A117KGW3
A0A1A3D771
H1WN29
A0A1I4NYW9
A0A1L3JMT5
A0A1L9GZF1
A0A0T6W146
A0A0M0A865
G5K690
A0A229GLY4
A0A1M3GA03
A0A1M6UX61
A0A133QLF2
L7U0T1
H0SJR4
E3CCR1
A0A1Q6VLE5
A0A0W7W7E8
D9V8H2
A0A0F0H6T4
A0A0F0XW49
A0A0H3GPA9
A0A1S2PUJ1
A0A1Y3VMJ5
A0A1Y4LQ47
A0A1C7C0B9
A0A142YMJ5
A0A1A5SFE7
A0A085L0P0
V0YCH3
A0A0K9TGN2
A0A117LXG5
G0I7L3
A0A1P8PVH2
A0A1M5VYG3
A0A0L6T8A9
D0S5L4
Q982T4
A0A221UYY2
A0A0P6VCE2
A0A061PNE0
A0A222WI21
A0A1M4M492
M4KPW5
I2X4I6
A0A209BJX4
C5TIP1
A0A1V0L8Z8
A0A0M8SPT0
A0A0A3YM06
A0A1A5T326
L7UFB6
W0AZP4
A0A109WHD6
A0A177R0V0
A0A1R1EPZ9
A0A138A436
A0A0W7W6I5
A0A150Z2B5
A0A1B9Q8R6
A0A1C5E8F8
A0A1S2PUV8
A0A0F0GYI2
K0AE28
A0A1S2QMT7
A0A1C7C452
A0A1F1WSM0
A0A0L6T6D2
G8URU1
A0A1C7BY37
A0A0G1DAJ5
A0A015XA47
H8GDT8
A0A1V0LDS1
A0A1X2REQ5
A0A1F3ZUF5
A0A0M9YS78
A0A0F3M109
A0A014FE80
A0A1A2CMR8
J4UQR7
A0A1A5T1U3
A0A1T5EPE9
A0A1D3AEM8
A0A1F3Q5I2
A0A0G1FCE6
A0A1F8GWV5
A0A1F9QN51
A0A0S8DTP8
J8IJI6
H8G482
K9T0A5
A0A1F7W4I2
A0A1F7Z5P3
A0A0M0AD03
A0A1A2DA14
A0A0T6VZ36
A0A0L7ELH2
R7BHD3
A0A229HE97
A0A1L3NE08
I2HS21
V9X3Y2
A0A1Z8Q6G0
A0A1M7PX62
C0G999
A0A1M3G586
A0A0Q8EIR2
A0A1M6Q2C5
A0A0Q6HSM9
A0A0Q7RHB0
A0A0X3T3C6
A0A1A3D5S8
A0A0X3T688
A0A180CQA1
A0A1B7X4G5
S2XVA3
G8UXR5
A0A1S2QM70
A0A101UV82
A0A142FCI3
A0A0L6T4H7
A0A1F7BNF7
A0A0K9T5K2
A0A088NP96
A0A068MXI9
A0A1G9ZJ68
A0A0T6VYS0
M7N3N2
Q4C3F1
A0A089HNA5
B0NH82
A0A0M0ELV9
A0A0N0SJT5
C0G6E4
A0A1X9MK91
A0A0M2G0Z3
A0A0X7JC97
I2X943
A0A0W7WAW2
A0A0X3SBS0
A0A162KHW0
A0A162LKQ3
A0A0S7Y458
A0A1L3JG19
A0A1M6VDT5
A0A1V0LHU7
A0A0S6U7I0
A0A088NFY9
I0VLG4
Q9KL73
R9X0B3
A0A173L0D9
A0A174I1T7
G8URH3
A0A168W563
V7G1M1
A0A1Q8QPH5
A0A2A4YZZ9
A0A0H3GWP1
A0A1L3NDY7
G4QDB5
A0A1F8CZL5
A0A1G8F339
A0A1G9TZR2
B1MLY3
A0A229HBJ9
A0A1M6B815
A0A1X2RTR3
A0A1X9MHV3
A0A1M7QBN5
A0A060PQJ9
A0A177QZX2
H0SDH9
V7GAQ4
A0A0N1BPZ9
A0A109WH65
A0A0A2HG53
A0A101H9T4
A0A101V0E2
S5FZZ7
A0A1W7CYT5
A0A0Q8ENK8
A0A0Q6PTD6
A0A139LSC1
A0A085L1J1
A0A1I4PTX8
A0A1L9QKF2
A0A1L9QMP7
A0A1S2QEV8
A0A0W7WAG8
A0A1E2SJS9
A0A1F3JTH7
A0A1F9QV33
A0A1L3NE44
A0A1G6U2G3
B7RGZ5
A0A1Z9E714
A0A1Z9DTK2
A0A246GP20
A0A250IXC4
A0A1E7S0W7
A0A258NW14
A0A2A2RW13
A0A239HQ23
A0A239DJQ6
A0A267HQR5
T5D6M1
A0A0C4WKA9
A0A0B7GSI8
A0A0Q6EF33
A0A1B7IIE8
A0A1C3UT85
A0A0W8H4Y5
A0A1H6W771
A0A1I4BPV6
A0A1D8SSR7
A0A1B7I8I5
A0A1H6QSS7
A0A1I5P3I6
A0A1G8BTV9
A0A1I7E1G5
A0A1I4EWC8
A0A1I3ZFV4
A0A1I4JMP7
A0A1I7ENF5
A0A1I7EIJ3
A0A1I4KUE5
A0A1I7EHV7
A0A1I7EMM7
A0A1T3DYG7
A0A1K2HJB6
A0A1Q4AME1
A0A1Z9LRE9
A0A2A3AR31
A0A267K083
A0A1H4XLK8
A0A285CXJ4
A0A256WCQ7
T0TCY9
A0A077F4R1
A0A176S3V4
A0A077F999
H3NGK2
T5D5S8
Q5Z1F6
A0A0E2ADH1
F4GFX3
A0A028DNY3
A0A0C1TYF4
C5TNL6
A0A162J071
E7S8Y4
A0A1F7R2I4
A0A1F8M300
A0A1G3E1Q9
B0NAP7
A0A229H1T8
A0A127JNW7
A0A0L6J0F2
A0A0L6TBL5
U1RIR8
L7UKN2
I2XHG6
E2PXI1
A0A0P6VPA1
I0VMY9
A0A061PJ08
A0A0M2EDJ2
A0A0M2EHF0
I4M4B1
V7GCC7
L7UEZ8
R5K2Y0
A0A0Q7S3M1
A0A139L248
A0A1B7W5G3
A0A165P018
A0A0D5A6Q5
A0A1Q9J140
A0A1V9UDQ6
A0A1W6ZDF5
D9V7Z6
A0A1S2NX20
A0A101UAC4
A0A142F807
A0A0L6T827
T0T9L7
A0A1Y3S0E9
A0A1B2DGU2
A9WNL6
L7U674
A0A0P6VEX6
T0RQY3
A0A016AP14
A0A1A5T6W8
A0A089HTC3
A0A1G0R341
A0A068N0X8
D5SKM7
A0A1W6ZJM2
A0A1B7WR44
A0A1C7C8M8
A0A0D5A8Y9
R9X0P6
A0A1A2DJM7
B1MD45
A0A1S2PHU8
A0A1F3K9L7
A0A1F3Q1R3
B5GM68
B5GQL7
A0A0T6W5H4
A0A163F3U0
A0A127AQT9
M7NBX0
A0A1V9ULS6
A0A1W1WLB0
A0A1Z8QVH5
I2HUB3
G1VAK9
A0A060PRS3
A0A242VXD5
A0A1X2RKG0
A0A0L9ZY53
A0A0E1QD21
A0A139KMJ6
A0A0M2EK91
A0A0M9YUX0
A0A015YAD9
A0A061PLY8
H0SA39
A0A1Q6VQT2
A0A0M2EE68
A0A138A0J3
A0A0C3MA89
A0A101AGT5
A0A1N7CAI2
A0A1S2QCJ8
A0A0Q6Q9J7
A0A150ZD31
A0A139LTH0
A0A1S2QEC6
A0A1Y4LBZ1
A0A0X3SZI6
A0A0D5A715
A0A1F1EFC6
A0A142YBC9
A0A0K1UFU5
A0A1M7NGS4
A0A1N6RX35
A0A0M2EDK9
A0A0N1BTH8
A0A0N1BWV8
A0A0X7JMD5
A0A095TE45
A0A1F5UII7
A0A088NRE8
I0VQQ7
A0A1Q6RJ95
A0A1Q9J326
M3P062
J2XCN1
A0A1V6M3V4
A0A177RA84
A0A221UTV9
A0A221V1R4
A0A2A5M8U3
A0A223SAR7
A0A2A2FZF1
A0A0L8LQQ6
A0A0A2ST14
A0A1D8SN39
S3V496
A0A2A2G139
A0A1Y4RSD8
A0A0C1ZZ32
A0A260Q078
A0A1I7EM80
A0A1I4Q7S6
F2LCU9
I2WRT4
A0A1I7AH83
A0A1I7B9I6
A0A1G1IH37
A0A1I6YFA6
A0A1I7EAJ9
A0A1Y4RYP9
A0A1Z3M1B6
A0A1T3E919
A0A258NVV7
A0A260Q1K4
A0A245ZL68
M9LWF3
A0A2A5YT23
A0A085FHS5
A0A0D4CL49
A0A0B0BZV7
A0A0C1Z548
A0A0H2WY61
A0A1B7IEZ4
A0A1C3U5U0
A0A0L8MHN3
A0A128EWF6
A0A1C3UHQ0
A0A1G6WRI2
A0A1G8JG56
A0A1H5N5B4
A0A1C0B0N4
A0A1G8WWU3
A0A1H8VJ84
A0A1J1LK15
A0A1H6RBF3
A0A1I7E2S3
A0A1Y4RZ64
A0A1T3END1
A0A257JTF6
A0A260PAB9
A0A239KLJ3
A0A246GWA4
A0A257JP82
A0A1I5SPE9
J8QZN1
A0A1V9WGL3
A0A1Z9E7D6
A0A258P2I5
A0A1Z9LF39
A0A239G9P8
A0A2A5AW97
A0A2A4PXP4
A0A2A5YIG5
A0A2A2RN58
A0A2A3B2H6
A0A2A5M937
B0MXA8
I9Z8A9
Q5YMS7
Q2JBF9
A0A077F1W7
A9B0F6
A0A1C0AWN0
A0A1F7A1J5
A0A1S7MIY3
A0A250IX35
A0A1Y3PEM4
A0A1Y3PGG3
G7WCA7
A0A258NUZ8
A0A0N1L0W3
A0A0L8LN18
A0A0M2RH88
A0A0M2S0B0
A0A0W0MZQ1
A0A1C3U3E2
A0A1G7RLQ8
A0A1Q8QEV2
A0A1Z9DC88
A0A1T3EC62
A0A1Y4RUM1
A0A1P8WQD6
A0A1Q8QM82
A0A1Q8QF54
A0A1W9V6E2
A0A1W9VG69
R8Q7A6
A0A260PPY9
A0A2A5YZV1
E9T8W5
Q2J743
A0A077FF44
A3JT15
A0A077F4W3
A0A128EVZ3
A0A1C0AVV6
A0A1F3CWA9
A0A1C0B0U9
A0A1H5E098
A0A1I6ZKR3
A0A1Y3P2H6
A0A1Q8QL35
A0A1Y3P393
A0A1Q2CVC7
A0A239ESB6
A0A260PXR7
A0A239EAJ6
A0A1S6JEQ7
A0A1H8UX67
A0A1Z4JAL0
A0A1F5ZKP1
A0A1H4VG77
A0A1Y4I012
A0A1Q8QP80
A0A1I7EQ80
A0A1J1LQH3
A0A1V9WTY7
A0A245ZUK9
A0A1Z4JJ20
A0A1Z4JN45
A0A2A3AXR9
F2LP22
H0A2I6
A2W427
T4BH40
A0A0C4WPZ0
H9ULP7
A0A0L7ZFS9
A0A1D3RM78
A0A1I7EIU2
A0A1I4DCG3
A0A1I5SLF2
A0A1G9BQ05
A0A1Y4RP42
A0A223S2C5
A0A223S8E2
A0A1Y4R2E5
A0A1P8WCR7
A0A239C969
A0A257JHU2
A0A1Z9LQA0
A0A2A3B009
A0A2A4Z1P7
C7CYM3
A0A265UR02
A0A1Z9KEH1
A0A271JF83
A0A1G7N543
A0A2A3AMK7
A0A2A3AZV7
A0A202E1G5
X0N3M0
A0A178GX95
E9TH37
S1M956
A0A101Q492
A0A0C1SWJ8
A0A0N1ACX3
A0A0L8LMX0
A0A0M9XVA9
A0A0Q9KCN5
A0A1C3UF15
A0A1F5ZLZ2
A0A1J1LFA8
A0A1F5IR21
A0A1H6RXR0
A0A1I4AY31
A0A1Z9VGX9
A0A1Q4U6E0
A0A1T3ECW1
A0A246KML3
A0A1H5CH25
A0A1I4D2E7
A0A1X1UX14
A0A1Z9LPV8
A0A250JEE1
A0A1Y3PCF3
A0A1Z9DPI8
A0A2A4Z2N4
A0A257JS59
A0A260Q0U4
F2LJK7
B5VZM3
G9AAK5
A0A2A2G079
T5D2J3
S7VX01
S7VT61
D6EQ52
A0A0B7H1E9
A0A0L8MC45
A0A0M2S6V6
A0A1I7CPD0
A0A1I4HZL3
A0A1I3XP16
A0A1Y4M2N6
A0A239H601
A0A245ZDP9
A0A1X4NGZ8
A0A1Z3LZ96
A0A223S3K9
A0A250J5D6
A0A1Z4JDI4
A0A2A5BC16
Q7VXR3
A0A2A3APS8
A0A246H0D1
A0A2A4YRY3
A0A176RZE9
A0A166W785
A0A0L8LUQ6
A0A0K8MTE2
A0A0M2S6S1
A0A1G8FZC7
A0A1G8IWZ7
A0A1G8VT51
A0A1H5FQ78
A0A1I5GCT2
A0A1Y4RXN1
A0A1Z9D730
A0A1Q9Y879
A0A239KN50
A0A239FFV2
A0A223SA97
A0A239LCY3
A0A1X4NAU2
A0A267K256
A0A256W9Y3
F2LCT3
X0QLA6
X0MHX7
F2LL78
Q1RIF7
A0A077F2D5
A0A0C1ZPY7
A0A101PVC4
A0A1B7L8L2
A0A2A5M7K7
A0A258NYE3
A0A260PXS6
A0A2A5YVT9
A0A250J455
A0A257JTN6
A0A258P5X7
A0A271J9Q6
A0A2A5B3R3
A0A2A3AMS0
A0A2A3AQJ2
A0A239J2F2
A0A246AN14
A0A246GYN3
A0A250IW38
A0A256WEV7
A0A271J6Z3
F2LM49
E9TDL4
N9QDH3
D4W3S1
A0A077F8W9
W1S1H7
A0A0M2S009
A0A0L8LQ76
L3QRB6
A0A1Q9J3L3
A0A1S2PM52
A0A1A3D335
A0A1Y3S0C3
A0A014DXC4
A0A0A4A7H0
A0A0A3YN51
A0A0F3LSF1
A0A109WGX0
A0A095UD70
Q4C2L9
G7G884
A0A239HSQ1
A0A2A2RVL3
A0A2A3AL85
A0A134ADA0
A0A1G7A1Q4
A0A1I5HFT1
A0A1Q9Y9S6
A0A1Y3P7B4
A0A1I5B1A7
A0A1I7EGD5
A0A0L8LUK7
A0A250J6D3
A0A271J8W7
A0A285CPE1
A0A1I4EY54
A0A1Q4UI40
A0A2A3ASU3
A0A1T3EDS4
A0A1Z9K1V7
A0A239L0U3
A0A1H6QRP7
A0A1I3X6S9
A0A1I4BSJ2
A0A1S7MP96
A0A1Z4JGQ7
A0A2A3ARV6
E8YM89
B5W8Y2
A0A267HS04
A0A285CPK0
F2LCS4
I2WRY7
A0A077F679
A0A0L8LVW6
A0A0L8LZ93
A0A0M2RY13
A0A1H5LCI9
A0A1D3RPX5
A0A1I4EIS9
A0A1F3TYG0
A0A1G6WKN7
A0A1Y0FW42
A0A1L6RED4
A0A239KI97
A0A250JAW4
A0A1Y4REF7
D2NT22
A0A258NRK9
E8YI96
A9AWP9
F2LI62
R5PY96
A0A1Q8QHD4
A0A265UTI4
A0A271JGD8
A0A246GMH7
A0A2A2FYC1
G7WE08
A0A267HWA7
A0A250J766
A0A2A3ATJ1
A0A258P7R3
M9XAJ5
F2LEC0
A0A0L8LV99
A0A1C3WYR9
A0A1C3XM83
A0A1F8TD95
A0A1K2H9Z7
A0A1I3ZCC5
A0A1I3Z4G9
A0A246AKQ7
A0A250JGC6
A0A250JJN3
A0A258NUX9
A0A265UYD4
A0A2A4Z2Q5
A0A246GMY1
A0A250J1U7
A0A2A5AVM4
A0A2A2R7J6
A0A239H6N6
A0A2A5AUE3
A0A2A5B9K8
A0A1Z9LPH1
F2LSP4
A0A0B7GZW9
A0A077F967
A0A0M2S1J9
A0A1C3XK63
A0A1H6WR31
A0A1G6VGP7
A0A250JBW9
A0A1Z9LLZ9
S1M0Y7
A0A285CLR4
A0A285CSF5
F2LKH1
A9AW80
D6ENS6
I9T058
V8BYG2
A0A127EPZ8
A0A0Q5HBG3
A0A127ES72
A0A0G1GY82
A0A1C3VAG0
A0A1G6SKN0
A0A1L6RDP4
A0A1I3Z3S6
A0A1Q9UBF7
A0A239JIS5
A0A271JDC8
A0A1Z4JAP1
A0A1Q8QCJ1
A0A260PXI1
A0A2A2RKX5
A0A267HRF1
E8YQ92
I2WUR8
F2LHX8
A0A2A5M5Q4
N8XT61
F2LN48
Q5Z3V7
H0A4L9
W7ZLX1
A0A0M2RF74
A0A1G6ZAH7
A0A1G8XSM7
A0A1C3XEZ4
A0A1H4YNQ4
A0A1F6ZWF2
A0A1G6SNW8
A0A1Q9XWH1
A0A1T3E5D0
A0A1Q8QSQ9
A0A1I7A0Q9
A0A1I7ES21
A0A1F3X155
A0A1Z9E5X5
A0A265V1E4
A0A1W9VF86
A0A1G6S9A0
A0A2A4Z1M2
A0A1Z4JFM1
A0A245ZI51
F2LAJ0
A0A1G7Y2S4
A0A285CNH6
A0A2A2QTB6
A0A069IXK6
A0A0M2S246
A0A1H5KEW7
A0A1Y3NX28
A0A269ZND7
A0A285CJG9
A0A1Y4R4U5
A0A1Z4JB30
A0A250IWZ5
A0A260PYM1
A0A258P3P2
A0A260PWN4
A0A2A3ASY3
A0A2A2FV62
A0A1X4NE30
A0A246GQ70
A0A239LZ58
A0A246GPU0
A0A2A2G1F9
A0A267HTZ2
A0A2A2FYD9
A0A2A5ATW2
F2LBA9
F2LM84
A0A096BEY8
A0A077F5Z7
W3V884
N6V5Z4
D0SHY6
A0A1T3DUA4
A0A1Y4R5N1
A0A1Y4RXG9
A0A271J7V8
A0A239M3N4
A0A2A5YU15
A0A2A2RMC6
A0A2A2RLD6
A0A250J8U8
A0A256WAB6
A0A271JBN2
A0A1I7CTC6
A0A2A3AN93
E1LMG9
X0NI19
R6UML9
N6VU42
A0A0N1L1B5
A0A0L7YRG8
A0A1G1IGG7
A0A1C3X5C4
A0A1C3TZN4
A0A1D8SZI3
A0A1J1LS43
A0A1L3SUS3
A0A1Z4JJJ3
A0A250J0M5
A0A1Y4HXY4
A0A223SCB8
A0A1Y3P7H5
A0A258P5L8
A0A265US21
A0A239KMA5
A0A239L3F6
A0A250J587
A0A260PNQ9
A0A271J8U1
A0A2A2RV72
A0A0R0M1R6
A0A160U8H4
A0A1H6QHU4
A0A1H8P0X2
A0A1Q8QTR0
A0A239JXG0
A0A1Y4R892
A0A260P682
B0G4K1
F2LF55
E1L8G9
A9AX51
D3PNQ4
T5D3X4
W1RQA0
A0A085F1S4
A0A077F8F0
A7BDQ5
A0A077F4B0
B5VUX9
H3NEG6
A0A0L8M2D6
A0A1C3WH33
A0A1C0AVW4
A0A1C3UY24
A0A1C0B181
A0A1F8IPM1
A0A1I3YAC2
A0A1I6Z7H7
A0A1I7ECS7
A0A1E7S2Z1
A0A1F9V7M4
A0A1F8IHM8
A0A1F9V9V7
A0A1G7PJF3
A0A1I4E6C5
A0A1P8W9M6
A0A1I5IJN3
A0A239J4L3
A0A250ISJ0
A0A250JCI7
A0A2A3ASN6
A0A1Z9LJT2
A0A2A4YN57
A0A2A2RTK1
B7RQE2
H0A3I6
A0A028E482
T0TBA3
A0A077FE75
T5D7X0
A0A077FFP8
N6VXJ0
A0A1D8ASU1
A0A1C3X3G6
A0A1N6YB05
A0A1F9UUA0
A0A1Z3LYH1
A0A250J497
A0A202E2E0
A0A2A5YFR2
A0A260Q174
A0A1I6ZLM7
A0A1G6T6A0
X0NX51
A0A028EDC0
D4W7J6
R5Q5L0
S7XK34
A0A0S3JUN7
A0A0J8G7Y4
A0A0L8MB61
A0A0L8LNQ2
A0A1G3QAT0
A0A1H7RD49
A0A1J1LNU0
A0A1H6QPA8
A0A1I4CQP8
A0A1F6P411
A0A239I247
A0A1Z4JG97
A0A1T3EIF9
A0A0S3K5K2
A0A1Z9LJ66
A0A1J4R954
A0A0M2S4I9
A0A1B8VUW3
A0A1Y3P735
B3QMD2
A0A2A3APC5
A0A2A3AZ72
A0A2A4YML8
A0A2A5M4Q7
A0A096DP98
A0A0L8LX69
A0A0M2S294
A0A0B5L405
A0A1W6YI79
A0A1Y3P5J5
A0A1Q8QFC2
A0A1W9VF96
A0A1Z9DTI3
A0A223S022
A0A2A2RTH5
A0A2A5M3W4
A0A2A2RMB8
A0A1H4ZB99
B5W9V9
F2LQY4
R6UVA8
A0A176HHH8
A9B3N5
A0A136KWR1
A0A0R1UFK4
A0A0L8MGZ4
A0A1G6RVJ8
A0A1G6H5K1
A0A1I4EK72
A0A1I3XW72
A0A1I4EH32
A0A1C3UQU0
A0A127F004
A0A0L8ME45
A0A0Q5UKK1
A0A1G8MB96
A0A1F7GZV2
A0A1H4Q8N1
A0A1H5FBL1
A0A1I5WD52
A0A1H8U371
A0A1E5GGR7
A0A1F9V853
A0A1F9V9S4
A0A1J4R5G3
A0A1Q4AHZ1
A0A1I4DB91
L8NPM7
A0A0M1LZ08
A0A0Q7QIE5
A0A0R1NZW3
A0A139BP52
A0A1X7P999
A0A1F1VZY4
A0A1F6D9Y5
A0A0G1D4J8
A0A1M7QFQ3
A0A1G6MAQ7
A0A1M5U4T6
A0A1L9GXX4
A0A0K6HQ88
A0A1V2UL41
A0A1Q6VR05
A0A133QLX4
A0A0N1BRC3
R9X0Q8
A0A139LA69
A0A139L2S8
A0A014DVW1
J2Q371
A0A1F8M095
A0A267KV87
A0A1H5HHT0
A0A1I5RD50
A0A1I5S989
A0A1I7EG85
A0A1I7BZV9
A0A1Q9U7S7
A0A1Q9Y9Z0
A0A1I5TWF8
A0A1T4S682
A0A1I5KEM9
A0A1Q6FCY1
A0A1Z9KDC3
A0A246KB98
E8YPL3
C6PXE1
A0A2A2RDA6
A0A250IVL6
A0A1H8TMK5
A0A2A5B7K7
A0A2A3ASV2
F2LGA9
A0A028EDE7
B7RFT3
W0DWP9
F4G9H4
A0A127F1R0
A0A127EX54
A0A0M2RYM8
A0A1G8IXW9
A0A1H5GP24
A0A1D8AXB2
A0A1I3XH45
A0A1G6IBH2
A0A1Y4M461
A0A1Y4HYI9
A0A1Z3LTP3
A0A1X1BST5
A0A1G6U612
A0A250IVR2
A0A250J7U4
A0A250JCY5
A0A256WBD5
A0A246APY9
A0A0L8LRK3
A0A1B8RWR4
A0A0M2S103
A0A0C1W5L8
A0A0R0M5E4
A0A128FCR1
A0A1C3UE25
A0A1C0B122
A0A1I3ZGZ8
A0A1I5QFB8
A0A1Q4U6X4
A0A1J4QX40
A0A1W6YGD9
A0A1S6JEV5
A0A250JBP8
A0A250IUS5
A0A2A3AQ19
A0A223SB94
A0A1G9B7A5
A0A202E091
A8F0P2
W3VBC2
A0A077F9E7
A0A1H6VKF1
A0A250J261
A0A267HU05
A0A1Z4JDT4
A0A1Z4JJK8
A0A246KBK3
A0A1T4WFA0
A0A271JA82
A0A1H5AK69
A0A245ZE93
A0A239EUG1
A0A245ZKB6
A0A250IUB7
A0A2A3B1W9
A0A2A4YPF9
A0A098G9Q9
E1L6Q4
B0G378
A8GIP9
A0A0C1ZI11
A0A1I4AD48
A0A1I3Z836
A0A1I4J5X5
A0A1W9V5P9
A0A1Y4RTK0
A0A1X1V732
A0A2A4Z223
A0A1Z9DMS4
A0A1I4H9J8
A0A1G7N602
A0A1G7WEB7
A0A1G7ZYE6
A0A2A3B0X6
A0A2A5B1G9
A0A246ANN0
A0A2A5M4I9
Q1RJ32
S3W296
N8WB37
F9GMF4
S1M037
A0A0L8LI44
A0A1G6VYW9
A0A1I4AZD6
A0A1M5YK34
A0A1N6SR66
A0A1I6ZGD8
A0A1Z4JCY4
A0A239GQN2
A0A260PNZ9
A0A1Y3P340
A0A1Y4RH53
E8YRK4
R8PZ98
S3UY05
A0A2A3AZ01
A0A2A5B3X7
A0A1G8YMS4
J9YWD5
F2LMI7
A0A1G8CPQ2
A0A1I7EHY5
A0A1H5KWB3
A0A1I4BAF4
A0A2A5YR91
A0A1C3VLB9
A0A246GQ94
A0A265UUU2
A0A1I3ZEX3
A0A1F6E8J1
A0A1H6RBU7
A0A1Z4JE24
A0A1Z4JIM8
A0A267HQ93
A0A1I4LXF6
A0A0R2AAL1
A0A0R2AAB9
A0A0L8LKR1
A0A1C3U0K7
A0A1C3UQJ6
A0A1F5IS48
A0A1I4GLB0
A0A1G6T6F9
A0A1W1UHM9
A0A1I7DWP9
A0A1K2HER2
A0A1J1LI60
A0A1C0AX95
A0A1P8WSJ0
A0A1Y3NW14
A0A250J8R0
A0A250JI59
A0A1I4K273
A0A2A5YSL3
A0A257JAY5
A0A265UZW1
A0A2A2G433
A0A1Z9D6Z8
A0A1I5E1R6
A0A2A4PX50
S1LN02
A0A178GX00
A0A077FLD1
A0A077FIG8
A0A077FCU4
A0A2A5M8Q5
A0A2A4Z1X7
A0A2A3AQT7
A0A245ZII9
A0A285CT76
I9NZN0
R5Q5W5
S7VRL6
A0A0K8MUA6
A0A0H0Y7D4
A0A1F6N3J9
A0A1G7WPY2
A0A1H6UV40
A0A1I7E229
A0A1C3XGY0
A0A1J1LKW3
A0A1I7BZB2
A0A1I4NSE3
A0A1J1LIF5
A0A1H8B643
A0A1D3RNS7
A0A1D8STK2
A0A1K2HFV3
G7WAC5
T5CX18
D0SQ31
R8QK30
A0A085F8D1
T4ATI0
A0A246GYS2
A0A1I4K1E3
A0A2A2G4D0
A0A2A5YSA9
T5D8Y0
S4MZT2
A0A0L8LTI9
A0A1X4NAU3
A0A1Y4R8Q8
A0A2A2RR74
A0A2A2G4B4
A0A223S6P6
A0A265UMT0
A0A1I5LFQ8
A0A246AP91
A0A239FBI8
A0A239GUW5
A0A258P386
A0A250J935
A0A257JW77
A0A271J6L7
A0A271J9W0
A0A066UEJ4
Q1RJD9
A0A0M1J580
A0A1B7L100
A0A1C4QGL4
A0A1D3RLI1
A0A1J1LJL3
A0A1H6RJR1
A0A1G6GLD4
A0A1I6Y729
A0A1Y0G328
A0A1Z4JGM6
A0A239DK36
A0A246K6P4
A0A250IZC5
A0A265UQS3
A0A1Y4RHN7
A0A1W9V6L3
A0A246K8J2
A0A271ITZ1
A0A2A5YPB5
A0A285D2R5
A0A2A2RPL2
A0A0G3X4V0
A0A0M2S4Q9
F2LD03
A0A089NWZ8
I2X0N1
A0A085FLB7
A0A239I3F2
A0A2A5AVF4
A0A2D0A4K8
A0A2A3ALE1
A0A245ZW66
A0A267KBF2
F2LGT8
T4AV45
A9B5S2
A8F2B3
X0R9D3
W1SE96
A0A077F9W4
A0A0L8M948
A0A134AHK0
A0A0R1SYE9
A0A1I4Q9E0
A0A1S7MC20
A0A1G6Y2N1
A0A1Z4JLE6
A0A257JMX8
A0A077F3F3
F4G675
B5W703
T4C9X7
A0A0L8LTR7
A0A105TR56
A0A0H2WYE8
A0A1C3VAJ5
A0A1C3VLG4
A0A1G9D678
A0A1F7QJN9
A0A1H4QD46
A0A0L8M528
A0A0W8HAH6
A0A1C7IDU0
A0A1C3XIC6
A0A1I4QLC8
A0A1I5Q405
A0A1I5DJK1
A0A1I4APS1
A0A1Q9HJ86
A0A1Y4HUY2
A0A1Q8QE20
A0A1Q8QHG8
A0A285CWE3
A0A265UTP3
A0A1W9V834
A0A258NWZ2
A0A260Q526
A0A256WCR0
A0A077F7X5
I0WJM6
A0A0W1KYD9
A0A1C3X2B8
A0A1F2QGU5
A0A1I4E3P1
A0A1I4EH64
A0A1Y3P4C1
A0A245ZJY0
A0A1Z3M1G6
E1LN71
F2LJ66
I9P681
Q2JFS9
A0A1C3VPL1
A0A1B7IFJ7
A0A239HAR8
A0A089NVM9
A0A1H5IM16
E8YRR4
A0A2A4YGN5
X0P204
F2LH36
R6UCS3
A0A076M6L0
A0A160U7G8
A0A076MCA7
A0A0C1ZGZ7
A0A1D8AUE5
A0A0W1LC28
A0A1L3SRQ4
A0A1L6RCZ7
A0A1C3VRZ6
A0A1F9UYX6
A0A1H4XVY9
A0A1I4ZGA4
A0A1G8LST2
A0A1Q9HH91
A0A256WBU1
A0A1Z9LHV7
A0A239F905
A0A1I7CHI0
A0A2A2RBT6
A0A1I4K169
A0A1W6YGL1
A0A223S132
Q1RJK3
A0A168S7Z7
A0A0C1ZB38
A0A0M2RDJ9
A0A1C3UXU6
A0A1C3XBV2
A0A1D3RNE0
A0A1G7A3A7
A0A1H5HT06
A0A1Q4AG84
A0A1B7IL16
A0A1Q4UF79
A0A1I5KGN2
A0A1I7ABI0
A0A1I5EYV0
F2LN79
A0A0A2SSN3
A0A124HLT6
A0A127EMW4
A0A105TRK8
A0A0L7YT96
A0A257JE41
A0A1I5LMI4
A0A239M1B8
A0A1Z9EES2
A0A2A4PT28
A0A2A2RYD5
A0A1G8DYS6
A0A1B8W2R8
A0A1C3UTT5
A0A267KD36
A0A0M2RHU6
A0A0W1LEI5
A0A1T3ECY5
A0A2A5YS16
A0A1X1C118
A0A223SAV6
A0A239HN01
A0A250J251
A0A1I7DY37
W0DWX4
H3NMJ2
A0A1F6ZZZ6
A0A1F6P681
A0A1W9VDS5
A0A1I4ILT2
A0A1H8QT74
A0A1I4BE60
A0A1I6ZKB9
A0A1Y4R071
A0A246GZA1
A0A256WEB0
A0A1G7NUL9
A0A1H5BBF8
A0A1I5P279
A0A2A3AY99
L0GVI4
A0A077F1S1
A0A1I4JL31
A0A239GRP1
A0A2A2G5I7
A0A250JG87
A0A256W6Y1
A0A1H8N7F0
A0A1D3RM71
A0A0M2RH32
A0A1I4AB11
A0A1T3E6A6
A0A1Y4R6N7
A0A1X1CGL6
A0A1G9F6Q9
A0A1H6QRD1
A0A1I7DM06
A0A0R1UEA8
A0A136LGP9
A0A250IXU2
A0A1H8NAI9
A0A2A2FEV2
A0A2A2FQP8
A0A2A3ATF8
A0A1Z3LX55
A0A1Z4JMP0
A0A0C1T298
I0W7A5
D4W807
A0A077F7I0
E9TIF4
A0A2A2FYF8
A0A1I3ZPH0
A0A1H5D456
A0A1I5L8Y1
A0A1Y4R6D6
A0A1Z9DX73
A0A1Z4JT02
A0A246GU99
A0A2A4Z0L7
A0A2A2FZK9
B3QQT6
A0A258NQS3
A0A2A4YU33
B0G387
F2LEM0
F2LLE9
A0A059KIZ9
A0A077F9R4
A8FA46
R5PYD9
A0A0M2RTB9
A0A0L7YVT7
A0A0R1U9B8
A0A1E5GMS1
S4MFF8
A0A0E2AQP2
A0A1Z4JDB2
A0A2A4PKA9
A0A2A4YW80
A0A271JED1
A0A285D368
A0A1Z4JQQ7
A0A250IYT8
A0A250JC72
A0A1T3DU15
A0A257JSH1
A0A1G8CUH3
A0A1H4ZUW8
A0A246H0S9
A0A239EHQ7
A0A250J6W2
A0A1Q8QGF4
A0A1Q8QGA7
A0A1Q8QM88
A0A1V9WID6
A0A1Q8QH76
A0A1S6JHD3
A0A1G8GRH9
A0A260PPD6
A0A1Y4RL72
A0A1I7EQB2
A0A2A3ASK2
A0A250IWX9
A0A265USH8
A0A257JQS0
A0A1G6U4T9
A0A1H4XGW3
A0A2A3AVT7
A0A2A5M5Q5
A0A2A3ARI8
D0SM75
D0I9J0
T0UML7
T5D8C1
A0A0C2A3Q8
R7PJT8
A0A085EU91
G9ZY22
R6UHG3
A0A0L8LK02
A0A1I5JFY6
A0A1H6TBB4
A0A1Q9HM42
A0A1J5H4I9
A0A1H6RXS4
A0A1I4H579
A0A1I4HZR8
A0A1I5UUU7
A0A265US23
A0A1Z4JBS5
A0A1H8SDS3
N6VWH7
Q1RHI1
A0A1T3DT53
A0A245ZNG7
A0A267JXC7
A0A246GXG0
A0A250J2U8
A0A285CX95
A0A2A2RR83
A0A250IXL4
A0A258NXT9
A0A285CPU1
A0A285CTE1
A0A1Z9LW89
A0A1W9V6H9
A0A1W9VG60
A0A250J9J6
A0A257JV19
A0A239EVG5
A0A260Q142
A0A1G7NKG3
A0A1H5MI47
A0A1I5VV57
A0A285CNT9
A0A2A3AS73
F2LHT0
F2LIW0
E6K2Y7
A8FCP5
A0A077FG74
A0A0C1STM4
A0A1F6TT17
A0A0M8RLW5
A0A1I4IS04
B0G9Y7
W7ZWS2
A0A0C1X4U9
A0A265UNN9
A0A267K2R2
A0A1Z9DBR4
A0A2A3AXM8
A0A2A5M559
A0A256WE69
R7NXX8
S3A816
A8GGH8
A0A1C3XGA7
A0A0L8M8Q5
A0A1F9V9W6
A0A1H5ICR3
A0A1F6E9T3
A0A0N1AU90
A0A0H2WSX8
G7EDU3
S1M1U7
A0A2A5YIN4
A0A0M2S1W6
G7FXA7
A0A1F3TXU5
A0A1W6VDS4
A0A1Z4JQP8
A0A245ZN52
A0A256W6M3
A0A260PAZ8
A0A1I7E9D6
W1RRL6
A0A066TMD3
Q5YPT2
A0A0L8LQX7
A0A128F0S0
A0A0M2RXL8
A0A0X7BAQ6
A0A1I4HMF5
A0A1G8Y0X7
A0A1X4N5B2
A0A1I7BSU5
A0A1W9VDJ7
A0A1T4KN59
A0A1Y4MBF6
A0A1X1CEB9
A0A271JGC6
A0A1Z4JL97
A0A245ZU83
A0A246K7Y3
A0A285D6U7
A0A258NRA7
A0A2A5YRS3
A0A1G8V2E7
A0A2A2RN43
N6W2S6
E1LL94
J0LUX7
A0A0C4WRL4
L0GYF9
A0A1N6SK54
A0A1Q2CYV8
A0A250IXX4
A0A250JC85
A0A1Y4RLD5
A0A1V9WDT1
A0A1T3EN54
A0A1Q8QAT7
A0A1Y3P509
A0A260PEU1
A0A267HNL6
A0A246APJ8
I9P3C3
C7D1J1
A0A059KQ64
D6E7W2
B0G2W3
A0A0J8GB42
A0A1F6P458
A0A1G1Z9N6
A0A1S2VMB4
A0A1I4BZJ6
F2L905
R8R3Y3
A0A170PVW1
A0A0E2A9U4
A0A0S3JUQ1
A0A0S8GUB2
A0A1I4L5N3
A0A1Q8QAQ2
A0A1I4DKE8
A0A1I5SL20
A0A1T3JLG0
A0A1X4NEH5
A0A1I4A2C1
A0A1M5XFY5
A0A239FUU1
A0A1W9VA65
A0A2A5YRS1
A0A089NSQ2
F2LC27
A0A0M2RWM8
A0A1H8TZS0
A0A223S4N7
A0A239LDH7
A0A250J9P3
A0A1Y4RL55
A0A1Q4UA54
A0A1Y3NWV4
A0A1I7DIA2
A0A2A3AV48
A0A271J6E2
A0A271JHB0
A0A271JIQ8
A0A1Z4JRT1
A0A1Z9LTU2
A0A1Z4JEC9
A0A246AJD0
A0A267HUG0
A0A2A2RKF6
A0A2A4Z312
A0A175J8I9
A0A085EPZ5
A2VVV2
D6EQ35
A0A0G3XD06
A0A1C3XLC0
A0A1I5CYU4
A0A1L3SYW9
A0A1H5MKX8
A0A1J4R0K6
A0A1I4GPB7
A0A1Z4JF25
A0A2A4YRR8
A0A1I5GK62
A0A239CME1
A0A256WB29
A0A0M2REY1
A0A0L8MJB6
A0A1C3XFI5
A0A1H6YRH2
A0A1I7EPW2
A0A1J4QXH7
A0A1J1LKB8
A0A1X9LHB6
A0A1Y4R1U7
A0A1I4AEI7
A0A1Y3P3X5
A0A1X4NGZ6
A0A1Z9R1W1
A0A256WBK7
A0A223SA96
A0A246GWI8
A0A1G6SKM8
A0A245ZDZ0
A0A271JAE0
B5W649
W3V4C1
A0A0C1SRU5
A0A260PPB4
A0A260Q0F3
A0A1H5F2Q1
A0A1H6QPU3
A0A1I4E103
A0A1Z9KCX8
A0A239K4I3
A0A1I5REH3
A0A1Z4JEF9
A0A245ZHX4
A0A256WDD4
H9UF96
A0A1I7BZ11
A0A1I7A221
A0A246KB40
A0A257JKW9
A0A1Y4RNB6
A0A2A2RET6
A0A2A2G3R4
A0A1Z4JGH9
A0A246ANL4
A0A260PRP9
A0A2A2RRM1
A0A2A4Z222
A0A250J981
A0A2A5M4S0
G7G004
A0A2A2RVD5
A0A077F9X9
A0A176S7I9
A0A0M2RW25
A0A0M2RWQ1
A0A1C0AVW0
A0A1G6ZUF1
A0A1F5S184
A0A1F6N4Q7
A0A2A5YWK5
F2LTG4
E1L6M8
H0A7V1
R6VUT0
A0A077F6W2
A0A1G7N3Z6
A0A1G8IMY6
A0A1I5IDP3
A0A1H5MR89
A0A1I7EKS8
A0A1I6Y8Y3
A0A1I5IM01
A0A1W9V3R5
A0A1Y5TVI7
A0A1E5G8K8
A0A1Y4RG28
A0A1Q8QKH0
A0A1I3XRL3
A0A1L3SWW8
A0A1D8SX50
A0A250J5D7
A0A271JHV9
A0A239DS64
A0A1Z9LG53
A0A2A5B9P7
I9TCD0
L0GZS9
A0A2A2G1A2
A0A260Q547
A0A0A6PJ00
A0A2A5YMJ6
A0A2D0AJ71
A0A077FC13
C6PQC9
D0SJ21
A0A1Y3P6L4
A0A1V4T8A1
A0A1Z9DVI4
A0A1Z4J913
A0A1W9N687
A0A1W6VDU5
A0A257JNM7
A0A285CTX7
A0A1Z4JSR3
A0A1Z4J906
A0A250IXN0
A0A250JG71
A0A257JKN9
A0A257JTW1
A0A265UQU1
W8A6T1
Q1RIL4
B0MU09
R7FGJ4
A0A0B7GQ65
W3V7F6
A0A0L8LJT6
A0A178GY00
A0A1H6SFW3
A0A1I7A449
A0A1M5W2Y7
A0A1I7EQX3
A0A1H5MDC4
A0A1I3XZ52
A0A0Q6EHC1
A0A0H3H9B6
A0A1G3QH86
A0A250JH57
A0A239MB20
A0A1Z9VD09
A0A246GT92
A0A250J413
A0A260PN95
A0A239J421
A0A2A4PW49
A0A085EPX3
R5PP48
A0A1Y3P439
A0A1W9VA13
A0A1I5L2S3
A0A1Z4JEN0
A0A1Y3P0U8
W3V9C5
F2L8X2
J0HF87
S1LBU1
A0A1I4G4V2
A0A1I5L4S8
A0A1J4QY60
A0A1F6U692
A0A1C3X3Q8
A0A1E4M0C0
A0A1G7NMP9
A0A1N6RP82
A0A1I4ARX8
A0A1G6X2H3
A0A1H8V2L1
A0A1Q8QDT1
A0A1Q9XZS6
A0A1W9VGJ5
A0A223S6W8
A0A257JTW6
A0A239CBN7
A0A0L8LSU5
A0A0G1H4H1
A0A1C3WQI0
A0A0M8RID6
A0A0L8M8V5
A0A1C3X0Y9
A0A1H4S2R8
A0A1I5BXH4
A0A1Q4UKX6
A0A1I7DZ13
A0A1Y3PBK7
A0A1N6Y9D2
A0A250J3L7
A0A260Q1K9
A0A257JHX9
A0A258NS35
A0A250JCS2
A0A250JGH6
A0A1G8ZG77
A0A1H4W6V0
A0A1H5BAL1
A0A1I5MKW4
A0A2A3AYC2
A0A1Z9JWR8
F4GDC6
A0A178GYR3
D0SJY7
A0A077FBZ9
R7PCA1
A0A2A2G4E4
A0A239JZM2
A0A1H5LYU0
A0A257JEH5
A0A257JTL7
A0A1Z9K5B0
A0A2A4PPV9
A0A267JVX4
A0A1J4R4Z0
A0A271JEH0
A0A258NRB6
A0A1T3EKT7
A0A1W6VAZ4
A0A257JKR6
A0A260PCA8
A0A256WEN1
A0A2A4PK05
C9R7S2
A0A086BVL7
V8TT01
H0A466
A0A066UAD5
A0A0N0JNU0
A0A0G3X5L1
A0A134ACY3
A0A1Q8QCL2
A0A1Q8QTC0
A0A1J1LS14
A0A256WAH5
A0A223S6Y8
A0A239K156
A0A239KN97
A0A239LW33
A0A1T3DB60
A0A1Y3P6T9
A0A239EU82
A0A271JCD0
A0A1W9VEZ5
A0A245ZWG3
A0A245ZKF3
A0A1I4C9K2
A0A1I4FGI6
A0A2A5AWY4
A0A239J5I6
A0A2A3B0J3
A0A2A4YZ96
A0A089NW57
F2LQE6
F2LP63
Q1RIS6
A8FAQ8
H9UGK2
D6EWE0
A0A0H3H6A7
A0A0N1ABZ0
A0A0L8M8H4
A0A1H6W588
G9A9Q7
E1LNX3
A8FEZ7
A9AUV6
X0QKG9
J8N0U1
A0A077FDX8
A0A250JH46
A0A257JK63
A0A2A5YXK4
A0A096BG62
A0A0M2RYQ5
A0A0M4STY6
A0A1L3SUD2
A0A1C0AU35
A0A1S6JDQ9
A0A1S7N7Q6
A0A1H5I934
A0A239IMI6
A0A2A5M3B6
A0A1Z9DLP4
K0Z362
R7PHG9
A0A1F6P3B8
A0A1M5VRI0
A0A1I3Z9Q5
A0A1I7ENZ7
A0A1S2VSM3
A0A250JKZ5
A0A257JN48
A0A257JTM5
A0A239K366
A0A1Y4RLT0
A0A2A2RLM3
A0A260Q159
A0A1G8WA35
A0A1I5V5I3
A0A1I4DUC3
A0A1I5CAD7
A0A1Z3LVX6
A0A256WD94
A0A267KJ79
A0A1H5CUQ1
A0A0C1YX78
A0A0L8M938
A0A0E2ADU1
A0A202E2F2
A0A245ZHJ5
A0A246GWZ6
A0A1I5DLB4
A0A1I5S7Y2
A0A1I6XYW9
A0A1J4QSW3
A0A2A4PNE6
A0A260Q1X6
A0A285D2W1
A0A1G6VJ10
A0A1G8KV22
A0A1H5M7S9
A0A2A2RTI1
J9YWZ0
A0A1H5GB59
A0A1H5I225
A0A1I4BMA9
A0A0M2RK78
A0A0Q6E6B6
A0A267KDN7
A0A257JJ98
A0A258NV60
A0A1I4EY33
A0A2A3AQL6
A0A2A2RDH4
F2L947
G9AIV0
X0QQD7
A0A168VEC3
A0A1G6GJG0
A0A1I5GBA6
A0A1I3XJ55
A0A1I5CXH5
A0A1Z4JC50
A0A285CPB9
A0A2A5YJS8
A0A2A5YSD3
F2LIA8
Q1RHB2
T5D6H7
S7VPU9
W3Z2J2
V5MGG6
A0A1Z9DNX1
A0A1W9V6C8
A0A223S405
A0A1H5FNS7
K0YGC2
F2LJB0
A0A0G0UY61
A0A0Q5URN8
A0A160U6B2
A0A0N1KZZ0
A0A1H5CWC5
A0A1W6YTT9
A0A1I4IBI5
A0A1I4ZXP9
A0A1Y3NVQ2
A0A1W9N721
A0A246ANV9
A0A2A5AYF9
A0A2A3AWL8
A0A246AJY4
A0A258P010
A0A250J3L4
J9YYT9
A0A2A4YKC1
A0A2A5B470
A0A0L7ZEE9
A0A0M2S2H9
A0A0N1ACW4
F2LQW7
B0G5E3
A0A128F3P0
A0A0N1ADR8
A0A1C3VIM7
A0A1G6SGY9
A0A1G8C458
A0A1H6UII3
A0A1I4AUK8
A0A1I4CT22
A0A1Y3NT84
A0A1M5XH77
A0A1T4NER2
A0A269ZKK8
A0A1S7N9R6
A0A1W6VC81
A0A1I4AU30
A0A1Z4JL68
A0A239EGS5
F2LHU5
A0A124HMF5
N6W9C5
A0A0D4CLG8
A0A0J8GES4
A0A0L8LR72
A0A160UE39
A0A0L8LH71
A0A1C0B1D1
A0A1L3SUZ1
A0A1D3RP89
A0A1G6W3P3
A0A1I4F9N9
A0A1I7EMH0
A0A1Y3NWL9
A0A246AME1
A0A260Q236
A0A1I3XCL8
A0A1I4K506
A0A257JSC7
A0A239EFS0
F2LC32
A0A089QH60
A0A1Q8QVH0
A0A1H8MY37
A0A1I6XUY3
A0A2A4YI76
A0A239IE05
A0A2A2G3H2
A0A2A2R6E0
A0A1Z9R1S1
A0A1Z4JAF9
A0A250J780
E1LJN4
A0A1Q8QNI7
A0A1G8GHB3
A0A1Y4RVX8
A0A269ZHV8
A0A1H4S647
A0A246KDR0
A0A250JEB9
S7W4K8
F2LPK1
A0A1L3SS45
A0A1C3VEK6
A0A0L8M8G2
A0A1Q8QQ47
A0A1T3EIX4
A0A1Y3NY43
A0A1Y4MES4
A0A1Z9LGK5
A0A0S8GWT1
A0A2A4PKD6
A0A1W6VFS5
A0A269ZM35
A0A285CQB2
A0A246KFB6
A0A1G6X259
A0A1W9VAR2
A0A1G6MMG5
A0A1F5IU08
A0A1Y3NWG2
A0A1I7EKI1
A0A1I7ELS1
A0A2A2R655
A0A246ALB7
A0A239LSM6
A0A250JDU2
A0A256WAB3
A0A285CPG2
A0A256WCG2
A0A256WGA0
A0A258NZR6
A0A1G6X595
A0A1H8UC99
A0A2A4PNG6
A0A2A2QP43
F2LBU0
A0A077FLJ3
A0A0G0M166
A0A0L7YRP3
A0A1B8W6V6
A0A1C3XIB1
A0A1G7XJ68
A0A1G6H8A0
A0A1F6E5M7
A0A1D8AWL5
A0A1Q8QAK1
A0A1I4KY87
A0A1Z3M0P9
A0A1I7B4B4
A0A1H5IX00
A0A1Y3P5Z6
A0A2A2RQ57
D4M9H6
A0A2A5AV74
A0A245ZDA9
A0A285D085
A0A2A2RFU9
A0A250J8C9
A0A2A2G1C6
A0A1G9DT24
A0A1C3V9A5
A0A0R1U9R3
A0A0W0NPZ3
A0A1C3WYW2
A0A0L8LSH7
A0A1C3WVB0
A0A267HQW7
A0A1I4LQP6
A0A2A2RXL3
A0A246APX3
A0A1Y5RYD4
A0A1I7E2G4
A0A2A4PNK6
A0A258NZN6
S3WT51
B7RMS1
F2LJ51
R6VX96
R7PIK0
F4GE47
A7BA39
A0A0L8LMJ5
A0A0Q6EPH3
A0A1H7ZR84
A0A1I5KY85
A0A1I7EMP3
A0A1I7EJX3
A0A1Y3P274
A0A1H8RQ30
A0A1I7EK07
A0A1I7EKK3
A0A1J1LL98
A0A1Z9EHN9
A0A246GVF1
A0A1T3DTX1
A0A1I4KNB5
A0A2A3APF5
A0A246GTY3
A0A2A4YT07
A0A239EME5
A0A1H5AHX1
U2KD30
A0A2A4PLL4
R7PN64
Q1RHL5
G7G231
A0A077FAR7
A0A0C4WNH0
I9P4G0
K9YI60
F4G859
A0A223S6A0
A0A239DIN1
A0A1Z4JMJ7
A0A257JTR3
A0A1I3XVJ9
A0A1I6XQ74
A0A2A3AS50
A0A265UR08
V8TSW0
E6D944
I0WIG3
W3YPS7
A0A0C1SUN2
A0A1H5LFY3
A0A1G8AIS9
A0A1G9F0U2
A0A1F5N359
A0A1X9LU33
A0A1H5EE38
A0A1H5HAT1
A0A1I6YCG4
A0A1J1LJE7
A0A1Q8QLV3
A0A1Z9DQG4
A0A1I7EKY3
A0A2A2FRH3
A0A2A2RI77
A0A0Q6EIT7
A0A0M2S0N9
A0A1C3UWW1
A0A1H4YB40
A0A1H5LXG7
A0A1H6V466
A0A1I4BUJ9
S3AMC2
F2BRX6
A0A1Z9DAR6
A0A246GQ11
A0A246K838
A0A250J8N3
A0A258P0Z5
A0A271IT91
A0A2A3B1B7
A0A1Y5TLX8
A0A1Z9LVW1
A0A239KWK8
A0A260PT72
A0A267KIY2
A0A1H5DDA1
A0A1Y4RF15
A0A077FCI1
A0A0L8LKR2
A0A086YCV1
A0A0M4T444
A0A0M2RYH8
A0A1Y4RF87
A0A1H4SAM7
A0A1Q8QQY5
A0A1C3X7X2
A0A2A3AYX7
A0A1S2VBR7
A0A1I3XD84
A0A271JE11
A0A1I7BFB2
A0A0A6PK21
A0A095VIV0
I9P4V1
A0A0C1ZNL9
A0A0H2WWH1
A0A127F046
A0A1F6N4G3
A0A1C3WT26
A0A1I3XZ79
A0A1T4Y897
A0A1I5NSY5
A0A1Y3P7X9
A0A1Z3LZD4
A0A1I7EI38
A0A250JFQ0
A0A2A5MAW5
A0A2A4YEI2
A0A1Z4JFX8
A0A1B8W7K9
A0A1I4NVX3
A0A1I7E5M8
A0A1J1LH39
A0A1G6VCM8
A0A1I7EJ11
A0A1F3TW68
A0A1F8IP21
A0A1W9VH26
A0A1I5H9C3
A0A1T3KTB9
A0A1Q8QBY1
A0A1T3EPS1
A0A1H8J2U6
A0A1Z9LR44
A0A271J5W6
A0A1Z4JPE0
A0A1W9VBV5
A0A1Z3M229
A0A1Y4HPX6
D2NT32
A0A1I5MI40
A0A2A5M3F1
A0A260Q596
A0A267HSX5
A0A250IVH4
A0A267KIR0
A0A2A5YLR7
N6W1Z6
B0MXS2
G7WGA8
A0A1E7S2C2
A0A1C3U7Y1
A0A0P7FAE4
L0H3Y4
J0HFN1
A0A0C2D3I8
Q1RH17
A0A1G8HWX9
A0A1I7EFT2
A0A1W1UZQ2
A0A1Z9D962
A0A239JXW0
A0A250JAZ9
A0A1Y3P5K0
A0A256WAM8
A0A260Q425
A0A269ZKG7
A0A2A2R6H4
A0A2A5M760
A0A2A5M9D4
A0A223S372
E1L7K6
A0A239KZV3
A0A258P388
S3B4P2
F2LBM8
F2LEL7
A0A066TTW4
T5D735
S4MM49
I2WN42
A0A086BQ00
R6UWG3
J8QSA6
A0A0D4CJC0
A0A166VVL3
A0A0L8MGF2
A0A0C1W2N9
A0A0L8LMK7
A0A0L8LMG5
A0A1I3XLK6
A0A1C3W775
A0A1I4B6I9
A0A1G8L7J5
A0A1I3XQG6
A0A1F3CM33
A0A1Q8QUC1
A0A1H4QY31
A0A1H8MMJ7
A0A260PY66
A0A1V9WNK3
A0A2A4Z346
A0A250JJ27
A0A2A3AQD3
A0A239L4A0
A0A256WEZ2
A0A258P0J1
A0A258P3X3
A0A1I5HHP8
A0A1I7DU10
A0A1G3PFJ4
A0A1I4R8E0
A0A1J4QVV9
A0A1Q4AG19
A0A239KWS2
A0A271JCK3
A0A1H5HA64
A0A059KK05
E6U788
E2PHF8
I8UEY7
A0A0A6P0H2
A0A1G7XCI7
A0A1L6RBQ9
A0A1N6WAY9
A0A1Y3NWX1
A0A2A3AM95
A0A1W9V4F0
V5MHL9
Q7VYZ0
A0A1Y5U187
A0A1C0AXB1
A0A1E5GDX9
A0A1I5EA54
A0A257JJ72
A0A1T3EKX8
A0A1I5TMM4
A0A246K8P8
A0A257JSN8
A0A285CWZ1
A0A1Y3P7S2
A0A1W9JQZ9
A0A1Z4JCM5
A0A239ENV6
A0A223S792
A0A260PEQ5
F2L910
F2LKT2
S3XZL4
A0A085FCC5
A0A066U9U4
A0A0G0HTB5
A0A0L8LJE1
A0A0H3H2Y9
A0A1F9V9R6
A0A0L8LR71
A0A1G6GGF5
A0A1F9V7K5
A0A1Z9VLI9
A0A1Y4R4P3
A0A1Y4RD77
A0A256WCL3
W3XY68
J8RFY8
R6VX33
F2LIZ9
B7RGV4
A0A0S3K1D9
A0A1F5ISH2
A0A1G9FW54
A0A1I3YIA5
A0A1F7H214
A0A271JC84
A0A1Z9LM68
A0A1X4N6N0
A0A1Z9DA55
A0A1T3ER01
A0A2A4YIZ9
A0A250J3F2
A0A258NQZ2
A0A271JFJ5
A0A1Z9VKR3
A0A239GTC1
A0A239D5F7
A0A239LSQ1
A0A1Z9E918
F2LFI9
B5W7B1
A0A2A4YR73
A0A1C0AWS4
A0A1G8XEH8
A0A1I7DMV4
A0A1G6VN04
A0A1K2HB76
A0A1G8Y4G5
A0A1H5LSW2
A0A223SAE6
A0A260Q1Q1
A0A1H4YTF4
A0A1Z9D7Z6
G9ZZD0
D2NTM7
A0A077F525
A0A271JB71
R8R298
A0A239KQF3
A0A250IYK9
A0A265UX46
A0A271JG90
A0A285CJH2
A0A1H8JJE5
A0A250JCJ5
A0A2A2RSV0
A0A2A5MA96
F2LKQ0
A0A176HD45
A0A0Q5UMA1
A0A1D3RPW9
A0A1G8BPT4
A0A1C3X426
A0A1I7BEY4
A0A1Q9HR46
A0A245ZL56
A0A1I4DI53
A0A258NR01
A0A250IX02
N6V737
A0A1I4EU77
X0N3W7
B4SS42
W3V2R7
A0A077FGW2
A0A066U9A3
B4SQY8
R8R315
C6Q0Y5
A0A1Z3LWY8
A0A239LKA0
A0A267HW67
A0A1Q8QVB1
A0A239KPE3
A0A1I5H866
Q1RJE8
A0A239EG14
N8WDT7
A0A0W1LCF2
I0WJ23
A0A0S8GSM1
A0A127ERW1
A0A1F6P2S4
A0A1G8WSV4
A0A239KM10
A0A267HNT4
A0A267HSI1
A0A1Q8QLP5
A0A1G7NKK3
A0A1H5BX97
A0A0M2RIH9
A0A256W9P9
A0A260PP56
A0A2A4YSH9
F2LJ48
G7EMU4
F2L995
A8GFY6
A8GCD3
A0A077FLB3
A0A077FG66
A0A0A6PI11
A0A086BZJ4
A0A125RGF4
A0A077FG50
A0A0L8LV01
A0A0R1T5H6
A0A1G6IAX1
A0A1H7N4L7
A0A1H8JTM0
A0A1H8RXX5
A0A1Z9DLW2
A0A1Z9VJP6
A0A239J1B0
A0A2A3AV29
A0A250IWM5
A0A1I7EI37
A0A1Q4A9J8
A0A1G8LFG3
A0A1S2VJC9
A0A1T3DXR3
A0A1I5F961
A0A250IU47
A0A256WFW5
A0A1T3DT98
A0A1Q6FCX2
A0A260Q1T3
A0A267K0Y8
A0A271JFU3
A0A285CMS3
A0A2A5YRB2
A0A2A5M9D2
U2K706
A0A0L8LNI2
A0A0M2RUF2
A0A0W0NWX5
A0A1B7L6X6
A0A1D3RQD4
A0A0B7GQ09
C6PXY9
A0A127EXL9
A0A127EZ98
A0A1C3X6K9
A0A1H6WJS2
A0A1I7EP91
A0A1I5P172
A0A239HZW4
A0A2A3ASM1
A0A265UZU8
A0A267HST4
A0A2A2RBN4
A0A1H6QUJ6
R7P6I7
F2LNI1
A0A0M2RRM4
A0A0H3HBD4
A0A0N1ABI1
A0A1C3WYW8
A0A1W6VE34
A0A1H5KTH3
A0A245ZGF4
A0A250JF35
A0A239GWQ6
A0A1S6JDS0
A0A1Z9LIX9
A0A1Y4RWP4
A0A267HVM5
A0A271IUI2
A0A285D0C0
A0A1G7RSQ9
A0A0A6P3U6
A0A0A6PMC8
F2LQM3
A0A2A3B0I3
A0A0M8RGD2
A0A2A5B0X6
A0A1T4X7X6
A0A265UT98
Q1RI15
A0A0C2HR31
A0A1F7A1H2
A0A1G6H880
A0A1H5HH63
A0A1I6ZPZ0
A0A1J1LUF6
A0A1F5ZMR4
A0A267HW89
A0A1I4A3E1
A0A1X4NC05
A0A1Z4JLT2
A0A246AIU8
A0A1Z3LTR2
A0A1X4N439
A0A1Y4RKN3
A0A260PSU2
A0A267KDE8
A0A1G8VVP4
A0A2A3AR86
A0A223S0Q2
A0A265UVK6
A0A1Y4HH02
A0A1G8I134
A0A1H7G5V8
A0A1H8J0G8
A0A1W6VE83
A0A239HYB4
A0A250JGV0
A0A1Y4RQ50
A0A1Z4JRZ5
A0A265UTH3
A0A285CJ93
A0A1I3XLM2
A0A1Z9LS26
A0A223S489
A0A1H5DKI9
A0A2A3AMD0
A0A2A4PWD7
A0A2A5B7X8
A0A246GQU1
A0A260Q3U8
A0A2A3AKT6
A0A2A4PTU3
A0A2A3AZ93
C6PYW0
A0A0C2HQM3
A0A101Q9K8
A0A0G1NWE5
A0A0H3HA64
A0A0P0NAT0
A0A1C3XIU9
A0A0W0P1N9
A0A1C3V7H0
A0A1D8SMC2
A0A1I4ECR7
A0A1I5TW63
A0A1Y4R4T9
A0A258NTX0
A0A239J195
A0A256WAX7
A0A260PY67
A0A2A2RRQ2
G9A1A3
A0A2A4PQG2
A0A2A4YPD0
A0A267KNU6
A0A1I6ZA26
T5D9N0
W3YQE0
H9UJJ1
A0A0G3I2Y8
A0A0L8M9A8
A0A1F3TRV2
A0A1C3WG99
A0A1G6GZ58
A0A1I5N8C0
A0A1W9VDE4
A0A1H5DT65
A0A1Z9K4R4
A0A1Q8QEE5
A0A1P8WJK8
A0A1Q4AN42
A0A239FJD7
A0A250JC33
A0A1F6P5U1
A0A1I5NFM2
A0A1I5QN61
A0A1F5S8G2
A0A1D8T1E9
A0A1Z9D6Y1
A0A1Y3PAG6
A0A1Y3NYX0
A0A246AJ66
A0A246KEL8
A0A239LPX7
A0A246GUN3
A0A250J6N7
A0A1Z4JD37
A0A1Z9EEX2
A0A1Z4JSZ1
A0A2A2FY61
A0A2A4YIA3
A0A066TTL5
X0R895
A0A0M3V696
A0A0L8M3I3
A0A1Q9Y5X7
A0A1I4IN23
A0A257JQE9
A0A267KDZ7
A0A0L8MDD5
S4ME22
A0A0B7GV83
W3VBF2
A0A0H2WZB5
A0A1C7IGF5
A0A285D559
A0A2A2RZM9
A0A2A5YSF2
A0A2A5AVA7
A0A2A2RPD2
E6U7E8
F2LNY5
A0A175IZK9
T5D6F2
A0A0E2AFH2
A0A1C3X8G4
A0A1H6TLK3
C7D1N9
A0A0C4WTV9
W3VC48
A0A175J1W3
A0A077FEB3
A0A077FCG5
S4NTZ1
A0A0L7YYP8
A0A1B7IDW9
A0A1G6SJ08
A0A1E7RWI9
A0A1Z9DAL2
A0A1T4R366
A0A2A2FRC6
A0A127ETP4
A0A1C3W249
A0A1G7TU53
A0A1P8WDE4
A0A1H4Q581
A0A1I4BYN0
A0A1F5IRR3
A0A1G7ZFV8
A0A1F5IQL4
A0A1T4SAG4
A0A1Z3LXY2
A0A1Y4RLC6
A0A1Y5T801
A0A1Z4JBQ7
A0A239JBV4
A0A257JDM5
A0A267HNN5
A0A1Z4JHZ9
F2LNU2
K9YMJ9
A0A117QC29
A3JPE9
A0A0M2S639
A0A0M2S6R9
A0A250J161
A0A250J4M9
A0A1Y4MFB4
A0A1G9AX53
A0A256W670
A0A257JEI5
G7EGA5
A0A2A5M4T6
A0A178GSI1
A2VQT2
A0A0C1TBA6
T5CUV8
E1LLQ1
Q7VXT3
A0A0L8MDJ3
A0A160U9W3
A0A0G1M263
C9RA27
A0A223SBD8
A0A258P8X4
A0A271JIK2
A0A1I4FCQ0
A0A2A3ASR8
A0A2A3AV10
A0A2A4YWI7
A0A2A2G0I5
A0A2A5YTE3
A0A2A5YRL8
A0A250JAB6
A0A260Q0H6
A0A267HSX7
A0A1Z9DZM5
A0A1Z9LHJ8
A0A267HVW8
A0A1H6R6W0
A0A1I4MD91
A0A1I7EEM4
A0A202E0G4
G7G8C9
A0A098G3A6
A0A170PZN4
A0A059KGP3
A0A127F2A1
A0A0L8M3J1
A0A0M2REF4
A0A0G0W0X7
A0A0M2S723
A0A1B7L3G3
A0A1C0AYM0
A0A1C0AXA7
A0A1G8H355
A0A1I5DKD9
A0A1I5H4S5
A0A1I7EGY5
A0A1I7EN37
A0A246ALR7
A0A257JSX1
A0A2A5M5U9
A0A1Y4M865
A0A250JK15
A0A256WAV4
A0A1H4TJ49
X0P1J4
A0A1Z9LDX8
A0A250JJN8
A0A1I5NFD4
A0A1Q2D2H2
A0A2A3APE7
B5W9G2
A0A239K506
A0A267HT31
A0A1G8XG34
C6PYY4
A0A1Y3NWD1
A0A1Y3NYF4
A0A176RT43
S7X8B6
A0A0E2RCH8
A0A0H3H5T2
A0A0L8LQM0
A0A0M2S1I3
A0A128F1U6
A0A0L8MEL9
A0A0M1J1Z7
A0A1C3XKH2
A0A1C3UEV4
A0A1B8W3G6
A0A1C3WU35
A0A1Q8QK61
A0A1I7A799
A0A1F9V570
A0A1Q4AF90
A0A1I4K2V7
A0A1I7DS76
A0A1F5ITJ3
A0A250JJJ9
A0A260PXV0
A0A267HR06
A0A267K5D9
A0A1I3X7U9
A0A260PEJ7
A0A245ZW40
A0A1J4R164
A0A257JKL9
A0A260PA47
A0A2A5YNF3
A0A246KF41
A0A1Z4JNH4
A0A1Z4JND6
A0A1I4ZH21
A0A1G6V0B6
A0A1H4QH80
A0A2A5YQ14
A0A1I4BDK3
A0A2A5M879
D6E6U1
S1M233
N9QDW1
F2LIB5
A0A077F1N1
B0G3E4
W3V3T9
A3JPZ1
Q5Z0D1
X0R5G2
A0A0E2RCY7
A0A0Q9K0Y8
A0A1C0AZ14
A0A1C4SW26
A0A1W6YR81
A0A1H5IM95
A0A1C0AV62
A0A1T3DXF1
A0A1T3ERA4
A0A1I7EEN1
A0A250JDQ1
A0A256WB73
A0A257JP25
A0A258NPZ5
A0A260PMY0
A0A2A2R6J8
A0A2A2RXD4
A0A239KBT8
A0A1Y0G323
A0A2A4YLA7
A0A1I4ILK7
A0A089P3S5
A0A0C1ZXU4
A0A1B7IFN6
A0A0M2RVC6
A0A0L8LVN2
A0A0N1AST9
A0A0M2S0K4
A0A1I4ZSM0
A0A2A2RXH0
I0WJF1
F9GPN6
F2BP97
Q1RKF0
A0A069IQF0
Q5YWW2
C7CYY6
A0A0B5KU25
A0A0M2RXI7
A0A1T3EPI1
A0A1B7L9B2
A0A1H6Q356
A0A1E5GFM9
A0A1F5ISI9
A0A1I7EQ55
A0A1S7MUF8
A0A1G6SMU4
A0A2A5B770
A0A250JIP6
M9LWI2
A0A260PAD5
A0A260Q055
A0A245ZKH1
A0A2A5BB16
S3X634
A0A089NZP2
G9AI19
I9T9W0
H0A459
A0A077FE47
A0A0H2WXX9
A0A0L8LNN3
A0A0L8LKW2
A0A0M2RZC7
A0A0G0MML7
A0A1F6NYF5
A0A1G6YHV6
A0A1G8LZI5
A0A1F7H0W3
A0A1N7A969
A0A1Q6FBH5
A0A1Q8QLZ0
A0A1G6GXC1
A0A1H5NRJ7
A0A1Y4RGY1
A0A1I4EEV2
A0A1I4EQS7
A0A1I7DJZ8
A0A1I5DA18
A0A1I7B5M1
A0A267HTK8
A0A1Z4JQC8
X0R2X6
A0A246GSE4
A0A250JDB8
A0A257JDB6
A0A1D3RPS7
A0A1F6P134
A0A0M9XNC9
F4GFH9
S7WWW0
A0A2A5M6F4
A0A1F3CSZ1
A0A1Z9LGG2
A0A1Z9EDA7
A0A1H5L0V9
A0A1D8SPF6
A0A0M2RE24
A0A2A4Z0D4
A0A1Y3NVM8
A0A1I4BSH5
S1MG03
A0A2A3AWA0
F2LHI8
A0A127F0V7
A0A128F0M1
A0A0L8LHF2
A0A0K8MT10
A0A1C3X4T8
A0A1C3VDQ0
A0A1E7S2D9
A0A1H8R680
A0A267HR70
A0A239DL97
A0A246GSC8
A0A2A4YQ58
A0A2A2R212
A0A1I5UYK2
A0A1I6Y1P3
A0A1G8JD68
A0A1P8WJU1
A0A1V2YIF3
A0A1I5L9I3
A0A1Y3NZN1
A0A250IVG3
A0A285CVR0
A0A1I7ACT1
A0A250IUE1
A0A2A5AX25
A0A1G6HUE9
A0A2A2G3I3
I2WYS8
F2LCU7
B0G218
W3YBB1
A0A246GUS0
A0A246GX44
A0A1H8L7V7
A0A1Z9LUA9
A0A265UWI2
A0A2A3AQ06
F2LEU2
F2LB58
E6D504
A0A077FHB4
E2PF50
A0A096BGY2
S7XCR1
A0A0E2AME3
S4MWN3
A0A0M2S7P4
A0A0J8GIS6
A0A1C3UPR4
A0A127F787
A0A1I7EFG3
A0A1F5IR42
A0A1C3UT21
A0A1H8U2F6
A0A1H6WZH0
A0A1I4A326
A0A239KXX0
A0A265V0H8
A0A267HSC3
A0A0E2RES4
I2WVK5
A0A1F5IQR6
A0A245ZVV8
A0A1I5EWK6
A0A265UX99
A0A1P8WDZ4
A0A0M2RDG5
E8YID1
A0A1G6PT44
A0A246AJG2
A0A1H5E6B6
A0A1H7W4F8
A0A1I7EHZ0
S1LB31
A0A260PG06
A0A2A2G1M9
A0A1Q8QKI0
A0A1H6Q6A9
A0A1F3X6Y9
A0A1S6JFE6
A0A1W9V9N1
A0A1I5AG48
A0A2A4PJB9
A0A246GPA0
A0A095VGT2
A0A096BGK1
D4W796
A0A265US79
A0A2A2RZ60
A0A1G8HEJ2
A0A1I4BVM0
Q5YUD4
S4MS48
A0A077FE26
A0A0P0NI13
A0A0M2S385
A0A128EWI5
A0A1I4FDZ9
A0A1I7AJZ1
A0A1C3UN69
A0A1G8I9M7
A0A246GZH3
A0A1Q9UE67
A0A239E3F4
A0A1Z4JPI5
A0A250IS71
A0A1Y4R264
A0A1C3XJW5
A0A1C3US45
A0A1I7DLT8
A0A1B7KY42
A0A1I5F0Z4
A0A1Y4RZH8
A0A246KBS6
A0A258P9E8
A0A2A2RUU5
A0A2A3B102
A0A2A4PWL8
A0A250J8W8
A0A245ZKS4
A0A1I7EGJ3
A0A1I7EJN5
A0A2A4YP04
A0A2A2FUU0
A0A1Z9JUB4
A0A2A5B5A2
R6UH17
G9ZTY8
I8UEC0
C9RAD5
A0A0L7YSS6
A0A0L8M1Q9
A0A1I5GUS6
A0A1T4LXJ2
A0A1T4N4C8
A0A1I5NCU1
A0A1H8TES0
A0A1T4K4F4
A0A239EFI2
A0A1Z4JJM6
A0A1Y4R4R6
A0A2A4YQ76
A0A271J6X1
A0A245ZHY9
A0A1G6VFR3
A0A1H8RM76
F2LCR7
B0G9V4
A0A176HGR3
R5PMQ7
A0A1H8L5W5
A0A1F9XI99
A0A1L8R6N6
A0A1I4AV13
A0A1F5IQJ4
A0A1J4R1M7
A0A1F8IM53
A0A1I7ENL1
A0A1G1IHI5
A0A1Q8QG12
A0A1P8WDK0
A0A1Q8QAU6
A0A246AKT5
A0A246GN16
A0A246GN94
A0A246GX15
A0A1Y3P4W6
A0A1Y3P2F5
A0A1I7EKJ8
A0A260PY68
A0A2A2RPU0
A0A1H5JAB9
A0A223S883
A0A2A5YVS1
A0A1T3E3Z2
S3AN01
I2WZE3
A2VST9
A0A0B7GXM6
A0A0R1T898
A0A1G7U278
A0A1Q8QSX2
A0A1G6H070
A0A1H5DRX2
A0A1I5P1R3
A0A1G6T7J8
A0A1G6VCJ6
A0A1G8MP64
A0A1I5J378
W3Y1V6
A0A095VEZ3
A0A223S117
A0A256WDD7
S4MZ31
E8YS64
G9A0R4
A0A077FIT2
A0A2A5YXH8
E8YH02
F2LAN1
X0MKM1
A0A1G6HBD0
A0A1G6XS98
A0A1G7NW22
A0A1I7EL35
A0A1I7ENN7
A0A285CT31
A0A1T4WN33
A0A1Y3P1A7
G9AB57
A0A239L3J8
A0A246KAK2
A0A1I5M1F8
A0A1D8SJW8
A0A250JF70
A0A1V2YEA6
A0A1V2YGY2
A0A1F9XFN7
A0A1H4S6B1
A0A1H4YAA6
A0A077FG12
A0A0G0M151
A0A0G0K960
A0A0L8LTE1
A0A0L8MB02
A0A223S4Y5
A0A1T3EK02
A0A1T3EKX7
A0A1Y3NXE5
A0A2A3AWR1
A0A0C1W550
G7G6E5
A0A269ZL78
G7WE91
A0A202E0K0
A0A2A3APP9
A0A2A3AUU1
A0A059KNK4
F2LIQ5
A0A2A2RZ59
N6V224
A0A0C4WQP8
A0A0C4WVM1
T0TCD2
A0A077FGT4
A0A1C3XM04
A0A0L8LH31
A0A0M2S8C9
A0A0M2S429
A0A1I3Z565
A0A1T3H835
A0A257JGH7
A0A1I5ATV9
A0A1I7E787
A0A267JZS9
A0A246KAM1
A0A250J1C2
A0A0J8GKZ0
A0A1W9VGW8
A0A1E7S4L4
A0A1I3ZQY0
A0A0Q6EED7
A0A1I4F4C0
A0A1G6RX31
A0A1H4S790
A0A1Q4AM56
A0A1Z9JYA5
A0A1V2YGD8
A0A2A5AY74
A0A239LVN7
A0A245ZKS2
A0A250IS90
A0A271JCT0
A0A256WBS3
A0A260PY04
A0A2A2G2A5
A0A1Z3LWD0
A0A1Q2CVD9
A0A1Q8QRI0
A0A1Z4JN89
A0A1Z4JL94
A0A2A4YN51
A0A2A3ATY6
A0A2A2RM45
A0A1C3WE49
A0A1C3X2K8
A0A1H5N4T9
A0A1Q8QJ08
A0A223SA59
A0A1I5GW89
A0A2A3AZJ4
A0A246AQJ1
A0A257JMU4
A0A250JC50
A0A250JDE4
E2PFI2
A0A077F4H2
A0A077FBQ5
C7D304
A0A0C1YQ63
A0A1B8W6Z1
A0A0L8M6D4
A0A1W9V954
A0A1I4HLB3
A0A1I4EH52
A0A1G9E5S1
A0A1Q8QRB8
A0A1S2VHI8
A0A265UPC2
A0A239HK18
A0A2A2RTY7
F2LIU5
Q1RI14
A0A0A2EZZ5
A0A077F7C8
A0A098GBH1
J0SIM6
A0A117QAX8
A0A1Q8QPF8
A0A2A3B124
A0A1H5FEV0
A0A1Z9LS77
A0A246ALH8
A0A1I5H0V3
A0A2A4YGV0
F2LN13
D2NS78
A0A0C1Z465
A0A1Q8QAM6
N8WEB9
R7FLJ1
A0A0R0M9V6
A0A1C0B0T7
A0A0L8MEB1
A0A0L8MGG7
A0A1G7MWP1
A0A1G7R1Q5
A0A1J4QT71
A0A1H6V5A9
A0A1I4MYN1
A0A1L8R7H7
A0A1I5NED5
A0A1I7EJ00
A0A1Y3NW93
A0A1Y3P1P2
A0A1Z9DPM0
A0A223S6Q3
A0A223SBY5
A0A2A3AQH5
A0A2A5M4F6
A0A271JCK8
A0A1H5L5C4
A0A1I4L1G9
A0A2A5M6W7
A0A271J696
B0MXK8
F2LCY2
C9RAX5
A0A0C1ZC68
A0A0C1TAM1
A0A076MCI3
A0A1X9LJ88
A0A267JSI6
A0A250J3W9
A0A2A4YQ00
A0A257JM33
A8FGB5
E9TM26
A0A1D3RMB7
A0A1H5K2J4
A0A1H5CWQ7
A0A1G8LQJ8
A0A1Q4U329
A0A1V9WK76
A0A2A2G1J6
A0A1H5JXM7
B0G3W2
A0A2A2RPP0
A0A2A4PPJ9
A0A2A5AWA7
A0A127F526
U2K060
A0A0M2S7N8
Q1RJ16
A0A077FF56
A0A0M2S0E7
A0A1I4DAT8
A0A1E5GFY6
A0A1Z9DSE3
A0A2A5B3A1
A0A1J4R7P8
A0A0Q5UH68
A0A098G3P6
A0A1Z4JNT1
A0A1I7EP53
Q1RIR8
A0A1Q8QFM7
A0A1D8SN41
A0A1H4VHY8
F2LHM9
F4GCB2
A0A0N8HRC5
A0A0L8MDQ1
A0A1D3RNE2
A0A239M291
A0A1I5M5J7
A0A1Y4RTW5
A0A2A2RR81
A0A1Y3PCM6
A0A1Y4R1G4
A0A1Z3LUS6
A0A1H6SHN6
A0A1H6VSP7
F2LBX5
A0A0M2RZQ4
A0A0N1AEA4
A0A1Q8QF43
A0A1H5ANY7
A0A246GRY8
A0A1Y4R0B0
A0A223SDL8
A0A2A4Z4Q5
A0A246GXT1
A0A271JEI0
A0A1I3ZFS2
A0A1Z3M0Z8
A0A1Z4JFN9
A0A246GUK7
A0A246GTE2
A0A1Y4RAB9
A0A1I6YAF2
A0A1I5JDP9
A0A2A4PQX2
A0A239JLX2
A0A257JEZ8
A8FGZ1
A0A1I5T145
A0A1I7CGD5
A0A1G8BAZ4
W8A8X5
A0A1C3XHJ9
A0A1I7EMQ4
A0A1G6H7N0
A0A1G6SUW7
A0A1H5NRV8
A0A1H8J359
A0A1I7EGT1
A0A1Q8QQI6
A0A1G6HKG4
A0A1G6Z4L5
A0A1H6VBE4
A0A1Q4UB59
A0A1Q4UK08
A0A1I3Z0L8
A0A1I4AZT7
A0A1I5D3A9
A0A246AKG6
A0A257JHF3
A0A1Q8QB28
A0A1V2YJF7
A0A1Q9XR73
A0A1G6I649
A0A1Y4RRT4
A0A1Z4JEV2
A0A1Y4R6J8
A0A1Z9LSC5
A0A246GQD1
A0A250JL76
A0A1Z9KAI0
A0A239KUH9
A0A285CTT9
A0A1X1C9J6
H0A5J7
A0A066UAP2
A0A178GUM2
C7CZ28
A0A086YAV0
A0A0C4WHD2
F2LS55
A0A0H0YBM4
A0A0L8LRZ5
A0A0L8LPE6
A0A1B8W6H1
A0A1B8WLP9
A0A0M2RBK1
A0A1C7ICX5
A0A1C7ICC9
A0A1J4QYN6
A0A1I4IJ53
A0A1G8FZJ3
A0A1H4S1E6
A0A1Z4JAE9
A0A1Z4JJL2
A0A1S2VPT8
A0A1T3DTX4
A0A1Y4RSF3
A0A250IUE7
A0A246KBW0
A0A258P1E6
A0A1Y3P2K4
A0A1Z4JFY6
A0A260PKQ8
A0A2A3ARA2
A0A1I4J5U7
A0A1G7A7S2
A0A0C1ZB32
A0A0H2WZN9
A0A1M5WTD1
A0A134AJX0
A0A1C3WST1
A0A1F9V2X0
A0A1G8X3R8
X0MI49
A0A0C1ZSN4
A0A077F8A2
A0A028DXY6
A0A166TVE5
A0A1G7ZF12
A0A1H5CU20
A0A1I5CLA2
A0A1I4GRZ9
A0A1J5HGB0
A0A1I4JP06
A0A1I5KA00
A0A1Y4RM80
A0A1T3E659
A0A1Y4RAE5
A0A1Y4RUK7
A0A1W1UEB2
A0A2A5B2G2
I2WT96
A0A1H4S4D5
A0A1I7ERA7
T0TBP2
A0A1P8WLZ4
A0A0M2RTF0
A0A245ZW89
A0A1G8XQI7
A0A257JND9
A0A258P2W2
A0A260PQ94
A0A1H6SHC2
A0A2A5M4V7
A0A1Y3NVL5
A0A1V9WWG1
A0A1Z3M211
A0A1F7A053
A0A239L1A9
A0A250IYF0
A0A1I7D2J9
A0A1F6P475
V5M2W2
B0G674
A0A1Q9XWF5
A0A1Q9Y609
A0A246AJC7
A0A1W6VH50
A0A1Z4JMS9
A0A1Y4RP41
A0A1W9V826
A0A239D6P1
A0A246GQZ5
A0A239LEC6
A0A260PTB7
A0A1I7EIE1
A0A1I5L9R5
A0A246GW90
A0A1Z9DUH9
A0A1Y3NXC2
A0A1I7EM78
A0A256WEI7
A0A2A5M501
B5W6G6
A0A168SJP7
F2LCM4
F2LB27
A0A0M8RKC1
A0A0M2S0I8
A0A1C3UFG4
A0A1H5JNS8
A0A1F6NZX1
A0A1F9XKI5
A0A1I4MYE8
A0A1Y3NXV2
A0A1I6ZPI2
A0A245ZWF9
A0A260PWT9
A0A223S9X1
A0A239JLU3
A0A2A4YH70
E8YN56
A0A0C2HUK9
J8RAE7
A0A0A6RL31
I2WNP8
H9UMM4
D0SRM5
B0G5K8
I0WI42
A0A0A2T5M9
A0A0C1W2U7
A0A0N1AMP3
A0A0M2RBW8
A0A0Q6E0Q8
A0A1G8L633
A0A1I4D9Q2
A0A1C7IHW0
A0A246ALB9
A0A260P3S4
A0A285CU15
A0A246GVZ0
A0A257JSE2
A0A1X1CGN1
A0A223SDF4
F2LG16
A0A1F5N3R4
A0A0M4TN95
A0A0L8LP69
A0A0L8MJB4
A0A1F3TZT6
T0UG17
A0A2A2RT13
A0A2A3APZ8
A0A2A5B794
A0A1C4SI92
A0A1I3XRR3
A0A1H7ZE12
A0A1I5IAB6
A0A1G6IA13
A0A1Q4U7W0
A0A1Y4HT14
A0A1Y3NXS1
A0A256WAR9
A0A271ITG1
A0A285D0G6
A0A1G7W877
A0A1G8XHM1
A0A1I5MCE2
A0A2A3AP76
T5CVY9
A0A160UH41
A0A0L8LHI5
A0A0L8LL89
A0A0L8CXP5
A0A1C3WRT4
A0A1C3URF1
A0A1D8ASK9
A0A1B8WM23
A0A0L8LT49
A0A1F6P2S6
A0A1C3UL44
A0A1I3Z001
A0A1I5R6A3
A0A1Q8QLT0
A0A257JC29
A0A1Y4RGQ8
A0A1Z4JIX0
A0A250JDQ2
A0A258NR35
A0A1H6RAZ7
A0A0M2RFT6
A0A101PRT1
A0A223S0N7
A0A239HEG1
A0A250IYI1
A0A250J0Q0
A0A257JLJ7
A0A1H8SZD0
A0A2A4YPR3
A0A2A4Z164
G7G0W2
W7ZMU9
A0A0D4CJ53
A0A1C3U546
A0A1G1Z908
A0A1H4WQH9
A0A1W9VB29
A0A1I5Q170
A0A245ZUJ9
A0A256WBC5
A0A1T3EBW0
A0A1I4F0D3
A0A1I4KW26
A0A1Z9LHL1
A0A1Y3NV16
A0A2A4YZ79
A0A257JT49
A0A260PEB0
G7G275
F2BTU0
F2LI17
A0A086XT28
F2LHB7
A0A096BE55
H9UM02
A0A0C1WDC2
V8TMS2
A0A077F980
A0A166UD60
A0A0L8LMD4
A0A0H3H5A8
S4M892
A0A0L8MFZ4
A0A1E7RZ77
A0A1I5QUS2
A0A1I4NL36
A0A223SA00
A0A246AKZ0
A0A1Z4JQT1
A0A1Q8QHW5
A0A1I5JE86
A0A2A3AWH4
A0A250JKV7
R8R299
A0A2A4YMM3
A0A2A4YV03
A0A168SD08
A0A1S2VFD6
A0A1Q8QQQ6
A0A1T4N7M4
A0A1C0B1D3
A0A1Z4JEC4
A0A1Z4JR62
A0A239EWG4
A0A1G7NLJ2
A0A1Y3P745
A0A1F6N3J5
A0A269ZMJ5
A0A1I7E2B3
N6V2Z0
A0A1X4NAY9
J0LV35
A0A0G0P6F4
A0A239K0T0
A0A1I7D219
A0A1I3Z080
A0A1T3DN05
A0A1Z9EHG7
A0A1Q8QBW9
A0A1Y3P7G6
A0A1Z4JGA6
A0A258NR41
A0A1G6GFS3
A0A2A5YP29
C7D2D9
A0A095UBH4
W3Z5F7
Q7VZD8
A0A077FG88
A0A0B5KRA6
A0A0X7BBX4
A0A1B8W2J2
A0A1F7A0I7
A0A1C3XE74
A0A1D3RLR7
A0A1G8X3I2
A0A1L3ST71
A0A1I7EQ61
A0A1G6XU27
A0A1Y4RDX5
A0A1Y3NXT4
A0A1Y3P7P0
A0A1Z4JKD0
A0A1X1UKT4
A0A239GZF0
A0A250IV54
A0A223SBG3
A0A239CP57
E1L7H6
F2LNZ7
F2LFT4
R6VQF7
A0A095UFL9
H9UMI5
T5D848
A0A077F9P4
A0A101QMG5
A0A258NQH6
A0A258P9N8
A0A2A3ARQ1
A0A1Z9D6V9
A0A250JLG7
A0A1I4ET45
A0A2A2RKE8
F2LKV7
A0A098G2K0
V5M6Z3
A0A066U1U8
A0A077FB84
D2NT10
A0A077FCU5
A0A077FDD7
A0A0M2RWM4
A0A0L8MGS7
A0A1G7U5P9
A0A1H8L0U0
A0A1G8FWC6
A0A1Q9HCI5
A0A1Z4JFN0
A0A239FR22
A0A1Z9KB58
A0A245ZL29
A0A267HUG3
A0A271J9A7
A0A1I7EQJ7
A0A285CJ08
A0A285CKL7
A0A1G6SAT2
A0A1Z9JVB9
W3V0K0
E2PGL6
A9AYS7
L0GVQ4
T0TGZ2
A0A0L8M321
A0A0G3I7R8
A0A0B5KI90
A0A0M2RI31
A0A1G7NU35
A0A1C3X1G2
A0A1I5HGP4
A0A271JE89
A0A1G6SHI3
A0A1G8C8H7
A0A1T3E0B6
A0A245ZVQ1
A0A267KSL2
A0A267KRL9
A0A265UTF7
A0A2A4YG89
A0A069J292
F2LCS5
I2WSE8
A0A077FIC4
A0A0H2WP27
A0A0H2WQD2
A0A0M2RUE4
A0A0M2S0R2
A0A0P7E692
A0A1C3XGU2
A0A265UXA5
A0A2A2G488
A0A2A4PMV6
A0A1I5UMH0
A0A260PXV7
A0A269ZKV5
A0A1I3Z2K0
A0A1I6YK95
A0A2A3AZN9
F2LM61
A0A0A6P1U6
W7ZFW0
I9P699
D3PN66
A0A0S8GY09
A0A0M2RUE3
A0A1C3VVC9
A0A1I5IQC9
A0A1H6QJK0
A0A1V4T182
A0A1G9DF35
A0A1H5E784
A0A1W9V923
A0A1W6VG00
A0A1Z4JFC0
A0A246AQ82
A0A1Y3NXH3
A0A1I3Z797
A0A250J668
A0A1G8XN50
A0A1I4P308
A0A1C3XCA1
A0A1G7N3D0
A0A250J4Z5
A0A250JIW8
A0A1G6U2I7
A0A1C3TUT6
A0A246ANJ9
A0A1I4H964
A0A059KJI0
E6U4B9
A0A250JBG9
A0A0M8RMN0
A0A1C0AYK2
A0A1B7IAZ8
A0A1G6Y236
A0A250JI63
A0A250J6W5
A0A223S1A5
A0A1Q8QDA7
A0A1T3ECB8
A0A271JEU9
A0A250J545
A0A246ANJ6
A0A260PPT5
A0A1Z4JKU0
A0A246GWF5
A0A246GQF0
A0A1Z9D7W8
A0A2A5B937
A0A265UXK8
A0A1I6XKD8
A0A1G6YA60
A0A250J2J5
A0A250J7C0
A0A2A5AUP8
A0A2A2RRW0
F2LPZ6
E2PGE1
J0LM50
A0A1L3SS05
A0A1I7CCC8
A0A1I7EGA3
A0A1I7EC40
A0A1I7EJM2
A0A086YC80
A0A0H3H4E7
A0A1I3Z2T1
A0A1I5S366
A0A1Z9DA94
A0A1Z4JA48
A0A265UTV0
A0A1Z4JLC8
A0A246AL90
A0A246GQH0
A0A246GZ75
A0A239LG08
A0A250J9E2
A0A2A3AXE8
F2LDW8
F2LJZ0
A0A077F3S6
C6Q1Z6
W3YLP9
S7VR16
A0A2A5YLF1
A0A1Y3P2T6
A0A1Z9R1U6
A0A223S897
A0A250IZG0
A0A256WF08
A0A257JG52
A0A258P6I7
A0A1I5JAC1
A0A1W9VDP9
A0A1Y3P880
A0A1Y4RR91
A0A250J1I8
A0A246GZA7
A0A258NSP5
A0A257JPK5
A0A260PG13
A0A1C0AZ70
A0A0R1SZ93
A0A1B7ICP0
A0A1H4UCL3
A0A1I7ES56
A0A1H4U1D0
A0A1I3YFM4
A0A1I5LRP0
A0A1H7GZJ9
A0A239J7D9
F9GNK2
A9B4F8
B0MV69
A0A077F4N1
A0A0M2RWD5
A0A0L8MFK7
A0A1Z4JHL5
A0A2A3AZK5
A0A1Z4JRS2
A0A250J2A2
A0A250J6I9
A0A2A2RTB0
A0A285CIY8
A0A285CZN8
A0A2A4PVE8
A9B6V5
A0A250J9Y2
A0A0L7YUM6
A0A1C3X936
A0A1G6HIH3
A0A1G8JQY3
A0A1H6SPD3
A0A1I4MDC9
A0A1E5GNF7
A0A1G8X101
A0A1H6UDB5
A0A1T4KW93
A0A1Q9XKU6
A0A1G6YBQ2
A0A1H4X4K8
A0A1I5NQW4
A0A1I4HAM2
A0A1Q8QBW5
A0A245ZWG6
A0A246KIW5
A0A1Y4RFY5
A0A271JC73
A0A246ALQ0
A0A239LWJ4
A0A250IW34
A0A257JIE5
A0A2A3AWC0
A0A1X1CE76
F2LJN1
D2NUC5
A0A1I7ERH2
A0A2A2G490
F2LN89
G7WA25
L0GSZ0
A0A0N7JEQ3
A0A1G6UWW6
A0A1H6VRR7
A0A1Q9HAL5
A0A1Y4RQ44
A0A265UNE2
A0A1Z9D839
A0A239HSR1
A0A260PKC7
A0A1Z4JFB8
A0A245ZIB7
A0A250ITT1
A0A250IV26
A0A250JJL7
A0A258NYX8
A0A285CXM7
V8TPM7
G7WD29
A0A175J058
A0A175J995
A0A1G8C8V8
A0A1I5HVZ8
A0A1T4XNW3
A0A1Y0FT25
A0A1Y3P1Z8
A0A260PZZ1
A0A265UT89
A0A1Z9D7I5
A0A250JJ17
A0A1Z4JSA5
A0A250JF81
A0A2A4Z4T9
A0A258P280
A0A271J8L1
A0A1I4ZCL6
A0A2A5MAY8
A0A256WD20
A0A2A2RIU7
A0A098G9L5
F2LLD4
A0A069IR14
A0A0K8MW08
A0A1Y3P3C6
A0A1Y3PCK0
A0A1L8R5B4
A0A1X9LNE5
A0A1T4WP21
A0A271JD44
A0A271IT96
A0A256WEX5
A0A1Z9DAN4
A0A1I7DS59
A0A239JJP6
A0A1B7L072
A0A1C3UNW7
A0A1C3WX18
A0A1C3UYI3
A0A127EUA3
A0A0L8LUZ6
A0A1C3UL58
A0A1W9V2J2
A0A1Z4JPY1
A0A1S7MT07
A0A1Y3NXV6
A0A1Y4RQ94
A0A1Z4J9W1
A0A256WG54
A0A271JGV4
A0A2A2RYD3
A0A1Z4JAG3
A0A0C2DUC5
A0A077FGI4
S4MM44
A0A1C3XJD2
A0A0M2RZ75
A0A160U3I6
A0A1H6SN37
A0A1I5PPB2
A0A1I3ZBD7
A0A1I5BEV8
A0A1C0AZS1
A0A1X9LGE1
A0A1I5G5R5
A0A1J4QWW5
A0A1G8YI20
A0A1C3WE12
A0A1Q8QVB2
A0A1T3ECI2
A0A1Y4RID2
A0A1Y4R553
A0A223S8B8
A0A256WCK0
A0A0S3K2A0
A0A0L8MDM0
A0A0P0NHV3
A0A1Y3NWU4
A0A1H8J2E3
A0A1I7EEY2
A0A1C0B1G5
A0A127EQ07
A0A1S2VMW2
A0A0L8LM38
A0A285CPY3
S4N183
A8GF99
A0A1G7MV41
A0A1I4DHM0
A0A1I5MHF2
A0A1J1LMZ3
A0A1Q8QKB9
A0A1Y4I417
A0A1Z4JQN3
A0A250JHI1
A0A257JI54
A0A239FCC9
A0A239GA23
W7ZE49
F2L8H9
F2LRA2
A0A086XWH1
Q5YMC8
A9AWH3
J0BMU6
A0A0C2HRA2
A0A0M2S4U3
A0A1C0AY00
A0A1C3WBR3
A0A1G7N384
A0A1I5QZ71
A0A246GW23
A0A1Y0G485
A0A239FTR5
A0A246KJV4
A0A260PT18
A0A260Q423
A0A267KQ83
A0A239HAM5
A0A246H003
A0A256WA03
G7G2V5
S3X8U0
A0A239GJ48
A0A260PWY5
A0A260Q1F5
A0A265UV17
A0A1Z4JC88
A0A223S3X7
A0A258NQH0
A0A0L8MC99
A0A1C3UP66
A0A1F6U279
A0A1I5FES2
A0A1J4QY90
A0A1T4WR70
A0A1V2YIL4
A0A1N6SJ49
A0A246ANE2
A0A246AIM4
F2LMA3
E9TJ44
B5VUB6
A0A0L8MJM2
A0A1C0AZX1
A0A1C0B0C2
A0A134ACF0
A0A1G7NXY2
A0A1I7DYN1
A0A1F7A1Z1
A0A1I4DWZ2
A0A1Y3NZG5
A0A2A4Z115
A0A258NNU4
A0A2A2FKG8
A0A1Z9DZP0
C6PMR7
F2LD72
F2L8L3
A0A0B0C1E7
E2PHP5
A8GF02
F2LCL4
K9YJ27
L0GSP9
W3V9D5
F2LE38
C6PWI3
A0A1G7U5N0
A0A1G6YLA9
A0A1G7Z0Z9
A0A1D3RNQ3
A0A1H5F394
A0A1H8J9J3
A0A1L3SM61
A0A267KGN5
A0A246K9D0
A0A239D8L0
A0A1W9V6N2
A0A239J8V0
A0A246GPP5
A0A258NT41
A0A2A4YQZ9
A0A250J1A0
A0A2A2FSK2
A0A2A2RT04
A0A028EAU3
T5D3S6
D0I6W2
I9P0P6
A0A176RXB7
A0A0B7GT89
A0A0C1VXE6
A0A0M4TM57
A0A076LWJ4
A0A0L8LS97
A0A1G6X787
A0A1I5JW16
A0A1H8N7Y8
A0A1I4MWK3
A0A1I5HRR0
A0A1Q6F673
A0A1F9V9I2
A0A077F9P2
A0A267HQ38
A0A1H8UPS3
A0A1I4QDP3
A0A1I4F0K2
B5VY32
A0A1I4N2U7
A0A1I4KUJ5
A0A1Z9K802
A0A2A5YQG8
C7CY08
A0A077F206
A0A0M3V546
A0A1C7IBJ2
A0A1B7L6Y6
A0A1T3DTN3
A0A246GNG7
A0A267KV20
A0A2A2G4C8
A0A257JRD0
A0A267HUP4
A0A2A2G0N0
A0A0H3HAX5
A0A0P0NP79
A0A1C3VGQ6
A0A1C0AUJ7
A0A1C3VAI4
A0A1G8Y3C4
A0A257JR49
A0A265UXL0
A0A1Z9R2N6
A0A223S121
A0A1I5SP01
B5W3Q7
G7EMV5
F4GEL6
A0A1I4D953
A0A1I7BFU8
A0A1G6UAZ0
A0A1H4STV7
A0A1I3XML8
A0A1I7ELY9
A0A1Y4RK27
A0A250J0M6
A0A1I3YQX5
A0A2A3AYP4
A0A285CRJ5
A0A0C1TAV5
A0A0H2WY85
A0A1Y3P6T0
A0A1Q8QV67
A0A1S6JJH9
A0A1T3DTD7
A0A246GXD8
A0A1I4H2N8
A0A1Z9LRI5
A0A246GXC2
A0A246KD59
A0A246H0M0
A0A1G8W4K7
A0A1I3X786
A0A1I5I316
A0A1I5KPS0
A0A2A2G0H8
A0A2A4YUY3
A0A265UTB8
A0A2A3AW81
A0A1H6T3L1
A0A2A5B540
E9T8E7
A0A098FZT5
J8R446
D0SKB5
A0A077FE78
A0A077F996
Q5Z1J2
A0A098G377
A0A1Y4RJ45
A0A1Y4RSA0
A0A256WEV9
A0A2A5BB55
A0A2A5YMU7
X5L181
A0A2A2RS89
F2LR60
A0A095VIZ6
A0A028EDC5
A0A096DQ51
A3JTX3
A0A166VLE3
A0A0C2EFL9
A0A0M8RC37
A0A0N0JIA3
A0A0M3V694
A0A0K8MVB7
A0A0L8LXB0
A0A1C3UP52
A0A1H6W5Z3
A0A1I5K7U8
A0A1I5MFF4
A0A1Q9Y4J4
A0A176RV94
A8F1J3
R7FEW7
Q1RH50
A3JWJ1
H9UK71
I8U6B6
A0A077FKN4
D6EDP0
S7VRD8
A0A0W1L3F1
A0A0L8MHJ7
A0A0M9XME1
A0A1N6YH63
A0A1N6Z2A3
A0A260Q4F8
A0A260PN36
A0A246AJB7
A0A1Z4JMZ1
A0A2A5YS61
A0A257JM37
A0A260PB02
A0A285CPT2
A0A1Z3LVE5
A0A2A2RR97
A0A267HUF8
A0A285CVQ5
A0A2A3ARG0
A0A2A5M4E5
F2LFZ0
A0A250JE69
A0A258NNU6
A0A267KF39
A0A269ZKP0
A0A028E3H8
X0QMP5
A0A1H4SMJ7
A0A2A2G342
A0A2A2FNR5
A0A077FC09
A0A1I4BAF1
A0A1I5JE73
A0A1I4G3R7
A0A246H0N0
A0A2A2RV21
A0A2A3B271
C9R8K2
R7NYK6
I2WLH0
R7P2E5
A0A077FBD2
A0A0C2HK90
A0A069IRJ0
A0A1H5D3R3
A0A1Z4JRM9
A0A239HUB7
A0A0A6S7G2
T5CWS7
L0GV26
A0A0L8MF26
A0A1X1UTB1
A0A257JBR8
A0A267HPG2
A0A1I7EJM6
A0A2A2QUW4
N8XT86
G9A542
F2LM93
W0DTM0
A0A1G6S5J3
A0A1G7QT44
A0A1Q8QK35
A0A1I7AXH1
A0A1Q4A6S5
A0A239KZ24
A0A1T4KNB5
A0A1T3ENM6
A0A1T3KF08
A0A1Z4JIN6
A0A258NSR4
A0A1Z4JLX8
A0A2A4Z1W9
A0A2A5M8Z6
A0A2A2QRX7
A0A1Z9LWC4
A0A258P2D9
A0A271JG49
A0A1G7ZZF2
A0A202E1Y6
V5M710
A0A2A5AY62
A0A2A3B0D6
F2LE76
F2LLI4
A0A066U5M5
A0A0L8MGK7
A0A0L8M9D6
A0A0N1A6D6
A0A1C3XEN4
J8RBF7
A9B5N5
R7PKH2
W3Z3A5
A0A175J6I8
C9RBJ1
F2LMQ9
S4MCT0
S7X2W5
S4MV87
A0A101QDF6
A0A0R0MD67
A0A0L8LMF5
A0A0L8LSI0
A0A1F6P0A2
A0A1G6SGP2
A0A1G7ZZP3
A0A1G8B4G0
A0A1G8F9H1
A0A1F6ZXV5
A0A1T3EEG9
A0A1Q6F5E1
A0A1V2YGS0
A0A1G7UIT9
A0A1W9V947
A0A1X9LUM3
A0A1I4LVK3
A0A260PYD0
A0A250IWV4
A0A1Z4JEU9
A0A245ZEB1
A0A246ALH0
A0A267K0Y9
A0A250IU21
A0A250J0T0
A0A260Q169
A0A1G6X599
A0A0J8J107
A0A0N0J764
A0A0M2S204
A0A1C3W418
A0A0M2S852
A0A1F7A087
A0A1S2VB95
A0A1G1ICH3
A0A1I4AEI2
A0A1I4QTK0
A0A1I5P1P7
A0A1T4KTC0
A0A1I7EMN6
A0A239L7G0
A0A239CHL9
A0A239JRL7
A0A245ZUP6
A0A250JH47
A0A2A5AYY3
A0A1H5KAN7
A0A246GXL7
A0A258NRH5
A0A267JSL6
A0A202DYE6
A0A2A4YHD2
A0A239IN09
R5QCK8
T0UK01
A0A069INV5
A0A176HII6
A0A066TYC8
A0A1F5IQI8
A0A1D8AU69
A0A1C3WNF6
A0A1F6P2Q8
A0A1I4HSY4
A0A1I4AP54
A0A1Y0FS94
A0A1Z9D8J7
A0A1Z9EFR2
A0A257JLU8
A0A257JLX7
A0A223S103
A0A1Z4JCI4
A0A239M935
A0A267KL28
A0A2A5B0L4
A0A271J623
A0A2A5YKC1
F2LT56
A0A2A5B2J9
A0A2A5Z023
H0A1H1
A0A1Z9K7J7
A0A239D8A5
A0A1Y3P7T5
A0A1Y5S766
A0A1G6GH65
A0A1H5NPC3
A0A1W6VHM5
A0A1Z4JPM2
A0A1Q8QBV3
A0A267HUB7
A0A1Z4JGM3
A0A239ITU2
A0A269ZLB3
A0A1G7VZN4
A0A1H5JPU9
A0A2A2G481
A0A2A3AT27
A0A2A2RDP5
A0A2A4YSH0
H0A864
F2LA18
R7NXZ8
Q1RJ65
A0A0C2CWN0
W3V2B7
F4G557
A0A0S8GU11
A0A0M4TSQ1
A0A0L8LI28
A0A0L8LKR6
A0A0X7BCE4
A0A1F5ITD7
A0A0L8LQI0
A0A1G8N936
A0A1I4DY41
A0A1J1LL17
A0A1W9N7V1
A0A1H5NDN0
A0A1I5D4K8
E9TM96
E9TIQ9
A0A0G0RJ85
J8R336
A0A0B5KKK1
A0A0C2EHC8
A0A077FGA7
T5D5R9
A0A1D3RNY2
A0A1I4EIS3
A0A1C3VG64
A0A1G8LX42
A0A1H6T5E3
A0A1H8RXW0
A0A1Y4RFH0
A0A1I4ZE19
A0A239E1H2
A0A239HX23
A0A246GNB1
A0A257JSG0
A0A1W6YN15
A0A2A3AXB6
A0A2A5AVM1
A0A258P208
A0A245ZGB6
A0A260P633
A0A267JYH9
A0A0E2AA74
A0A1Q4U2Q2
A0A1Q4U730
A0A2A4PNF7
A0A239HK51
A0A239FHJ3
A0A245ZHX2
F2L867
F2BND7
G7G5D0
A0A0G0RAX0
A0A077FB46
A0A1C3W6G9
A0A1D3RP46
A0A1G6X5F0
A0A1F7QK37
A0A239J9D9
A0A1Q8QFX3
A0A1Q4U7B0
A0A1Z4JEA9
A0A1I4DJ24
A0A2A4Z1Q3
A0A246H082
A0A239EFV0
A0A258P9L9
A0A260PA12
A0A267JPU9
A0A2A5M7T2
B5W466
R7NYM9
N6WAC4
A8GAX5
A0A1H5FEP7
A0A0S8GQE1
A0A0L8LG10
A0A160UA86
S4NBP7
R5PQM1
A0A076M1T1
A0A1B7L809
A0A0L8M8W8
A0A0L8LPN1
A0A1H6UJZ5
A0A1I5PU00
A0A1H8S0X8
A0A0Q9KC88
A0A239CHU9
A0A258NUG7
A0A1Q6F554
A0A0M2S106
A0A1I7EKE0
A0A1I7EPK8
A0A1H5KV75
A0A1I3YFM3
A0A2A3AZ75
A0A1I4J1F1
A0A1I4D3D3
A0A250ITU2
A0A256WBL8
A0A1Y3P2N3
A0A1Z9D6R2
A0A2A2RM28
A0A2A5B3R7
A0A260P432
D0SQL2
G9A5W3
F2L954
A0A1H8UW16
A0A0D4CJS9
W3VBD7
A0A170Q0V6
A0A077F6I4
A0A1G6GHV4
A0A1G8B9L3
A0A1H6T5R2
A0A1I4ICH9
A0A1F9X8U7
A0A1H6RBY7
A0A1Q4AFZ7
A0A1Z4JP66
A0A1Z9KB21
A0A2A2G5I2
A0A239EDY6
A0A239L0K9
A0A1I7EKA0
A0A256WFY5
A0A258NS98
A0A1G8MWU0
A0A2A4YQN1
I9P050
A0A066U5A4
D0I700
A0A0L8LLJ6
A0A0L8MHT8
A0A077F8L5
S4MS70
A0A0W1KXB7
A0A0W0NJ76
V8BUF5
A0A1I5QUF1
C6PUM7
A0A0C4WQW4
A0A1Q8QE02
A0A1D8SR46
A0A1C0AWB5
A0A1C4KJJ2
A0A258P5L5
A0A1S2VLV6
A0A1C3VKB7
A0A0S8GXH3
A0A1I7EQR6
A0A1G8HEW4
A0A245ZV96
A0A239CET8
A0A250JKF3
A0A258NWQ7
A0A260PF05
A0A285CNU5
A0A250JAX9
A0A250J9N9
A0A257JNJ0
A0A1Z4JP23
A0A1Y3P2X3
A0A1Y3NXR1
A0A1I5W293
A0A2A2RKY1
A0A1Z9D6R1
A0A258P7Q5
A0A258NW90
A0A1Y3NY03
A0A1H7NPP9
A0A1I5G0L9
A0A1I7ENW9
A0A2A4Z3P1
V8BQ42
F2BNV5
A0A2A2RQN3
A0A1G6T180
A0A2A4YPD4
V5MHU6
A0A265UTK6
A0A1I7DWM5
A0A267K1B0
A0A267KSV0
A0A1G8Y346
A0A1Z9DTP7
A0A223S5I4
A0A0C4WL16
E6U7J1
F2L8P0
A0A250JCT7
A0A250J170
A0A265UVR6
A0A239L3V7
A0A271J7M6
A0A1I7ENN3
A0A2A5YWX7
A0A2A3AWK8
D2NRI4
X5KTY4
L0GWQ9
A0A0C1VQL5
T5CZ59
A0A0L8M1H1
A0A0L7Z4F8
A0A0W0NJL1
A0A160UG41
A0A0Q5V721
A0A0W8HFW4
A0A0J8GD45
A0A0M5MI11
A0A0C1W9N5
W3Z5A3
C7D0F7
A0A1G8FYS2
A0A1H4SS32
A0A1I7EK87
A0A1I7EQP1
A0A1F6N3J2
A0A1Q2CYP3
A0A0W1L3N8
A0A1B7L4W2
A0A1C3VHD8
A0A0L8LXD6
A0A2A3ASE8
A0A2A2RQG6
A0A1H6T5H9
A0A1I5QPN9
A0A223S2T4
A0A239J925
A0A1F6ZXH8
A0A0M2S2P4
A0A250JAR2
A0A1I3ZP35
A0A1E7S4V0
A0A1I7EKX9
A0A267KPT5
A0A250IY29
A0A1Z9EEQ3
A0A1Z9LGX2
A0A239LBW5
A0A2A3AQ32
A0A267KR47
A0A1H6QU86
A0A2A2QPA6
A0A250J7K4
A0A250JF64
A0A256WAF0
A0A265UW88
A0A1Z9DM39
A0A223SCP3
A9AUI0
R7PJM8
V5MJQ9
A0A1I4DBV9
A0A2A5M9C5
A0A223SCE8
A0A269ZQD1
A0A077FBQ7
R5Q885
F2L9G0
F2LQ28
A0A1Z9DVU8
A0A2A2RXQ7
A0A2A2RKK9
A0A2A4Z3C8
A0A1Z9K6R0
A0A250JG68
A0A246KFH5
V8C282
A0A066TTL3
G7EIP4
F2LNL8
A0A2A2RWR0
F4G8B1
W1S5C5
D6EED4
A0A077F6K5
X0NB83
S1LVA5
A0A257JJE4
A0A285CP26
R7P023
A0A2A4PIX6
A0A1T4MRZ6
A0A127ERD3
A0A246K7H8
A0A1I4GZH3
A0A1C4SA42
A0A2A2RDP1
A0A265UTP4
A0A260PWR5
A0A1H6Y056
A0A1C3VTR1
A0A1D3RNF5
A0A1F7A1R5
A0A2A2RZC1
A0A0C4WW43
Q5YZS2
A0A077FC99
A0A0G3X8X9
A0A1B8W6X8
A0A0L8M2M1
A0A0M2S2J4
A0A1C3V3Q5
A0A1I7ESJ9
A0A1H5KUF7
A0A1Z9LI53
A0A223S957
A0A1Q4UCV7
A0A1S6J3M5
A0A239J259
A0A250JAC7
A0A1Y3NUG6
A0A1Z9LEA6
A0A257JKH8
A0A258NXQ8
A0A1Y4RVT2
A0A1X4NG50
A0A2A2G259
A0A2A5B213
A0A258P7T1
A0A0W8HI54
A0A0M2RQ72
A0A0L8M8F6
A0A136LPG0
A0A1B8WMV7
A0A1Z9E241
A0A250JAD9
A0A260PJW3
A0A2A5AV82
B4SMA8
A0A258P188
A0A260PAV6
A0A260Q0U8
A0A059KSD6
C9R9G3
R8QRP4
M9LVB7
A0A2A3AWW3
A0A2A2RZD4
B5VUU6
A0A1Q9U592
A0A257JUF3
A0A1W9V795
A0A1X1CBK7
A0A1Z9LRS3
A0A250JH66
A0A285CK34
A0A1Z9DSX3
A0A1Z9K248
A0A223S4T2
A0A250J7Z0
A0A271J650
A0A2A2RZH9
A0A2A2REH1
A0A2A3AVY6
F2LEA3
G7FZP9
A0A086YAQ3
A0A066TND1
A0A166TV76
A0A0R2A8M0
A0A0L8LMK6
A0A1B7I7I6
A0A1C0AV43
A0A0M2RX91
A0A127ERF2
A0A0L8MDE3
A0A0H2X046
A0A1T3ENW8
A7B9S8
A0A175J6E1
A0A1H6WRR7
A0A1C7I6H2
D0IAN7
S4NAS4
A0A077F8D7
A0A0L8LJY8
A0A0L8LQ29
A0A0M2RJP9
A0A1J4QS77
A0A0P7DWF3
A0A239LL67
A0A250J3P8
A0A1L6RAW0
A0A1I4L388
A0A1Z4JT38
A0A239HCK1
A0A1H8IVG4
A0A1N6RFZ3
A0A0M2RV75
A0A2A3AVH9
A0A256WGF0
A0A258NQD6
A0A1Z9K6H5
A0A1Z4JSI3
A0A265UVL2
A0A1H5ISA8
A0A2A5YR27
A0A1I5V7W2
F2LT40
E6U6J9
G7EIB7
G7WAF3
A8GN03
A0A0M2S489
A0A1C0AZT5
A0A0L8LV03
A0A1C3WTB3
A0A1C3WLG1
A0A1C3X8M8
A0A1C0AZY5
A0A1W9VGK3
A0A250JCK3
A0A2A4YQW5
A0A2A5M561
A0A246GPV5
A0A2A3ANX0
A0A1G8IYK9
A0A1I6ZHK0
A0A1I7EHC4
A0A239IB31
A0A1Z9LRV3
A0A245ZUU4
A0A250J8U7
R7NYQ9
A0A0C4WLC0
D0IAG5
A0A175J931
A0A0L8MJF6
A0A1C3VXS6
A0A1H5NSX6
A0A1H8PWC3
A0A1F5ED25
A0A1W6YIB0
A0A1W9JP96
A0A258NW25
A0A1X1UUW7
A0A1Q8QEE0
A0A1Y5SAT4
A0A1W9V922
A0A258NUW9
A0A265UQW4
A0A258P2T2
A0A1Y4MDL0
A0A245ZDV4
A0A246K6R3
A0A1Z9D846
A0A246AL04
A0A250JL63
A0A271J915
A0A2A2RH37
A0A258NZG1
A0A1G6GP20
A0A1I7DHH2
A0A202E086
S3W2R9
A0A2A5YGD9
A0A085EYX8
A0A0J8G6Y1
A0A1C3TX09
A0A0Q9K4K4
A0A0M2S6K3
A0A1X4N8I2
A0A1H8J103
A0A1F5ZM98
A0A1F9XK12
A0A1D3RNB5
A0A285CTY1
A0A2A4YXS2
A0A2A5B1Q4
A0A1D8SZ12
A0A1F5IS29
A0A1G6TVW4
A0A2A4PUQ2
A0A246KIQ9
A0A1I4EB90
A0A077FFB8
A0A0P7FMF5
A0A0L8LK63
A0A0S3JWJ6
A0A1H6S8Y1
A0A1I4EEF4
A0A1I5LIE8
A0A1I5W829
A0A1H8LUR3
A0A1H8PSM2
A0A1I4AXM6
A0A223SE36
A0A246H0X4
A0A246GQV4
A0A1G8GMP4
A0A1G6YXG9
A0A1I5NV26
A0A1T3E593
A0A1T3DM08
A0A1T3EN84
A0A1G5XKB5
A0A1H4XU87
A0A1Y4RTH1
A0A1W6YPR1
A0A257JP47
A0A269ZMX0
A0A1Z4JFZ2
A0A1V9WGU8
A0A1Y0FUY4
A0A285CJS0
A0A2A4PT05
A0A2A2G2Q8
A0A245ZGD3
Q7VYH2
A0A239D0Y5
A0A239I340
A0A258NRB5
A0A265UM63
A0A1G6WN05
A0A1H8TW24
A0A1I5F9T4
W0DTK7
A0A0C1Z7H9
W7ZIH6
A0A1D8ASI4
A0A1C3VD11
A0A1G6H4X7
A0A1G8JH09
A0A1I7EPE7
A0A1I7EJA6
A0A1I4IMW6
F4GGG4
A0A098G1Z2
A0A0C4WLX3
A0A166VEJ6
A0A0H3HDI5
A0A0G1SY31
A0A1B8WA90
A0A0N1A9F2
A0A1I4JYQ7
A0A1H4RVY5
A0A1Q8QNX4
A0A1I5D7C2
A0A1I7B007
A0A1X9LYU7
A0A1G6UWC5
A0A1I7B3Z2
A0A2A2RQA0
A0A239HGC3
A0A258NUY1
A0A265UVB7
A0A1Y3P7Y9
A0A0L8LS49
A0A0M2RWN1
V5M796
A0A2A5MA50
A0A2A2RRK6
A0A1I5M3W2
A0A2A4Z3I1
A0A223SCK1
A0A1Q8QSQ4
A0A1Y3P6I1
A0A1Q9XNI1
A0A1H5J9B9
A0A1I4J3Z3
A0A250JGM9
A0A239H441
A0A265UTL4
A0A1T3JLZ9
A0A1F7A1M4
Q2JFW9
Q5Z0X2
A0A0A6P1E9
F2L979
F2LQR0
G7G438
A0A2A4YTM8
A0A1I7EHS8
A0A246AQB3
A0A250J0L0
A0A269ZL08
A0A2A3B1F3
A0A1I7DAR8
A0A2A2G4Y8
A0A2A4PXL4
A0A2A3B1D3
A0A267KT09
A0A1H5GFJ9
A0A1Z9DWI9
A0A250IW88
A0A267HUX4
A0A1Z9DPP3
A0A1Z9LEK2
A0A223S6P0
A0A1I5M3Z8
A0A1F5N303
A0A1G3QJ80
A0A1G7RIB8
A0A1T3EJW6
A0A096DMB7
A0A0C1ZBW9
H9UFH9
C7D0U1
B7RPR6
X0MYJ6
A0A2A2RIB6
A0A223S7I2
A0A239K032
L0H2K7
D3PP61
A0A0A6P3R9
C6PZ50
A0A2A5YHJ8
A0A267JUY7
G9AIX0
J9YS96
T5D2Q5
Q7VWK4
A0A0E2RCW7
X0R4P5
N6V2X7
A0A1T3ER21
A0A1Y4HIR8
A0A1F6E885
A0A2A5YN34
A0A2A2FZS5
E8YRR2
A0A2A3AZN2
A0A250IUH0
A0A257JAH3
A0A257JKQ3
A0A0M2S4D4
A0A257JKH5
A0A1H5FPJ7
A0A256WBP1
A0A239IHU3
A0A1Q6F5C1
A0A250IZ30
A0A1Y3NX07
A0A1W9VEC2
A0A1I4M9V7
T5D8P3
G7WD09
A0A250J5C8
A0A250J288
A0A257JR70
A0A246GSP8
A0A246KFX7
A0A1S7N0A1
A0A1Y3P6F6
A0A1I7CHY8
J8MBK4
A0A095WRE2
A0A202DZM3
A0A1G6UXH8
A0A1I5KSW5
A0A265UQV9
A0A285CJ80
A0A059KKJ9
C6PPV1
N6V6A4
E8YLF8
A0A1H5DTS3
A0A1I4APD5
A0A246K6Z5
A0A239H942
A0A1C3UNA5
A0A0M3V6K9
A0A0B5L0V1
A0A0W0NLI3
A0A1C3UVB3
A0A077F605
A0A0E2AAP2
T4BV82
A0A0R1T0G9
A0A0E2ATU8
A0A0H2WTP5
A0A1I4ICZ3
A0A1I7EPP3
A0A1C3U4F9
T0TFR9
A0A1I7D892
A0A1B7IUF4
A0A1B7L5A1
X0R5Y2
A0A285CW62
A0A258P6M8
A0A271J6R5
A0A2A2FXN0
A0A1Z9K8L6
A0A0Q9KE50
A0A0C2CLG7
W1S667
F2L7J4
A0A0E2RDV1
A0A0G1H432
N8W7G3
E9TJF3
A0A0S3K678
A0A0K8MVM6
A0A0H2WQ26
W3YYG2
Q5YRL8
A0A1C0AYU2
A0A0B7GTU1
A0A0R1U9P6
A0A250JA73
A0A257JIC9
A0A260PFS1
A0A0C4WQ16
A0A250J8J8
A0A265URZ3
A0A1H8LZB8
A0A0G0TQI6
S7X3J0
T5D8Q8
A0A1Y4HE72
A0A1I5VDQ8
A0A160U1M2
A0A0M2S6B5
W1S426
A0A1I4IQM4
A0A1F6NYW9
A0A1G3Q7X8
A0A1H6RH22
A0A0L8LLE6
A0A0Q6ENN2
A0A260Q1G3
A0A246AJS6
A8F2T6
E9TDT6
W3UZU7
F2LIM5
A0A077F5A6
A0A0B5KVL5
A0A0M2RVQ2
A0A0M2S1I0
A0A128EWX3
A0A1C3WMQ5
A0A1C0B0K1
A0A1C3UYY1
A0A1C3X5I9
A0A0Q6ED95
A0A166W7J8
A0A1T4RXQ7
A0A1I3Y350
A0A1H6QSP8
A0A1F5IT94
A0A1Y3P5P4
A0A1Z4JNI3
A0A1F5ITI3
A0A1F9V9J3
A0A1H6UBT8
A0A239FKQ0
A0A269ZLF4
A0A258P540
A0A1I4DU19
A0A246AMN7
A0A271JBP7
A0A239J3Q6
A0A260PPX4
A0A267HW84
A0A1W9VFF0
A0A1Y4RMW5
A0A1M5T655
A0A1G1IDI5
A0A1G5UU37
A0A1H4WH50
A0A1I4DC52
A0A1H5BG45
A0A1H5M372
A0A2A2FX22
A0A2A5B6C0
A0A2A5M6I2
A0A1G8XZ99
A0A1I4AU34
G7WDV5
A0A059KKK1
A0A271J992
A0A1Z9EHR6
A0A239HVS1
A0A250JIJ9
A0A2A4YXN5
A0A2A5AZ96
A0A2A4YJB1
A0A2A5B6J3
A0A239LXM4
A0A245ZGD0
A0A250JHQ5
A0A258P9D0
A0A1Z9KAJ4
A0A239J4J0
A0A250IYJ1
A0A257JT09
A0A1W9JG50
R6UH52
A0A1G9C0N7
A0A1I4QU07
A0A2A2G463
A0A1H6QDL0
A0A1H6RB73
A0A1I7EED8
W3YJK8
A0A1I5N807
A0A1I5F7X5
A0A1G7WA36
A0A1I5RFX8
A0A265URI9
A0A246GYV2
A0A257JL66
A0A260P4D9
A0A1Y3P3H3
A0A1G8V8M0
S3UZA3
S3AS32
A0A2A3AWA4
A0A245ZN15
A0A250IWG0
A0A250J1C4
A0A257JSF8
A0A250IVB7
A0A256W856
G9ZVE1
A0A2A4PPS9
A0A2A4YHR3
A0A2A5M4L0
A0A223S3L7
A0A246GTG4
A0A1P8WMQ9
T5D7X5
B7RL18
A0A1H6RNJ6
A0A1Z9E2H3
A0A1W9VB64
A0A176S2U0
U2IGP9
A0A2A2RND2
A0A202E2P6
A0A2A2RQ66
D2NT73
A0A271JE22
A0A246AM02
A0A271JBS2
A0A1Z9DAF0
A0A1J4R3P8
A0A1H5N0G2
A0A2A2RZA2
A0A1G7XK95
A0A1G6YF28
A0A239HYF9
A0A1Q8QSE3
A0A1Y3P6H9
A0A1L3SYY8
A0A1G7YT03
A0A2A5YM40
A0A1H4TLJ8
A0A245ZKY5
A0A250IX58
A0A257JR15
A0A2A4PUS7
A0A2A2QNC5
A0A260PES6
A0A239J396
A0A223S8L7
A0A239EJ18
A0A1Y4RPM0
A0A077FCH4
X0MIK5
A0A2A4YHL0
A0A2A2G0W3
B4SNI6
A0A269ZLQ6
A0A2A3AQA5
A0A2A4YN59
A0A2A5B1F6
A0A1W9V6D9
A0A1Z4JAV7
A0A257JUD2
A0A1Y4RR65
A0A1X1UVN1
A0A1Z9LN31
A0A077F6A7
A0A0C1T3H2
A0A066TZV6
A0A2A4PWR0
A0A2A5YT59
A0A2A2R7D2
F2L9T6
E9T8X9
W7ZIA1
A0A2A3B0A4
A0A2A5B6T6
S3VFQ8
A0A1I7E8V2
A0A2A3AL51
A0A260Q1H2
A0A1I4APK4
A0A1I4MV99
A0A1C3U5R3
A0A2A2RYR3
A0A1C3W6E2
F4GF63
A0A0C2HSD0
A0A176HIF9
A0A076M516
A8F0C6
A0A1G7U1D8
A0A1I4NUP8
A0A0L8LPS1
A0A1L3SX61
A0A2A5YU02
A0A267HW30
A0A245ZKF7
A0A1W9K2E1
A0A1Z4J9U1
A0A0L8LZA9
A0A0L8M8H5
A0A0L8M6Q3
X0R4H7
Q1RHZ1
A0A077FFQ3
A0A0L8LTC9
A0A0N0JDD7
A0A127ERB2
A0A0P0NG76
S4MX73
A0A127EV90
A0A1C3WQ54
A0A0X7BA20
A0A1I7CTD6
A0A1I7EGE8
A0A1I4QYL8
A0A0M9XPY5
A0A0P7E4J8
A0A1W9V903
A0A1W9VGW3
A0A1X1UWZ4
A0A1H5EJ67
A0A1I7D1U9
A0A1C3XK82
A0A1C3X0D6
A0A1Z4J9S8
A0A258NZC0
A0A1Z9DX88
A0A1Y5TC88
A0A1G6Y3H8
A0A1C4JBJ8
A0A239CZZ3
A0A239DXH3
A0A223SC17
A0A239D744
A0A250IV90
A0A260Q124
A0A1W6VKT4
A0A1Q4AC00
A0A1G6H4J2
A0A2A4PKF8
A0A2A4YQ97
A0A1H6W9U9
A0A1I5I978
A0A2A3AZ12
A0A246GZV9
A0A1Y4RAU7
A0A1W9V895
A0A1Y3NX57
A0A1I4IUT2
A0A1I3Z558
A0A1I5KNX8
A0A098G299
A0A1I7E299
A0A1G7TZ19
A0A1H4T9K1
A0A1Z3LWC0
A0A267KP36
A0A271J6L8
A0A2A3AU01
A0A223S9I5
A0A1Y4R5L1
A0A1Y5S7G1
A0A1Z9DAL5
A0A059KRL5
A0A2A5YSR4
A0A1I7E6D2
A0A2A5M810
A0A239L312
A0A250IUD9
E8YPY4
S3AXT8
A0A1W9N701
A0A069ISL4
S3VH70
W7ZS11
D6EU35
C6Q1V1
A0A1D8AVP9
A0A0M9XUU4
A0A0W0NEL5
C6PY37
A0A166VYQ4
D0I674
A0A1T4L2F9
A0A1T4XTU3
A0A1E7RZA7
A0A0P7F3Z0
A0A1J1LPQ6
A0A1J4QWV5
A0A1J1LGB3
A0A1L3SPI5
A0A1Q9UAN7
M9MLC3
G9ZXH7
A0A1X9LNF4
A0A1S7MFS1
A0A260Q1B4
A0A077FBR5
A0A2A4PWP1
A0A1Y3NVW3
A0A1Y3NW81
A0A250JAY3
A0A127EPW3
S4MR61
A0A077FGK3
F2LKK3
A0A239I7S8
A0A2A3AKL7
F2LCA1
S3X8X9
A0A0R2AA37
A0A0L8MCU2
A0A096DMZ6
A0A1I4K0J0
A0A1C3W0L1
A0A1E5GA65
A0A1F6TV59
A0A1H5MJ30
A0A0S3JS74
D0IBY2
A0A1X1C7C1
A0A239FSI5
A0A1Q8QBG6
A0A1Y3NWK8
A0A1M5TCJ4
A0A1Y3P6I0
A0A1G8NP94
A0A1C3VKH1
F2LJC3
A0A085FIE2
A0A0E2RSZ0
W3YZU0
A2VVI8
A0A1L3SSA4
A0A1C0AZP3
A0A1C3XCL1
A0A0S3JXG6
A0A0M2S0R5
A2VRT0
A0A1G3Q8E7
A0A0M2RWP0
A0A1I4DDK5
A0A1I4A6K0
A0A1I7EKI8
A0A1F6U6J1
A0A0N1AHP8
A0A239D5T0
A0A246APE7
A0A1Q4U6Y6
A0A1H4YJE0
A0A1H6TT08
A0A1H7Z8B9
A0A1I4FAV0
A0A1B8RVI7
A0A250JHY9
A0A1G6YWV7
A0A1F6E7X6
A0A1G8BUN0
A0A1H5BNR2
A0A1I7E745
A0A1I7DS56
A0A267K888
A0A2A2G5T9
A0A2A2RIW1
A0A223S4V7
A0A239HLV1
A0A257JRB2
A0A257JLL8
A0A257JNU7
A0A223S531
A0A246AIW0
A0A239C5J9
I9P1D4
A0A066U381
A0A0C2HZT6
A0A0N1ADT9
A0A0B5KI24
A0A0B7GX12
A0A066U3Q5
J8Q9Z5
A0A1B8WJK7
A0A0C2HJN7
A0A176RVX3
I0WI19
E8YSB0
M9MJJ2
L0GV94
A0A176S3T8
W1RUU3
G7WCD1
B3QN45
X0N5D6
A0A239D5H6
A0A250J0U9
A0A1I6YDB0
A0A1Z3LUW2
A0A1Q4AC03
A0A1Y4RLG1
A0A1Q8QUA1
A0A1I7EEM6
A0A1G7YUW3
A0A086Y5M2
A0A2A2G4M7
A0A1W9V772
A0A1Y3P489
A0A1X1UK59
A0A260Q1C4
A0A1Z4JNP1
A0A1Q2D1E3
A0A0C1T0X7
S7X9K4
A0A0D4CLY2
A0A265UPI5
A0A1W9VBL9
A0A1Z3LTS9
A0A0G0K3I2
A2VQS2
A0A269ZMN5
A0A1C3U4M7
A0A0C1W7A6
F2LKP9
G7G8D9
A0A1C3VY91
A0A0M2RXC0
A0A0H3HEH8
A0A077FBH4
A2VSI0
A0A1H5E4D9
A0A1E7RY13
A0A1C3WLY6
A0A1B7ITY9
A0A1I7ELR4
A0A1G9CYM7
A0A1M5V4R9
A0A077FDY1
A8FGN5
A0A1T3EET8
A0A1C3W596
A0A1D3RQ76
A0A0M2S2J8
A0A257JPJ9
A0A2A3ATT2
A0A1Z9LB92
A0A2A3AWZ1
A0A1Z3LW17
A0A1F6NXL7
A0A1H6T9C1
A0A1H8UF86
A0A0M2S1W5
F2LEW7
F4GEJ5
A0A0B7GWC4
K9YI38
R7PJ36
A0A086C2W8
T0UJN2
A0A0M2RWS5
A0A0N1ACM8
A0A0H3HDU2
A0A1Q8QB90
A0A1I7E9L0
A0A1K2HAM8
A0A1C3VHB3
A0A0M8RCA9
A0A0L8M9M0
A0A1T4MC32
A0A1I7D0S2
A0A1H5ISL1
A0A1G8F9F2
A0A0M2S280
A0A0P7F6E7
A0A1Y3P102
A0A1Z4JM05
A0A1Z3M1G5
A0A223S4P2
A0A245ZHV6
A0A267JZY9
A0A246GUK5
A0A1T3DMH7
A0A1Y4RD10
A0A1S7MM25
A0A1Q8QNP0
A0A1I4J3F2
A0A077F672
A0A1D8SPZ3
A0A1C3VIV3
A0A0L8LUV5
A0A246AK66
A0A1T3E2M7
A0A1Z4JNW7
A0A1I4AKY5
A0A1G8L5V8
A0A1I5V346
A0A1G6X6Q4
A0A1E7S179
A0A0M2S1Q1
A0A134AK52
A0A0Q5UN51
A0A1F3TXN2
A0A1I5A1R7
A0A1H8P0Z8
A0A1C3U0M5
A0A0M2RXA7
A0A250JJQ1
A0A1H6QJT3
A0A1I5LBB0
A0A1I7E2P2
A0A2A2G3C4
A0A1I5M2E5
A0A1Z9EHA6
A0A1Z9LH69
A0A223SDT8
A0A246AIT3
A0A260PAK0
A0A1Z9JWU2
A0A1F6P4A3
R7FN14
R6UQL4
A0A265V0A6
A0A1Y4HS00
A0A1T3D5U5
D6EB89
D0SJW3
A0A2A2RB67
A0A1Z9DX33
A0A239KRM6
A0A239DNF1
A0A257JSI0
A0A2A3APT7
A0A257JL26
A0A1Z9D8B0
A0A1Z4JAQ2
B0G7A1
A0A260PNJ4
A0A0H3H2I2
L0GWZ1
N6VX79
W3V6P0
A0A2A3AYE8
A0A1B7L811
A0A2A2FS04
A0A2A4YXX3
A0A250J7G8
A0A239JQW3
A0A1H7GAC8
A0A1G7T9N8
A0A1C3WYI3
A0A0W1L2K5
A0A1Z4JF82
R7P135
A0A1I4KZL0
A0A1I4EH67
A0A1I5WA79
A0A176HFU5
A0A285D0H0
A0A260Q588
A0A285D2F1
A0A2A3ARY3
A0A239H0P9
A0A246GML5
A0A1Q4AIF5
A0A1I5DJM0
A0A1G9DGM6
D0SLW9
T5D518
A0A2A5B8I1
A0A256W6E5
A0A1H6T455
A0A1I4MGL3
A0A176S6M0
D4W7B0
A0A202E1Y1
A0A2A5YYZ1
A0A2A4YPR7
A0A1W9VAS2
A0A095VAK6
A8FJ12
A0A096BHR6
A0A2A2RPT4
A0A246K7Z7
A0A258NWC9
A0A257JR05
A0A1Y3P2P7
A0A1Z9LJL1
A0A1Q8QNX3
A0A1I5TNC1
A0A1H5FGM2
R8QWC6
G7W790
A0A2A2RMB2
A0A2A4PKI4
A0A250J7S2
A0A250J9F2
A0A250JFE2
A0A1Z4J9P8
A0A223S0T1
A0A239J9C1
F2LR06
A0A202E2L8
A0A1H6VHJ9
A0A1I4KQ07
A0A1C0AVJ0
A0A1C3UY45
A0A0L8MDB7
F2LLB3
A8GL38
A0A028E8Z9
B7RRI7
A0A1B7IRS5
A0A1G7P2T1
A0A1B7IBB4
A0A0L8LKC4
F9GRB7
A0A175J174
A0A1Q6F5J6
T5D730
A0A239KNP9
A0A1S7MKR8
A0A1D3RNB7
A0A136L101
A0A0L8MH08
A0A0L8LGW9
A0A0M3V6G0
A0A0L8M296
A0A0M2S3Q8
A0A0L8LNA6
W1RV12
A0A1X1UMV4
A0A1X1BXJ1
A0A1H6VJ01
A0A1B7I767
A0A0M9XUT8
A0A101QK14
A0A0J8GEJ8
F2LIK5
A0A0C1YJJ3
C7CZ26
A0A1F9UZP7
A0A1F9VAZ6
A0A1C3UZ44
A0A1F9XEW7
A0A1G9CC28
A0A0M2RHH5
A0A1I5KA66
A0A1L6RB00
A0A0R0M716
A0A1G9E914
A0A1Z9LE04
A0A1Z4JNU2
A0A1Z9LNM9
A0A1Q6F4M4
A0A1D8AWX9
A0A1G7PWN3
A0A239JTG9
A0A245ZUP2
A0A250JDD1
A0A223SAM2
A0A256WAN2
A0A246GYR5
A0A250J759
A0A1G6H5D2
A0A1Q4AIW1
A0A1G7TEH2
A0A1D3RQJ0
A0A1F6NWR6
A0A1F8TGI1
A0A2A3ALJ4
A0A1I4FF02
A0A2A4PRS9
A0A2A2RJI8
A0A1H5LS23
A0A250J4J2
A0A258NUZ9
A0A1V4T6C7
A0A1J4QU82
A0A1I7EQF1
G9A364
A0A1H5GTG2
A0A0Q5H9C5
A0A136LSJ8
A0A1H8RG17
A0A1Z4JKX7
A0A1Z9K8H2
A0A1Y3P472
A0A1W9V426
A0A1W9VAD9
A0A1H5J361
A0A1H8U3E9
A0A1I5Q485
A0A1E7RX04
A0A1F2QDE2
A0A2A4YWM3
A0A250IVJ9
A0A2A5BBB1
A0A1Z3LTH4
A0A250J683
A0A1Y3P4B9
A0A239JKS7
A0A1Q9Y605
A0A1I5REF1
A0A1H5DEY9
A0A2A4Z2A5
A0A2A5YKY8
A0A2A5M8G3
A0A267HNJ4
A0A2A5YJJ1
A0A1I4FAR1
A0A1Y0G1L1
A0A1V9WKT7
A0A1Z9K2G1
A0A1I4KM76
A0A1E7S1C0
X0MPC0
E9T9H7
Q7VW53
A0A271JCV3
A0A2A3AQH4
A0A2A3AYV1
A0A0N0JCQ5
A0A0H2WSW3
H3NLB1
D0SPU2
C7CYH1
A0A086Y5R2
F2LEB2
A0A2A4YKJ8
A0A2A3AP80
A0A128FD77
A0A0Q5H177
A0A267HX51
A0A250J2Y2
A0A1Z9LR02
A0A1N7BX23
A0A1Q9UGT3
A0A1Q8QKF4
A0A1I7A8D9
A0A1G7W843
A0A1I4JBM9
A0A285D536
A0A245ZWE3
A0A246AKE8
A0A1W9VFD9
A0A1I3Z9G4
A0A223S4X8
A0A1Q8QNJ0
A0A1D8SNG6
A0A1C3XEH7
S3WPL4
A0A2A4YFF8
A0A256WCX7
A0A257JTQ7
A0A246APZ3
A0A1Z9KAS4
A0A1Y0FT77
A0A1G6IST4
A0A285CJ32
A0A2A2REB4
A0A2A4YF69
A0A2A5B3D1
A0A077FAR8
X0N2F8
A0A1H5LET8
A0A1Q8QPT1
A0A1I5ME14
A2VYU7
A0A239H0Y6
A0A250JEE0
A0A1G7PN02
A0A1D3RQY8
A0A1D8SL82
A0A0M1J5L1
A0A0L8LIS3
A0A271JB43
A0A1I7ER53
A0A271IT71
A0A1Y4RJ66
A0A1S6J5Q6
A0A1F6P2U1
A0A1I4P8Q8
A0A1G6YIF7
A0A239G8S6
A0A245ZNE6
A0A1T3KQ85
A0A1C3VAK9
A0A028E582
A0A1Q4AA69
A0A1T3DSY6
A0A1H5E1B1
J8QQX3
Q1RK11
F2LCX2
A0A2A3B2G0
E6U374
A0A265UQR7
A0A271J9K8
A0A1H6RM23
A0A1I4CXV5
A0A260PKT4
A0A239EHI5
A0A1W9VG34
A0A1G7P1I6
A0A1G6GYF1
A8FJ44
A0A059KR21
V5M4H9
A0A265URM4
A0A1Q8QMY9
A0A1Y4M224
A0A1H7V463
A0A1I4AF39
W1S7X1
R7P0R9
E1LLW0
A0A2A3AV21
A0A1T3DTY0
A0A059KKI5
A0A2A5M8S5
A0A1H4Y2U1
A0A1I5L5T7
A0A2A3B0R1
A0A0R0MGC2
S7XC22
D0I7H0
E6U6V6
F2LMT3
F2LT01
C6Q016
A0A246K9R9
A0A245ZPN4
A0A265V050
A0A271JGK5
R5Q745
A0A077FE42
C6PNW2
B5W2U7
A0A2D0A4K4
A0A1Y4RXM4
A0A239EKS1
A0A250IZ32
A0A1G6RXJ4
A0A1Z4JEE9
A0A245ZKC0
A0A1Q4U4E8
A0A1S6JC21
A0A1S6J4C6
A0A1I4MAL2
A0A1C3WJ69
A0A0W8HG69
A0A127ET69
F2LN35
W8A1C2
A0A256WAU7
A0A1C3UIY8
A0A245ZHX3
A0A271JAY6
A0A239LCK0
A0A1Y0FTB4
A0A1Z9LPZ4
A0A223S4X9
A0A257JRW4
A0A260Q1W0
A0A1Z9LWU8
A0A1N6WAI5
B7RGS6
F9GMG6
A0A2A3AT77
A0A1H4VXU5
A0A1I4AF53
A0A2A5M7H5
A0A258NZR2
A0A2A4PP60
A0A2A4PTN7
A0A245ZGA6
A0A246AJL5
A0A246KIN2
A0A265UM87
A0A239JD13
A0A239GRM3
A0A250JGB4
A0A1Y4RNJ4
A0A086C0X5
A0A1I7ES68
A0A2A4PJK8
F9GM70
A0A2A5YPV0
A0A1S6JHS8
X5KKA1
A0A1V9WDM8
A0A0H3H901
A0A0S8GU94
X5KT16
E6D664
E1L7T4
V5MG66
S3AET2
A0A0A6PRS2
J9YXZ9
L0H1F4
W1S147
A0A1Q4UAU3
A0A1B7III2
A0A1B8RYG8
A0A1B8RYM1
F4G8B3
A0A0B7GYA5
A0A066TLT6
A8GHN7
A8GP04
A0A1Z3LVB5
A0A1X4NBQ6
A0A1I6Y4B7
A0A0B0BXS3
E6DA28
A0A1Q4AD94
A0A0R1SY22
A0A0W8H8F4
A0A1C4SHD3
A0A1V9WK49
A0A1X1UWG1
A0A1X4NGF9
A0A1E5GGW9
A0A1F6U162
A0A1F6E6Z5
A0A1F9V2B4
A0A1G8KBJ8
A0A1T4X3P5
A0A1K2HBF9
A0A1P8WRR4
A0A1X4N2I5
A0A1P8WFJ6
A0A1P8WM20
A0A1Q4UCZ8
A0A1T4WP48
A0A1Y4HC72
A0A1S2VSG0
A0A1V9WCD8
A0A098G4Z3
A0A0A6PRI8
Q9CD41
V5MHH1
B4SKA4
B4SM18
E8YQH1
N6W5E2
G7EKG2
R7FK96
A0A086BX57
S3UXT8
G9A3M8
M9MLZ3
X0NB65
D0I2V7
G7EEF0
A0A028DZE2
B0MUF5
A0A066U2S6
G7WBU9
A0A059KLL6
S4MIJ7
I7L8U3
A0A101PUZ2
A0A0B7GWQ3
A0A127ENV4
A0A160U1T5
A0A0H3HBC3
A0A0M3V6P2
A0A0M1J9S8
A0A1B7L951
A0A0M8RG15
A0A223S9B6
A0A127EVT3
F2BPT0
G7W9I2
K9YKD8
I2WZA6
A0A1C4RJR8
A0A1D8SPG9
R7P1N0
A0A086XX33
A8F2S5
A8GKW2
A0A1E5GIY4
A0A1E7RXJ1
A0A1F3X1U3
A0A1F9XLI3
A0A1T4WZZ1
A0A1J4QUD9
A0A1F5ZP86
A0A1X9LK56
A0A1Q4AKY2
A0A1Q4AXL0
A0A1W9N9I2
A0A1S6J976
A0A1S7MFN9
A0A1V9WHX0
E6U750
A0A0A6RM49
A0A0A6P6F9
E6D7A9
N8XPG0
A0A066U4R7
A9AUH6
A3JQ14
D6EWW3
V8BWX2
I8U5A1
Q5YNK4
A0A095VEZ5
A0A176RTI5
A0A066U2G5
A0A178GVG3
B5VV52
H9UIK2
B5W165
T4BW07
A0A101QKX9
A0A0C1W5Z8
A2VQ02
A0A0H3HC94
A0A0R0MBZ9
A0A0C1ZI04
A0A0R0M6C3
A0A0Q6EFX7
A0A0W8H7R0
A0A1F9V6U9
U2IP57
F9GQA7
A0A0C1W6Z9
A0A0C1Z7M3
A0A0H0YJD2
A0A0M1J1C8
A0A128F6B5
A0A0Q5UFW8
A0A0N0JBY6
A0A0P0NGQ9
A0A0P7EYE3
A0A0R0MCV8
A0A1B7IBV4
A0A0M8R7Y2
A0A0N1AX59
A0A0E2ABB3
A0A0R0M9Y6
A0A1B8WF46
A0A1F9UWN4
A0A1C4P8Z1
A0A1G7VQ59
A0A1S6JC12
A0A1X1C9R7
A0A1Q4A6M5
A0A1S6J7N1
S3VC45
D3PN19
X5K690
E9TM10
G9A4S0
F2BRX9
E9TFZ9
Q2JEP7
A0A089NV11
A0A0A6P1C9
H0A8Y6
A0A0A6P796
G9A8W8
A0A246AM75
A0A250J064
A0A1Z9LGS2
A0A1Y3P4V9
A0A1X1CEQ4
A0A1Z4JDU0
A0A1N7D1Z2
A0A1G8MME7
A0A1H5FVE0
A0A1I4HR74
A0A1I4K3H8
A0A1Z4JKK4
A0A239LX65
A0A239FQY2
A0A1Y4RRJ8
A0A1Y3P342
A0A1Y5TWC3
A0A1J4QTN0
A0A1W9JZ20
V5MF70
A0A2A2FZL4
A0A250JA42
A0A265UVY1
A0A2A3APC8
A0A239INS9
A0A250J0N5
A0A077FCI3
A0A176HDC1
A0A0B0C2F4
E6U5D9
A0A2A4PWF0
A0A2A5M328
A0A1P8WIF3
A0A0C2D6H7
H9UFV9
A0A0M4SLU7
E6D7H7
Q5YMB6
A0A095VI83
I8U8G0
W3V1D5
A0A076M5D9
A0A066U1L5
A9AUV0
A0A1Y0G2D5
A0A1X9LM47
A0A136KZV5
G7G614
G7WH00
S1L6H9
S1M288
S4MC68
F4G4M2
N8XS08
A8GN68
A0A1B8WAL3
A0A1F2XQZ2
A0A1H7RMY9
A0A1H8SET2
A0A1Q2D155
A0A1S6J1W8
A0A1J1LQH1
A0A1S6JFL6
A0A1W9JEL6
A0A1X4N4W7
A0A1Q2CXY7
A0A1Q4AP15
A0A1W6YG07
A0A1W1U9A1
A0A1X1UHU3
A0A1X1V705
A0A1X4NG25
S3UXF6
M9MKQ0
B4SNR6
S3APL5
A0A089NL45
I2WLG4
N8WGA7
E1LNZ6
A0A089NZD4
A0A086Y2C9
H9UFW3
D4W4T6
A0A085ERZ9
A0A085F3Q2
Q5YUY4
A0A1V2YGM0
A0A1W9JHC6
A0A1Q9Y3P9
A0A1S2VEE1
A0A1S2VRX6
A0A1Y0G2A1
A0A1Y0G1G9
A0A223S0T7
Q7VY23
F4G6H1
E6U5A8
F9GQF9
J8R0C4
U2K9D9
A2VZZ7
A0A098G3Y4
W7ZRP0
A0A098G9D3
H9UGC5
A0A098G9T8
A0A085FCD0
D6ESS6
E9TG20
I0WGS7
X0R2Q8
A2VXJ1
W0DY15
S4NMD1
F4GCU1
A0A0G0W4K2
A0A0E2AE24
A0A0C4WTM2
A2VXT5
F4GCC9
A0A0H3HCW7
A0A0R0M7A8
A0A1B8RWB1
A0A1B8RXR7
A0A0N0JMY9
A0A0P7EM28
A0A0Q5UZJ2
A0A0R0M836
A0A0R1U858
A0A128F3S4
A0A128FD64
A0A0L7YTV2
A0A0N0S9F2
A0A0W1L2W1
A0A0M5MHX5
A0A128F3E1
A0A0G3X758
A0A0H2WMY8
A0A1E7S2I0
A0A0W0NVH5
A0A1B8WMQ0
A0A1F3X029
A0A1B8VUJ8
A0A1E4M0A9
A0A1L6RBY6
A0A1P8WJ74
A0A1H7VQP9
A0A1Y0G163
A0A1J1LEU3
A0A1M5VZI1
A0A1X9LZ24
A0A1Q9XWM6
A0A1Q4A9U5
A0A1S2VL40
A0A1Y4MEK6
A0A1V9WF89
A0A1V9WMS9
A0A086BSS9
A0A086XS21
A0A176HCZ0
B0MTG4
Q2JAW7
R8QUE7
S4MRL3
N6W254
R5Q4Y4
A8F927
K9YM51
F4GFT5
A0A0A2TA30
A0A0A2EMY3
A0A0G3X6T5
A0A0G1H4E4
A0A0C1Z3W1
A0A0C1ZAC4
A0A105TRG7
S4MJY7
A0A1Z9DAI3
A0A250JG51
A0A1Y3NUV2
A0A1Y3P1M3
F2LER1
A0A260PCF4
A0A258NU38
A0A1Z4JSK0
A0A1W9VII7
A0A1Z9LWW7
A0A1Y3NTR1
A0A1W9VAY1
A0A1X4N609
A0A1Q8QP57
A9AUB7
A0A2A2RV47
A0A1G6IKS4
A0A1G7UB78
A0A223SBY4
A0A2A2RLT6
A0A1Z4JQX8
A0A223SB74
A9AY64
A0A2A3AZZ0
A0A2A2RHV2
A0A1S7M6X4
A0A0Q5UQ55
A0A1Y0FTJ0
A0A1S6JC73
A0A1D8SXL2
A0A101PVY1
A0A0R0MCB5
A0A1W9NA27
A0A1G5VQV8
A0A1H7JXF2
A0A0N0JLX6
A0A0M8RCG3
A0A0X7BG09
F2BRF4
A0A086BUY6
A0A1B8WJQ8
F9GNA5
F4GAT1
A0A1W9JPN8
A0A1C7ICJ2
H9UKW4
K9YM85
W8A535
F2BP35
F2BRB8
Q5YUT2
A0A1H8KRT5
A0A1X4NGZ4
S7X6N7
A0A059KLY8
A9AY87
S3X9K1
X0MM51
A0A028EC34
E6D7U1
A0A0A6PN11
A0A095VAV9
Q5Z159
K9YPT2
S4NTW2
A9B2D7
A3JMI3
G9ZYP2
N8XL21
E9TBY7
N9P5P6
A8GNC6
I2WMU8
C9RBD8
A0A0A2ER65
A0A069IMB7
T4BXB1
A0A170Q164
A0A0C2DDQ6
A0A0M4T5Z4
A0A127F4K1
A0A105TRV7
A0A0S8GTD8
A0A0P7EVA5
A0A0Q5UJJ4
A0A0X7B9H8
A0A0N0JFQ2
A0A0M8RMF3
A0A0Q6EGF5
A0A0M5MIA1
A0A0Q5GTW9
A0A1F9DHH8
A0A1C4QW40
A0A1F2XQA8
A0A1G6QEE7
A0A271IVY2
A0A285D4B0
A0A2A2R0H3
A0A1Y4RVD2
A0A1Z9DUK1
A0A1W9V7W2
C9R7L3
A0A2D0AJ84
V8BUL9
A0A0J8GDH9
A0A0P0NCB2
A0A0N1AWA8
A0A0G3X919
E2PG87
C6PRE0
V5MH15
V5MHH0
W3VBH5
A0A1F8TFZ4
A0A1G6GJ14
A0A0Q6EIY2
A0A176S2T1
A0A1F9XL29
A0A1L3SNE8
A0A1M5YA08
A0A1X9LS48
A0A0B7MSC2
A0A066U592
B5VY06
A0A1Y4M2J1
A0A1H7HT48
D4W2Y8
A0A1K2HF08
A0A1X9LLU8
F9GM95
A0A096BKH1
A0A098G4U6
A0A1F9V6A3
D6EFQ9
R6VMK7
A0A1W9K398
A0A1I4ARU4
S4MEL9
A0A0B7GUN5
A0A0Q5UUW7
A0A160UJN9
A0A0H3H693
A0A0H2WS76
A0A1B7KYP8
A0A1B8RYR1
A0A0W1L1D2
A0A0W1L8H0
A0A0W8H744
A0A0P7E636
A0A1B7I9M7
A0A1G5W072
A0A1E7RWI4
A0A1E7S3J6
A0A1B7IBQ2
A0A1F5ZPQ0
A0A1F8IQ19
A0A1D8AV59
A0A1G5XJI6
A0A1F6TZD9
N9QMC3
A0A168W7F3
A0A1M5SHW6
A0A0S8GXT0
A0A127F4B4
A0A1D8AZV2
A0A160UJD8
A0A0L7YRW2
A0A0P0NC30
A0A0R1T824
A0A1D8ATC8
A0A0R2A9X9
A0A1G5XIG6
A0A1D8SLR5
A0A1J1LJ79
A0A1F9V632
A0A1C4LXJ7
A0A1D8AV43
A0A1F5ZR30
A0A1H8SHM6
A0A246AM08
A0A250J7H4
A0A260P683
A0A260P423
A0A260Q011
A0A267HSC0
A0A1W9VFR1
A0A1X4N511
A0A246AMY2
A0A1Y3P3E5
A0A1Z4JN62
A0A1Z9EBK4
A0A1T4L3M0
A0A089P251
A0A258P9B9
A0A1I7C9V8
A0A2A5B0U0
A0A271J9S2
A0A176HIM1
A0A028DN36
A0A2A2RQL8
A0A250J692
A0A271JEM0
A0A086BX97
Q7VYH9
N6VBE1
A0A089QFI3
A0A2A4YR46
A0A1Q4A795
A0A1Q4UE75
A0A0B7GXK3
E1LKN1
G7W6R8
A0A1V9WRH2
A0A0R1SZH9
X5KDD7
A0A0N1L8G0
A0A0Q6EQV3
S4MGD2
A0A0B7GTI2
D4W272
A0A0E2AHL5
A0A0G0HPX2
I2WVK4
C6PT23
S3UTS1
A0A0K8MVM9
A0A160U677
H3NL42
W3VCF0
A0A1B7L581
A0A1W6VBF4
G7WA21
A0A086C3J6
V5MHQ4
A0A1W9JR68
A0A095VCZ5
E2PIH5
I2WXT5
S3WSF8
G9A4H3
A0A1X1CA61
A0A1Z9TAZ3
A0A246GMC2
A0A1D8AXL9
W1RTC9
Q2J9P8
A7BAM7
A0A086BVY4
E9TMA3
A0A1H7JDS3
A0A1J1LJY1
A0A1X1CH51
A0A0C4WIC7
A0A1F2QMH9
A0A1F3TYU0
A0A1K2H4X1
A0A1J1LTS7
A0A1L3SRX0
A0A1Y5T8L7
A0A1V9WJF0
A0A1V9WVR7
A0A1T3D3S8
A0A1X1UQV1
A0A1J5HJ24
A0A1G6H9R9
A0A1H7UPE0
A0A1Q6FCD6
A0A1Q9Y9E7
A0A1Q4AJJ9
B4SPT8
B4SNL4
B4SNQ7
B4STC9
J9YUR7
G7WCV5
G7G8D8
D0I407
J8N2B1
N8WBI6
Q5YZX4
A9AXX2
M9M6S7
A0A0B5L0K9
A0A0C2DPY1
A0A0B0BXM0
A0A176RTE8
A0A0E2A6Z6
A0A069INC8
C9RA87
A0A101PR44
A0A069IM92
A0A0M1J4M2
A0A0N1AG01
A0A0N1AT97
A0A127F0N3
A0A0G0YAZ4
A0A1B7L0D1
A0A1B7L2M2
A0A0L7YUP2
A0A0W8H8P7
A0A134ABK7
A0A1B8WHK1
A0A1C7IE30
A0A1E7RTX1
A0A1B8WFG2
A0A1B8S3G9
A0A1C7I9X7
A0A1G5X7F4
A0A1F6E4P1
A0A1L3SVZ0
A0A1H8BPN8
A0A1H7TU48
A0A1J1LMX1
A0A1L3SS32
A0A1Q9UCT2
A0A1X9LSJ4
A0A1Y4HNG1
A0A1P8WSK3
A0A1S2VD30
A0A1S7N077
A0A1T3DYN3
A0A1N7CB78
A0A1Q4UGK3
A0A1Q9XNA5
A0A1V9WCH1
A0A1X1C4B2
A0A1V9WKP9
A0A1S7MU87
A0A1X9LQU2
A0A1W6VIJ1
A0A1V9WRT0
A0A1W9JQB7
A0A1X4N3L6
A0A0G0RKM2
G7W8G2
V5MIZ6
A0A059KMI4
D0I331
X0N7P2
G7G099
B7RK54
R7FJQ1
W3V2K6
A3JMI2
A0A076MDZ7
A0A028E103
T0TF73
A0A0C1WER5
A0A0G0TR47
A0A0C2CW73
W3V0R1
Q9CBM6
A0A085F4H5
A0A162MK39
A0A166VT21
A0A0W1L860
A0A0M8RSE6
A0A0P7F5X4
A0A0Q6E2J4
A0A1B7I9J2
A0A1B7IRT0
A0A0M8RKC3
A0A0W1LF80
A0A1G1IHM5
A0A1E7RXW9
A0A1C7I793
A0A0X7BFE2
A0A1C4KUA5
A0A1H7JXR2
A0A1D8ATF6
A0A1E5GHI3
A0A1F5S3U5
A0A1B8VTL6
A0A1C7I733
A0A1F9XIB9
A0A1G1IEZ4
A0A1Q4UC00
A0A1Q4UIQ8
A0A1N6NXY0
A0A1G5UUM9
A0A1K2H378
A0A1K2HA51
A0A1Q9Y711
A0A1W6VFA4
A0A1K2HKS1
A0A1L3SYT5
A0A1Q4TYD6
A0A1W9JNG7
A0A1P8WA14
A0A1T4RTP1
A0A1V9WDG7
F2BTR0
G9A8T7
B5W850
R7PM37
A0A066U6M6
G9AJP9
G7WGZ4
I2WZA0
I2X2G4
D4W756
A0A066TYS5
R7PQG1
Q2J7K1
K9YGF0
A0A175IZZ9
A0A175J7B6
A0A175JCZ8
C6PYL7
N6V3Z1
A0A0A2ERU0
A0A117QGJ2
A0A0C1U6R9
A0A0C2HL41
A0A0Q9K5V2
A0A0W8HCH2
A0A0N1ANP9
A0A1F2XQY4
A0A140GVI9
A0A1C4LWI5
A0A1F8T831
A0A1B8WIC8
A0A1G6PRP5
A0A1D8AU71
A0A1G3PX84
A0A1T3DQZ6
A0A1H4RF70
A0A1Y0G3T6
A0A1Y0FU27
A0A1P8WL12
A0A1W6YUC5
A0A1V2YFR3
A0A1X4NAX6
A0A1X1CGR0
G7W7J3
V5ME10
A0A089NXU9
A0A089QB73
W8ACC5
A0A069IMP6
A0A098FZG8
A0A059KN54
I2WPI3
A0A0A2ETQ8
A0A066U2U6
J8M9N0
H0A455
A0A086Y277
E1L6C2
A0A085FK33
A0A170Q0U8
C7CZV1
H0A760
A0A028DMM3
C6PP65
A0A069IQH4
A0A0E2A608
A0A166SMZ6
A0A0S8GXM6
A0A0C2CZN2
A0A0M8RBH5
A0A0Q6EEJ7
A0A0W0NJC5
A0A0M4T1T0
A0A0M8RM16
A0A0N1AIM8
A0A0Q5HBC4
A0A127ETP9
A0A1X9LNM0
A0A1W1UWJ0
A0A1H7PSB4
A0A1V9WNN9
A0A1X1UZ42
A0A1X9LKD9
A0A1P8WIH0
A0A1Q4AF57
A0A1S2VIS7
A0A1Q9XWY0
A0A1W9N6M7
E8YLC5
S4MQY6
R7PMI2
G7G4V7
B3QP80
E8YKL8
V5M4F1
I2WMF2
X0MV01
F2BP84
T4B234
A7BAP5
W7ZZG4
A0A066U5B6
J8LYT5
X0MQJ7
A0A0A6RPF6
Q2JGQ9
A8F9K2
I2WN90
A0A095WK03
A0A0C1WBL6
A0A101QLW7
X0R1K8
D6EDW2
B5VYA7
A0A0G3XBF4
A0A0D4CHW9
U2ITG6
F4G6D8
A0A0C4WJB8
A0A0C4WJF1
A0A127F3N0
A0A0R0M914
A0A140GUM2
A0A1B7IPK6
A0A1B8S4J6
A0A1B8S0Q6
A0A1E5GLS5
A0A1F9V5X2
A0A1X9LQG4
A0A1Q4UF03
A0A1J4R2X9
A0A1F2XRH1
A0A1Y4IBE2
A0A1Y5TQW5
A0A1S2VIS6
A0A1S7MRL6
A0A1Q4U020
A0A1W6VHD5
A0A1W6VL26
A0A089QFE3
V8TPY9
G7WH92
S3A3G8
G7W7B1
A0A176RXH2
A0A059KN99
A0A0E2AHN1
A0A0E2AJH6
A0A0H3HCQ5
A0A0G3X7A2
A0A0H3H4A7
A0A1B7L1P0
A0A0Q6DUI8
A0A0R0ME59
A0A1E5GNA6
A0A1I4ERX6
A0A1J4QWA4
A0A1L3SUL2
A0A1T4X373
A0A1W9N7G7
A0A1S6J805
A0A1Q4U029
A0A1X9LHW7
X0N7C8
Q5YSI7
A0A0A6PN32
J8N328
I2X3C4
Q5YXS0
A0A086XZA9
A0A066TT04
G7WIF3
A0A098GAT4
K9YQG3
A0A178GYA9
I2WQX9
E9TCH0
A0A0C4WSS8
A2VX69
S7W2T2
L0GUY6
A0A124HN58
A0A085F662
L0GTY7
A0A166UCM1
A0A0E2AHX5
A0A0E2RBI3
A0A168V0G9
A0A117QGX4
A0A0A2SXG2
Q2J802
A0A0K8MUJ4
F4G6V1
D6EHU4
A0A0B5KRZ4
A0A0H3HH75
A0A0C1T2Q4
A0A166VTP8
A0A128F157
A0A0Q6ESS4
A0A0K8MW01
A0A0W8H692
A0A1H7QLD9
A0A1F2QLZ5
A0A1K2H4G5
A0A1Q4U4N2
A0A1W9K2M2
A0A1X1UMZ7
A0A1Y4MAM9
A0A1V9WPE3
A0A1P8WLK0
A0A1Q4U117
E6U3A6
E8YHW9
G7WJS4
A0A0C1ZUK7
E6K1E3
X0P359
J9YV25
S3A5X8
S3B4Y0
I2X1C0
A0A0C1TB03
J8N0N7
A0A089NPG7
I9P521
B0G7G1
I2WXD5
A0A095WNH1
C7D1F3
A8G943
A0A095UZT5
F9GP19
N9QAR5
L0GVZ7
A3JSQ5
A0A124HPF2
C7CXW1
A8F9Q7
W1SE31
A0A117QD45
A0A0C1T0A7
A0A0C2CQB9
S7W5D2
A0A085F6V0
A0A085FHU2
D6EWI2
A3JV25
C9RAL7
A0A0G3X6G5
A0A101PV56
F4G4U7
F4G8L2
S7VQ26
A0A1I5TTT8
A0A1Q9XRM7
A0A1I7BPY0
A0A1D8SQN9
A0A1M5TWN5
A0A101Q933
S4MWV6
A0A0S8H1L0
A0A0K8MTN8
A0A105TQR6
A0A0H3GX54
A0A1C4KZN3
A0A1B7I8L9
A0A1B7KZG5
A0A0L7ZBK7
A0A0N1AU78
A0A0C1T4L3
A0A166UW77
A0A0C1ZAZ3
A0A0W0NYZ2
A0A0P0NLI8
A0A0H3H199
A0A0H2WZM1
A0A127EZ10
A0A0N1L1Z1
A0A0P7ERL6
A0A0Q5H1E1
A0A0N1AGM4
A0A1G1IHB4
A0A1G6RUK2
A0A1H7Y4R6
A0A1H8BCM7
A0A1T4WEA6
A0A1Q4UGZ9
A0A1Q6F4G5
A0A1I4EIT9
A0A1I7EAR5
A0A1J5HIU9
A0A1K2HH81
A0A223RZV3
B5W3L1
J9YWH4
S3AIV1
B4SK16
E1LLK0
R8Q145
J9YX68
S3XX83
N9QMP9
A0A089NYI6
G7WDZ2
V5MF90
J9YXU3
A8GH28
I2WX74
R6UXR0
A0A085ER66
A0A175J539
X5KMN5
R7PLI3
A0A0C4WQJ6
A0A168U606
S4MLT0
C6PRT3
N6V4G6
A0A124HLE3
B5W6Y4
A0A101Q3F7
A0A0E2REP3
A0A0H2WU98
A0A0M8RF34
A0A0S8GZ15
A0A0K8MX76
A0A0P0NGB0
A0A0S8GRQ7
A0A0H2WT95
A0A162MNU2
A0A0N1AF85
A0A0Q5HMK3
A0A136L3L7
A0A0J8GFP8
A0A0N1AFS9
A0A140GVL5
A0A1G3P279
A0A1Q4UK92
A0A1T4NQ18
A0A1S6J9B3
A0A1S7MT14
A0A1X9LRQ9
E8YHY7
A0A246GP87
E1LNB8
W7ZRX2
G7WEX6
E8YMZ3
J9YX70
R7PNE4
N9QIC9
N8W7G8
A0A085FAC3
W3V9Q1
H0A2F7
A0A095UB90
A0A085FLS5
A0A1J4R726
A0A1P8WMU3
A0A1Q4UEK5
A0A1I7PHV3
A0A1J1LHQ0
A0A1S7MFZ9
A0A1X9LK17
A0A223S3A4
R8Q5P1
E1LLD4
V5MH92
J9YY68
X5K907
R7FGB0
A0A178GTM9
J8QPB3
A8GAM8
C9RD69
R7PKR3
A0A096DLY9
H3NNT5
D4W7X6
W0DTB9
S4MTS5
S4N927
S4MWY6
S7XI23
A0A1B8RVN4
A0A0W1L1F4
A0A0N7JEP5
A0A0Q6DJD0
A0A0C2CWD0
A0A0R1SX19
A0A136L5L8
A0A1B8RUN1
A0A0K8MW57
A0A0M1J8Y0
A0A1B7L8J7
A0A1C4S9N3
A0A1H7GBR8
A0A1H7P4Q9
A0A1V0QEN4
A0A1G6GTK0
A0A1Q9HQ00
A0A1Q9Y8T8
A0A1Q9U2J2
A0A1V9WIB3
A0A1S6J8M1
B3QPH8
Q7VU55
B5VXF0
N8XQD5
E9T8G3
E9TJU6
G9A2M1
A0A069IUX2
B0G2U5
A0A059KMF7
A8FCD4
B4SQX1
A0A096DMF4
G9ZXE6
A2W333
A0A0C1ZAU5
A0A0C1WEX3
A0A127EN89
A0A128F151
A0A0G1GXC0
A0A059KQ22
W0DWV7
C9RBG8
A0A0H3HAN7
A0A0G1HEF9
S7VK87
A0A0E2APX7
A0A161K3B8
A0A0P7FSJ8
A0A127END9
A0A128F855
A0A128F4H6
A0A0M9XPR9
A0A0Q9KBZ8
A0A0W0P1A4
A0A0W0NW87
A0A1B8S6D6
A0A1B8RUT3
A0A1B7IAY9
G9A6U3
W8A974
A0A0C1VRY0
A0A168UUU6
A3JRR8
N6V894
W7ZLQ2
S7VL19
A0A0B5L0U0
A0A101QK21
A0A166U9D2
A0A101QKJ2
A0A0H2WS64
A0A160UC91
A0A0P0NF88
A0A0G9M8X9
A0A0Q9K9U6
A0A1B7KZR4
A0A1F6U2G7
A0A1F2XSC4
A0A1H4TJ14
A0A1Q7K7Q1
A0A1N6ZK54
A0A1W6YTG0
A0A1Y4M5W6
A0A1S7NFZ6
A0A1X9LLJ1
A0A1Q4AJ99
A0A1V9WPV2
A0A1S6JJV4
A0A1W1UFU2
R8QVC8
A2VUN3
E6DAB9
G7EL18
G7WI60
S3BCQ8
S3UZU1
G9A789
A0A066U3J9
J8MLF8
R7PNS8
G9AJQ7
A9B3U4
W7ZQS3
A0A176HIM8
B5W1V1
D4W7S8
Q5YNY6
J8QMQ0
W1SF71
K9YHS6
W1S7H1
L0GUC9
W3YSX0
A0A085FLC9
A2W1C7
A0A0G3XA75
A0A0G3XCB1
A0A0H2WYR8
A0A127F2S9
A0A127F3K5
A0A0W0P1T0
A0A1B7IMQ3
A0A0R0M6L9
A0A160U716
A0A0Q5HMX2
A0A0Q6EJ31
A0A140GW12
A0A1Q4U1K7
A0A1L3SLI2
A0A1W9JLK5
A0A1E7RUL5
A0A1F7GYF8
A0A1W6VCB6
A0A066U457
N9PCH6
R7P073
G9A4H1
X0N0C2
E9TCV3
E2PC65
I9T3R2
L0H199
A0A0E2A7H8
A0A0E2AEY1
A0A0Q5HIA8
A0A0S8GVA7
A0A1D8SJG6
A0A1D8ST93
A0A1E7RWB7
A0A1B8W4F5
A0A1F3TSW0
A0A1F6JVV9
A0A1Q9XY66
A0A1S6JKY0
A0A1Q4UER5
A0A1W6VB88
A0A1W6YE98
A0A1Q9Y8P8
A0A223S8H4
A0A1Y5TRI1
A0A1Z9VMC1
S3X662
A0A0A6PCL3
G7G420
A0A0C1Z709
S3X591
N9P438
R6UXK4
H0A1C4
G7W8I4
R7FK98
W8A9B2
A8GJX8
A9AVZ5
A0A066TXS7
A8G997
A0A028E6C6
T4BKL2
J0SUC0
S4NGV0
F4G9T4
A0A0S8GM88
A2W0K8
A0A0P7G6M5
A0A0W1LBU8
A0A162QQB2
A0A0Q6DN35
A0A1B7KZA9
A0A1C7IG09
A0A1D8SK98
A0A1G6NF90
A0A1D8SMY1
A0A1M5VFA1
A0A1Q4U0W5
A0A1Q9U8E8
A0A1Q9XTK5
A0A1W9JXR7
S3UTA7
S3ACX0
E8YRG3
X0QNY5
E9TD44
M9MAN3
G7W732
A0A1X9LM20
A0A1X1C8D7
A0A1X1CF46
A0A059KK36
G7EB77
A0A059KNZ1
L0GUR8
C7CZF1
L0GQX9
H9UG23
A0A176RX91
K9YMC6
Q5YZ62
A0A095V5H2
B7RQL2
R7NYZ7
R7FHP3
I2WLM3
A0A175J608
A7B8X6
D4W7Z1
N6UXP6
A0A168WI36
A0A0C2CQ25
A7BBN6
A0A0A2SVS7
A0A0E2RD30
A0A0H2WPR7
A0A0G0SDX7
A0A0H3H043
F4GGN6
A0A0B7GXB5
A0A0C2CLB6
A0A0N0JLF0
A0A0H3HI64
A0A0R2A6R8
A0A0H3H5U1
A0A0Q5GPL3
A0A0N7JF37
A0A0Q6DGB4
A0A1B8S106
A0A1F6U6E7
A0A1F9XA28
A0A1F6U6K6
A0A1F8TIL0
S3X6R6
G7G2Q9
B7RPM3
C7D4Y8
E6D5U1
E9TF35
G7W9B6
A0A086BR43
A0A086YC29
T4BSD3
A0A095WGH6
N8WDH7
A0A095WB09
A7BAI8
K9YKQ0
U2IGV3
S4MIJ4
A0A0G1ENZ6
A0A101PXP9
A0A0P0NLJ7
A0A0R0MF48
A0A0Q9KHU0
A0A134AI20
A0A0W0NUY3
A0A1G1IEL8
A0A1C7IC07
A0A1B8VUL6
A0A1D8SLC3
A0A1F8TA43
A0A1W1UNZ2
A0A1X1UP48
S3V2P4
S3AQ42
L0H0E1
A0A066TZ66
N8W8Q9
A8GK61
A9B313
K9YRN0
N6V0Q7
W1RZQ1
W3V5F1
A0A0B7GZI3
D6EM97
T4BE93
X0R3B7
S7XDQ0
A0A0E2REF1
A0A101PV42
A0A101PXA4
A0A0M5TIG4
A0A0P0NL84
A0A127EXX2
A0A0S3K5L9
A0A0P0NDX8
A0A136L5N3
A0A1E5GGB1
A0A1F9XHD8
A0A1D8ATW3
A0A1S6J4U5
A0A1W1UA48
A0A1T3D3Y6
A0A1S2VBR1
A0A098G712
E6D9I6
G7EH35
V8C3D7
E6D8K2
S1KWC8
A0A0A6PP05
A2W5K8
S1LL21
B5VXP6
A9AYC0
A0A178GSN5
A0A059KJ98
D0I3K4
J8N1X8
E9TCJ7
B7RJY8
B7RJ61
A0A0A6P709
D4M7Q9
V5M5E3
J8MBJ6
X0N8X0
I2WX85
F9GMA4
A0A066TQU2
J8R930
Q2J9W0
A0A117QK23
S4NSM0
A0A0H2WMS2
A0A0G3XAT0
A0A0C2HX40
A0A162MTN1
A0A0P0NP11
A0A0L7YS76
A0A0G3X692
A0A0C1W654
A0A1Q2CUX7
A0A1Q4AL19
A0A1Q4UHX6
A0A1X1CHC6
A0A1X1UK37
A0A1W9JK86
A0A1S2VDR7
A0A1N7CXV6
A0A1X1C477
V5M8B2
A0A059KRI6
S1LDA6
G9AG43
V5MBM6
E6D7D9
G9ZW67
I8U8M5
X5KZA0
A0A098G3P5
R7FHT4
E6U809
H9UFU3
W3Z2E9
Q2JGJ7
I9DRE9
A0A0C1ZL47
A0A0C2D160
F4GGY6
A0A0C4WKR4
A2VRW1
S7VXU6
A0A0C1WVW5
A0A0C1ZMC3
A0A0J8G880
A0A0C1VW38
A0A101PQV6
Q2JB72
A0A0S8GVK1
A0A0W1L944
A0A136LCA4
A0A1H6SXK6
A0A1H7HYX4
A0A1B8WMZ7
A0A1E5G7U0
A0A1J4QUC4
A0A1C7IAX1
A0A1Q4A7S9
A0A1W6YL31
A0A1X9LJE1
A0A1X9LL65
A0A1V4T6I6
A0A1Q4AFR4
A0A1J4QXE2
A0A1Q4A942
A0A1Q4AMX4
E6U9W6
A0A1X1URQ2
M9MI15
S4NC46
B4SNH2
E8YM84
A0A098G9S5
S3X8U9
E9TCE4
X0MQG0
B4SHK6
D3PKF8
S3WTB3
G9A453
H0A1W5
B7RLQ6
F9GNG1
I8U5E5
A8GA93
X0P1K5
X0QMV3
W1S6Y3
V8BXM3
D6EXB6
B0G9W5
E1L643
W1S022
X5KLJ1
A0A176HDH2
Q5YZ39
A0A0A2SSG9
A0A0A2SQC0
A0A085FIK8
B0G4S2
W1S9N8
D6ECE3
A0A117QIM0
A0A1F3TSU7
A0A124HKR5
R6UPJ5
Q7VVF3
A0A0C1WFH3
A0A0C1ZCA8
A0A117QK10
A0A0N1ADY5
A0A0R0M9W7
A0A0M8RDZ9
A0A1C7IHQ8
A0A1B7I940
A0A1C4QMJ1
A0A0W1L6S7
A0A1E5GE30
A0A1F2Q9D1
A0A1F5S1G1
A0A1C4SIP4
A0A1B8VYM7
A0A1K2HBP1
A0A1H7TQ30
A0A1S6JHK2
A0A1Y4HXY5
A0A1W6VAH0
A0A1S7N6Q0
A0A1Q2CYV5
A0A1Z9TAM1
A0A246K6X5
A0A1Q9U5K8
E6U7Q3
A0A069IN43
B4SRQ0
C7D567
A8GJF9
A0A170PYL3
A0A128F3U0
A0A0G0N9P5
A0A0H3HGM0
A0A0Q6EA29
A0A105TRI7
A0A0W0P732
A0A0Q6DZP3
A0A127F2N8
A0A1D8AWT9
A0A0R1UIF5
A0A0N1AV09
A0A1F7QNW4
A0A1B8RX05
A0A1D8SR24
A0A1E4LFP5
A0A1F3CJU4
A0A1F6N272
A0A1Y5T256
A0A1W6VFX7
A0A1P8WDW0
A0A1Q2CW05
A0A1Q9HIX2
A0A1S6JHC8
A0A1L6RBR4
A0A0S8CEI3
A0A0C1ZVB7
A0A1Q4AC08
A0A0Q5GMP4
A0A0Q5GY17
E1L718
D6E719
G7G070
A0A1M5XN68
A0A1P8WKU6
A0A1Q9XLM7
R7NW57
N8W7V5
V5MDK3
A0A089NZ46
A0A1Y4I2I3
A0A1X1C7G9
A0A175JCE1
D4MAX3
W1RSA3
G9A6F1
A0A1S6J327
A0A1S6J4N3
A0A1K2HDU4
A0A1W9JFJ7
A0A1Q9UJ32
A0A246GR36
A0A1T4KY28
A0A1Y5RS41
A7BCH6
N6W3V3
G9AIV2
A0A089NSY9
A0A0B7GUV8
A0A059KJ38
S1LTL8
R8QYT5
B5W743
A0A098G711
E6D827
E6U7Q0
A0A176S5L8
A0A096BHL6
N8WCN4
E6U7R0
C7D1W6
R6UYP4
S7XES5
C7D2Q8
S4ML38
W1S7H5
B5W7V2
W7ZVQ1
H9UFB8
A0A128FCV9
A0A160U994
A0A0P0NFP0
A0A1C7ICY2
A0A1G1II41
A0A1J4QZI8
A0A1E7RXP6
A0A1F6N3N2
A0A1F9VAK9
A0A1F9V3Z8
A0A1G6IZ81
A0A1Q4UHZ5
A0A1W9N9G0
A0A1Y4M8W0
A0A1Q4TYS7
A0A1Q6F6X0
A0A1F9UVU4
A0A1H7PP73
A0A1Q4AKB5
A0A1J1LEV1
A0A1J1LLT5
A0A1M5SVV6
A0A1Q4UGG9
A0A1Y4ME53
A0A1Z9TBX7
A0A098FZR5
M9M990
G9A6P1
F2BPE7
E1L8K5
R8QRY0
I7IWH0
D3PPG4
E6D4U9
A0A086BXG9
G7G5F7
G7W995
S3YBL2
R7NYR1
R7NYJ3
R7PKI6
A0A085F888
A0A085FDL6
H9UJP7
A0A085F9D5
H3NP27
A0A101Q8H9
W1S4Q0
A0A0C4WRJ9
A2W1J7
A0A0B7GX11
A0A0L7YYP1
A0A0M1J3S7
A0A160UCV7
A0A0C4WMK1
A0A0C4WSF8
A0A0C1VVZ4
S4N3X7
F4GBK3
A0A0C2EH18
A0A160U6J9
A0A0M3V4W2
A0A0C2HLN4
A0A0K8MV50
A0A0Q6EMC2
A0A1B7L859
A0A0S3K3H4
A0A1D8SYC8
A0A0N1AWC4
A0A1G1IA99
A0A1Q9XX43
A0A1Q9UAV8
A0A1G3PC78
A0A1L3SKZ9
A0A1V9WGZ0
A0A1V9WMW6
A0A1W6VJ33
A0A1S2VLA6
A0A1S6JAK4
A0A1Z9LM02
E8YK61
A0A1I6XNF8
A0A1W6YH21
B4STB9
Q7W027
E8YLV7
E8YU96
V5M837
G7ECM4
G7FYE1
D4MAJ1
G7G737
A8F136
E9TMU8
D0SRJ0
I8U7I3
X0NGC7
X0P1Y9
L0GRQ6
A0A0A2EIS8
E9TIC2
I2WTQ5
A9B0J1
A8F9Y5
A0A175J3N7
A0A176RWF7
T0UT69
A0A096DJH4
S7XJS3
A0A0H3HFC2
A0A1N6UXZ5
C6PP86
A0A0M4TKI6
A0A0C1WL19
A0A0C2EAQ0
A0A0Q5HNV5
A0A0W0P5S2
A0A0M9XWD4
A0A0Q5UJ72
A0A0H3H904
A0A0M4SPA3
A0A0M8RIT7
A0A1B8VTI5
A0A1C7IFZ7
A0A1E5GDQ4
A0A1Q9XTF3
A0A1N6WZ79
A0A1J4QZL3
A0A1J5H665
A0A1Y0G2M5
A0A1Y4I7Y7
A0A1Y4M325
A0A1X1BTM1
A0A1W6YT48
A0A1N6SLT4
A0A1T4WHZ2
A0A1W6YKU4
A0A0Q9K176
A0A0M4T6Q6
A0A0W0NB11
A0A0M9XQ28
A0A0W1LAN3
A0A1C7I896
A0A1T4WZS3
A0A1H7JGI6
A0A1G5W641
A0A1V9WDI6
A0A1Q4UKP4
A0A1Q9U6E5
A0A1N7BA24
A0A1Q4UGD7
A0A1J1LPH4
A0A1W9N8Z1
A0A1Q9HAD6
A0A1S6J8T5
A0A1L6R8R1
A0A1Q2CYS0
A0A1Q4U3S8
A0A1S6J956
E8YNM6
A0A223S6I9
B0MVN1
A0A066TSK6
F2BU33
S1KXX1
B3QLP6
V5MDT5
E9T8J8
E9THX3
G7G879
M9MHM7
C7D052
G9ZXD5
D4W8J2
S1LKH0
G7FZ66
I0WKJ9
I9YXJ1
B0G4J5
A9AUL6
A9AVP4
W7ZLV5
A0A086Y818
A0A178GSF8
A0A085FLG4
T4BWG5
A0A0C4WSQ6
N6W467
T0TGP3
A0A098G7K1
L0H0Z3
A0A1B8RW17
A0A1Y4M7I6
A0A1V0QES1
A0A1L3SLD8
A0A1L3SQ51
A0A1W6YJE7
A0A1X4NBM7
A0A1S7N3U4
A0A1T4WTM9
A0A1Y4IC69
A0A1N7BI24
A0A1P8WH83
A0A1Q4AAX9
A0A1Y0G2K8
A0A1W1UJB7
B4SJF0
G9A1X5
H0A3T7
W3XTJ7
D6EVJ7
Q7VX35
A0A175JB06
A3JLY9
S1L1S4
A0A069IYP5
X0S3G0
A0A0P0NM36
A0A0C1Z859
A0A0G3XCX2
A0A0N1AG73
A0A1J1LIF4
A0A1J4QUB2
A0A1J1LSR4
A0A1E7RVQ3
A0A1B8WAY2
A0A1D8SQ73
A0A1F6JVR4
A0A1Q4AN76
A0A1W6VIY8
A0A1G7NGU9
A0A1T4Y5S3
A0A1Y4I491
A0A1Y0FXV8
W1SAB6
D6EF26
R8QW81
A0A0M4SL03
S4ME65
A0A0C1ZI20
A0A166VWX2
A0A1Q4UDK3
A0A1Q6F7U4
A0A1Q9HCI8
A0A1G6HL19
A0A0E2A940
A0A0H2WYP5
A0A1H7YQ12
A0A1B7IDD2
E1LP02
A0A1F3TYJ5
A0A1D8SNI8
A0A1F3TYY2
A0A1F5ZQQ3
G7G4M3
A0A0C1WGU3
W3V371
A0A086C195
A0A086BU05
A0A066U303
A0A0P0NBF4
A0A0Q6ELK3
A0A095VIE4
M9X9L2
J0SP58
A0A223SAB8
Q7VZJ3
A0A246K778
W7ZM00
X0P3Z7
Q7VU54
M9MIE0
G9A6M2
C6PYY5
A0A0C1Z831
H0A7X5
A0A059KIQ8
R7PET9
X5KA93
A0A059KMD0
H3NR20
C7CXC5
A9B5H1
Q2JFE0
D0I5N1
D0I8A2
A0A0C4WP52
A0A0H2WUM9
S7W230
W0DSU1
A0A0P0NF51
A0A0P0NDD3
A0A0H2WS28
A0A0C1Z881
A0A1C4SNU6
A0A128FBG4
A0A0Q5HIF8
A0A0M3V5Z0
A0A1B8WJR1
A0A1G3PP65
A0A1D8AXJ6
A0A1C4KC40
A0A1C4S236
A0A1H7V7B0
A0A1D8SLQ2
A0A1F7GYZ3
A0A1Q4AA34
A0A1Q4AAN0
A0A1Y0FTK6
A0A0A2SUI0
A0A1P8WNI5
A0A1S6J9M4
A0A0Q6DZM8
A0A0G0HRH0
A0A1J4QSX2
A0A160UES7
A0A1P8WPJ8
A0A136KYA7
A0A1B7I9J6
A0A1F9DLY2
A0A1S2VNT2
A0A1S6JF16
A0A1Y0G2K6
A0A1F9UWG0
A0A1J4R4W1
A0A1L3SNI6
A0A1Q9Y2K5
A0A1Q2CVC4
A0A1Q9Y792
V5MGY8
C6Q0A4
S3A4N7
G9ZY08
N9Q7C0
X0NF85
G9A0G1
A2VS93
A0A101QKF3
A0A0E2RAM7
S7X3N0
A0A168V8N3
A0A0H3HBQ6
A0A101Q3Y2
A0A0H2WPI1
A0A0M1JAK7
A0A0N0J905
A0A127EXI6
A0A1C7ICC6
A0A136L639
A0A0N7JF83
A0A127F7F2
A0A0N0JKT6
A0A1J1LQG3
A0A1F5N5K8
A0A0G3XBG0
A0A0W0NKA5
A0A0L7YVU8
A0A1B8RYN6
A0A1C4LJ13
A0A0W1LBG6
A0A0R1UF60
A0A1B8W8N2
A0A1B7ICY5
A0A1B7IEU6
A0A1B7L1N2
A0A1D8SR62
A0A1D8SY77
A0A1D8SZ03
A0A1Q9H9K3
A0A1W9JZY0
A0A1J1LPP0
A0A1W9JL56
A0A1P8WMN1
A0A1Y4I0L7
A0A1X4N8R3
A0A1Q4ABG0
A0A1Y5T7I9
A0A1T4RFH5
E8YGJ3
R8QA15
B5W3P0
S3WS39
X5KRB9
A0A098G490
B3QLI6
G7ED91
S4MEP9
A0A089Q4F5
Q7VU18
B5VVC1
A0A095VAA8
A0A178GT10
E2PEM0
X0MKI3
N6W5F4
A0A0G0SGS0
D4W4U3
N6V2W5
V8BTB0
A0A124HP34
A0A0A2SYI0
A0A0A2T605
X0R9N8
N6V9Q5
H3NLN4
A0A170PV46
F4G435
A0A0H2WP03
A0A0B7GXH2
A3JP99
Q7AQ11
A0A0C2DPS5
A0A128F5T0
A0A160U3R5
A0A0P7G0L6
A0A0Q5USG9
A0A160UFD9
A0A0W0NJH7
A0A1B8WB34
A0A1F8IGK4
A0A1F3X7E5
A0A1D8SS26
A0A1F6U2A8
A0A1G6PIE0
A0A1D8SYK0
A0A1Q4AG29
A0A1Q9UE11
A0A1V2YGW9
A0A1Q7K540
A0A1S6JH23
A0A1S7NDF9
A0A1T4K4L6
A0A1Y5TV09
A0A1X1CCQ9
A0A1Q9UIP4
A0A1Q4A8M6
A0A1W6VK66
A0A1Z9T909
A0A1S7MWB7
A0A1W1UJY0
A0A1Q9XZH5
A0A1G1IEU5
A0A1H7SA07
A0A1B8RW09
A0A095VII6
B0G4R5
A0A1I7DU77
A0A1V9WJ96
A0A1Q4AL83
A0A1S7NFM9
D3PLD0
X0NER5
E6K2F6
F2BSN5
E8YME2
G7EH07
A0A1T4X662
A0A1G6RNZ9
E1L8H6
S3XX14
B5W467
A0A1I7DSY7
E8YTZ7
H3NE81
T4BX46
D3PRB7
A0A175JBP8
W3XZW6
H3NCE1
E9TCF5
A0A066U5S8
J8LYL2
N9Q7Y0
A0A095VJ17
A9B371
Q5YXF1
D6EPI1
B5VZI2
W3VDR1
A0A175J729
N6V488
A0A085ERC5
A2VQ29
H3NDZ4
A0A0Q5HL73
A0A127EUE9
A0A1B8VYA5
A0A1D8SLI7
A0A1F6E4B4
A0A1F6EAB1
A0A1F9VE13
A0A1F5ZPG5
A0A1M5XF09
A0A1W9JRK3
A0A1W1UIT7
A0A1Y4MDB4
A0A1X1BS78
A0A246KH08
A0A1T4XZS8
A0A1V9WJH2
A0A1X1C133
A0A1X1URQ0
A0A0M4TY29
A0A1Q9HF81
A0A1Q9HNH1
A0A1S2VAW7
A0A1S2VCP2
A0A1H7XB93
A2VYG7
A0A1S6J308
A0A1H7HFK8
Q5YU85
A0A178GTJ6
A0A089Q608
A0A101PRB5
A0A066U8Y1
A0A0Q5UVH5
S7XAU5
A0A0C2CVH0
A0A1C4M754
A0A1D8ATM1
N6VUD3
G7FXK0
E9T9F5
A0A1C7ID80
A0A160U2U1
A0A0H0YPC6
A0A160UIZ2
A0A0L7Z450
S7VUU9
A0A0A2STV4
Q5Z0R6
A0A1L3STP5
A0A1L6RDZ0
A0A1S2VJQ9
A0A1S6J5Y2
U2I938
A0A0C2A4L4
A0A0C1Z7Y5
A0A101QJ73
A0A1D8SLA1
A0A1W6YME2
A0A1X1UYZ5
A0A1H7TC73
A0A1K2HFI2
A0A0M8RUJ4
A0A1S2VQ82
A0A0M1J910
A0A0Q6CWL0
A0A0Q9K6V4
A0A1X1BXS2
A0A1X1C6C1
A0A1H7FH05
Q5Z0L7
A0A1H7WVE3
A0A1J1LG27
A0A1S6J5D4
S3AVD6
A0A1Y4MCJ8
G9AC26
W7ZQJ5
E6DAK5
X0NC37
A0A0H2WPE3
D0I9G9
S7W029
A0A059KIX0
C7D3W7
A0A0N1AIE1
A0A0N1ABD3
Q5YNU5
K9YIR1
A0A1C4LNH0
A0A168RYT8
A0A059KNM6
A0A1W6VG45
A0A1S7MMS5
A0A1Q9XX37
A0A1P8WKT0
A0A1Q9HRQ6
A0A1Q9Y5W2
A0A223S350
A0A1T4XE24
A0A1Y5SS05
X5KNB2
V5MHU1
E8YK98
A0A0C1VSH8
J9YW95
E6DA06
E8YR03
R7PK60
A0A066U6R1
R7P234
N6W4P5
Q2J4H9
A0A076LSA8
R7P2Y5
A0A176S0V4
A9B8K0
W3V8P1
A0A166W536
C9RB28
A0A0A2T857
E2PII4
A0A066TQ30
S7VRR3
S4NPW2
A0A0M3V5S5
A0A0N0JP03
A0A0N0S9E0
A0A0M8RC52
A0A0S8GTG2
A0A127F278
A0A0M9XP36
A0A127EZ09
A0A1C4N825
A0A1H5J3D2
A0A1S6JH66
A0A1F9XKY7
A0A1G6PQZ8
A0A0M8RX78
A0A0N0J9H6
A0A0M4SUG6
A0A0N1AE97
A0A0W1L178
A0A0Q9KES2
A0A1F3CB24
A0A1F8IRV4
A0A1B7L1B7
A0A1E5GNK1
A0A1F8TF80
A0A1F6N309
A0A1Q9H9A8
A0A1S7NFJ0
X0N1Z0
B7RH39
G7EGT4
A0A086YAJ9
A0A176RSS3
H0A2U4
K9YHZ3
E8YHB5
J8MCT7
M9MK10
A8GMH2
S4MKH4
S4MQX3
X5KIX5
A0A0C1TJV9
A0A0C4WVY2
A0A0P0NBV9
A0A0N1AHS3
A0A0X7BCF4
A0A0E2AAS6
R7NWA8
A0A066UDC1
A0A086BYB1
S7W0L4
G9A2J2
W1S500
A0A0C2HRQ1
A0A105TSL5
S7VTU4
A0A0C2CZV4
C9RAV6
A0A028EA09
A0A0A2SWX6
A0A117Q9G9
A0A0B5KJB1
S7WZK4
A0A160UGC3
A0A1K2H5D6
A0A1F9XLR6
A0A1G1IE57
A0A1F9V9H2
A0A1P8WHV3
A0A1V4T410
A0A1P8WNG9
A0A1J1LLI0
A0A1W6YLD5
A0A1Y5S3H0
A0A1X1C8J3
A0A1Q4A9Q0
A0A1Y4HYC3
B4SPB4
Q2J810
F2BSK0
K9YIF6
D2NRN5
A0A246GMR3
E1LJR5
A0A1Z9LSA4
G7G5Z8
V5MGP2
S3Y8K2
R7PEM5
A0A0A6P7Q4
A0A086C1R4
A0A1W1UMW4
B5VYI5
A0A119A8F9
A0A1J1LPZ0
A0A1C7IHB4
A0A1B7KYI2
A0A0G3XC31
A0A0G3I879
W0DX58
A0A0C1W9Q8
A0A0C1Z0R1
A0A0C2EF58
A0A0P0NL53
A0A0E2A937
A0A0G0IT61
A0A136LMK9
A0A1V9WSM1
A0A1D8SPN5
M9MLA2
A0A0C2HVT0
A0A0C1ZAS2
A0A0C1ZE98
A0A166TTQ6
S4NRW0
A0A0A2SV34
E9T9Y7
B7RLG9
C6PXT7
A0A0Q5UNX6
A0A0C1W9Z2
A0A0C1WBU7
S3UVV7
A0A0W0NWG7
A0A0W8HJ09
A0A1B8W127
W1S7J2
B0MX34
A0A1B8VW73
A0A161K2Q5
A0A0R0M823
H9UFQ0
A0A246GMG7
G9AHB2
B0MW43
R6UU52
A0A175JB13
S1LB94
A0A095WLQ7
G7EGX5
A0A069IS16
A0A175J273
A0A178GVG6
A0A1J4QQ21
A0A1D8SRQ0
A0A0E2RXG4
A0A0Q5GHP1
A0A0R0M5K5
A0A0W0NT77
A0A127EVH3
A0A0P0NKT5
A0A128F5J2
A0A0N1ASP6
A0A0N1L0Q2
A0A0Q6EEG6
A0A1B7I8S3
A0A0W8HEE0
A0A1F6E6C0
A0A1F8IM93
A0A1P8W8Q3
A0A1E5GCH9
A0A1J4R3J5
A0A1P8WAQ1
A0A1I4EXR3
A0A1I7ELM6
A0A1I5S5I7
A0A1Y5TGZ1
A0A1Y5TSU3
A0A1Q2D1Z9
A0A1S6J526
A0A1Y5SXN8
A0A1V9WMX0
A0A1S7N2P0
A0A1W6YFW7
G7FWN5
V5MHE7
R8QQI2
B5W9E9
A0A0A6PMA4
S4MEA0
A8GQ87
S1M9K9
N8XT20
A0A096BIZ8
A0A0C2CXF5
A0A170PUY6
T4BVA3
W1S992
A0A0B0BVH9
A0A0G0SDK6
A0A0S3JRY2
W1SBV6
A0A101Q9C0
A0A117QJU3
A0A0G3XAM1
M9X999
C6PXT3
V5MH24
L0GVQ6
H9UKY5
G9ZTZ5
Q5YRP4
A8G9D5
E2PFC9
J8QFE2
I0WD83
W3YZQ2
B7RMX6
A0A085FJV7
A0A0G3X470
A0A0S3JVE9
A0A0C2DHI5
A0A101Q3J1
B0MWL5
B7RR77
A0A176HFN9
I2X251
W3XWT8
H3NQ53
T4AVJ9
B0GA90
A0A0A2SQ74
B5VVH6
W1S414
C6PUP5
A0A0A2SQV7
A0A101QLE2
D2NSN0
D6EN49
A0A101QBU4
A0A0G0SIV8
A0A0Q9KPB7
A0A0S3JT53
A0A0L7ZFE4
A0A1S6JG72
A0A1Y0FTF9
A0A1Y5RH81
A0A1J1LN13
A0A1X1CA39
A0A1Q9UDK2
A0A1S2VNP0
A0A1Z9E147
A0A1Y5S6Z7
A0A1V9WDN6
E8YIK5
S3A396
X0NWA8
A0A066U0U7
J9YVV4
N8XKZ3
B0MUW4
U3GM67
A0A175JAD8
A0A076MB40
D0SN92
S4N0J4
A0A170PZL1
S4NJX5
A0A101Q3G5
A0A0H3HBT8
A0A0Q5UAV4
A0A0R1U8M3
A0A127EQZ1
A0A0R0M9R2
A0A160UIR3
A0A1F9VAP8
A0A1J1LI12
A0A1D8T008
A0A1E4LGY4
A0A1S6J8B1
A0A1Q4UKA0
A0A1S7NBM5
A0A1Q7K8L2
A0A1Q4TY75
A0A1W9N6G2
A0A1X1C727
A0A066U0C6
W7ZX00
A8F9W6
I2WS69
Q5YUQ9
Q5Z0T5
A0A028E300
Q2J8Y2
W8ADS6
A8GQ22
A0A096BJZ4
A0A0B7GQA7
C9RCM8
A0A0C1W5P8
A0A101Q8S7
A0A0G1N430
A0A166UX08
A0A0E2AP32
A0A0Q9KCV2
A0A0W0P8E9
A0A1F9V0Q3
A0A1E7RXR1
A0A1D8SWH0
A0A1G6ZBS8
A0A1C7I583
A0A1C4HT03
A0A1Q4AM10
A0A1Q9HAK2
A0A1J4QSF4
A0A1G3PR77
A0A1P8WR02
A0A1D8SUP1
A0A1D8T0F8
A0A1G6GJ42
A0A0G3I3J8
A0A1B8W0V6
A0A160UIY7
A0A128FAX5
A0A136LLH2
A0A1E7RUU9
A0A1F9V9R7
A0A1E7RWD2
A0A1F5ZRV3
A0A1G3Q733
A0A1W6YM31
A0A1Q9U8C7
A0A1S7MGE6
A0A1P8WIU6
A0A1X1V2Z3
A0A1X1C3Z4
B3QQ35
R8R222
S3WS35
R8R1T7
E9TG46
G7EBF7
E9TEF3
B0MWW1
I9SX01
B0GAB3
A0A085EUK2
A0A069IP50
X5KZ65
A0A086BTL4
E9TMA0
A0A096BF24
A0A089P2I7
M9LV52
D6EAI2
A0A066UBU7
A9B942
T0TGK6
A0A069IN09
A0A076LZA0
W3VBJ7
A0A124HN18
I2WQ70
A0A178GV45
A0A0A6PJA1
A0A117Q9C7
A0A176HE13
W3V6T0
H3NEB3
A0A0M8RI76
A0A127ERJ7
A0A0M8RJ01
A0A0M8RKF9
A0A127F455
A0A0M9XNG3
A0A0P0NBG8
A0A0M8RHI4
A0A1B7IG51
A0A1F6EAM7
A0A1Q9HER0
A0A1Y5SH74
A0A0C2D5V6
A0A0C4WHW0
C6PNM6
S4MJ56
A0A0Q6E1S8
A0A0Q6E1W3
A0A0Q9KCV9
A0A1B7ICZ7
A0A0L7YU53
A0A0P0NDY1
A0A134AF30
A0A1G3Q005
A0A1H7TRA0
A0A1W6YMD4
A0A1K2H7W7
A0A1S2VH29
A0A1H7XT09
A0A1S7N7A2
A0A1V2YG59
A0A1Q9HQI4
A0A1N7BAS6
A0A1Q4UIB0
A0A1Z3LVJ3
A0A1T4NZ55
W7ZVH2
R8QXY6
C7CWX3
B5VU26
G9AH32
A0A1B8RWG3
A0A1B8WKZ5
A0A0M8RYE5
A0A059KR01
W7ZS91
A8GKV8
A0A0W1L082
A0A1B7IKQ0
A0A1B8W7I4
L0GVS8
A0A176HKZ9
A0A1H7NP09
A0A1Q9HRG2
A0A1W6VLM2
A0A1P8WRW9
A0A1Q2CZU4
A0A1Y0G376
A0A1Q9XKQ9
A0A1Y4I692
A0A1N6V316
A0A1Q2D239
A0A1S6JGZ7
A0A1S2VHG2
A0A1V9WKJ4
A0A1W9JXU5
X0NFS8
G7W6A7
I8U8C9
B7RI12
S7VU69
A0A0M9XVM4
A0A0H2WYY5
A0A0H3HCM3
A0A128F870
A0A0M9XT30
A0A0W1L0I9
A0A1F9UXR1
A0A1D8SMM7
A0A1S2VGN3
A0A1S2VQ72
A0A1Q4AG12
A0A1X9LK16
A0A1H8AX66
A0A1W1UI24
A0A1P8WC27
A0A1Y0FW59
S3AT10
K0YGM6
A0A0B7GX37
A0A066TZW0
A9B788
H0A7C8
A0A0A6P7R8
A0A0A6PEP5
W7ZJ29
A0A059KK00
D0SL73
A0A089NSQ8
X0MUB9
A0A086Y0Y2
D4M9Z4
A0A095W7C4
H9UI78
D4W4F3
H0A097
G9ZV74
A2VV50
T0TFK6
A8GB89
I0W908
N6W159
Q2JGK6
T4ASI4
D6EL66
H3NDS4
A0A0E2ATP8
A0A166UJB0
S4MKK6
S7W2D3
A2VX34
A0A105TRR3
A0A101Q984
A0A1G6HGQ6
A0A1H6UC32
A0A1I4H8H9
A0A1F5N1T2
A0A1S6J3F6
A0A1Q4AFB4
A0A1Q9HNX1
A0A1F7QKG6
A0A1N7BE57
A0A1H7T056
A0A1Q9XRS9
A0A1S6J225
A0A1S7MI95
A0A1Q9XK29
A0A1S2VPP3
A0A1Y5TTS6
A0A1W1UT78
A0A1X1BY58
S3VBS8
G7EC82
B4SMT0
V5MCF4
G9AHL0
A0A089NYF8
A0A0C2D0T7
G9A2M0
A0A089P0I8
A0A0A6PD38
A0A0C2EHG8
D6EY49
A9AUU4
N8XSM5
A0A176RT17
X5KI84
A8GAK8
N8WGN0
A0A096CUN6
T0T784
A0A0G1J4X5
R5PQ32
A0A0H2WSU6
A2VVP3
F4G4I7
A0A0W1LBQ8
A0A0N0JMT1
A0A0N1ATD6
A0A0X7BC13
A0A1B8WL52
A0A0S3K5A6
A0A0P0NCS2
A0A1F2XRL0
A0A1C4QPX5
A0A1C7I926
A0A1B8WKI8
A0A1B8VW43
A0A1B8W407
A0A1D8STT3
A0A1F2XSW5
A8FER9
J8QN18
A0A069IRK7
G9ZUJ2
A0A117QIV6
S7VSY0
H3NRC1
R6V346
V8BQ45
Q7VWN4
A0A0H3GY95
A0A0H2WYY8
A0A127EX85
A0A160UDB3
S4MMA6
A0A0N1ARW9
A0A1F8THV6
A0A1B8W3U9
A0A1E4LFE1
A0A1E5GLW3
A0A1F7GXA5
A0A1F9V5D3
A0A1T4XWD2
A0A1Q9XTK9
A0A1Q4AK90
A0A0J8GIR6
A0A0L7YNY4
A0A0X7BEI8
A0A1Q9HN85
A0A1Q4A746
A0A1X1BZ45
A0A1X9LH10
A0A1W6VJG0
A0A1Y5S7X2
A0A1Y0FZB8
A0A1Y4M7F8
A0A066TXI8
A0A0A6RVB8
G7G6L8
B5VWC0
A2W4P9
E8YJE5
R7PNB0
G7EG44
W3V655
A9AUG8
E9TCR3
A8GJ60
S7W329
A0A076M0A7
A0A028ECW2
B5W7V5
A0A0C4WR80
A0A076LU76
A0A0C2DDW6
A2VQ36
A0A0P0NFL1
A0A109V5A1
S3X3P3
W7ZE43
A0A066TQK2
F2BUM5
M9XDI6
D4M9R3
D6E9A0
A8G999
A0A095UBV1
A0A095WPE4
I2WS55
A9AWR8
H9UHL0
A0A0B7H2Y7
A0A0E2A881
A0A069IMZ7
A0A117QAE7
H3NNP3
W3Y8H4
A0A175J5F7
N6V9B5
A0A066TYL0
A0A066U9Z6
I9P138
X0NCZ1
E9TJ94
H3NFP7
A0A0C1W3F3
R7FKW2
H3NL48
B0MYV7
A0A066U001
N9P1J4
A0A0C1TRQ7
A8GGT6
A0A175J7H8
H3NNK6
A0A176S2L5
W3V5P0
A0A085FB62
K9YLU9
W3Y8M6
A0A0B0BWY6
S4MMJ6
C9RAM5
U2I818
A0A0G1H2I8
A0A127F5W6
A0A160U5W4
A0A0X7BB74
A0A127EQ39
A0A0N1AR68
A0A0G1J652
A0A0M8R9D6
A0A127EQN4
A0A1B8S205
A0A0X7BDJ5
A0A0M4STQ4
A0A0Q9KDS9
A0A1C7I795
A0A1F3CB17
A0A0W8HDM9
A0A1C4MZH0
A0A1H7WQ35
A0A1D8AT14
A0A1B7L8N7
A0A1J1LNR4
A0A1Q4UBF8
A0A1I7C7S7
A0A1G6HIC0
A0A1G6U6J0
A0A1S7NF59
A0A1T4WNV3
A0A1Y4I1W7
A0A1V9WCD4
A0A1Q4UJW1
A0A1Q9UB96
A0A1T4XH82
A0A1J4QX83
A0A1T4MQ87
A0A1X1C3I5
A0A1S7N0Z3
A0A1X9LIP5
A0A1T4XWG3
A0A1X9LJP8
A0A1Y4HYK7
A0A246GU33
A0A1Y5RK15
W7ZK53
D3PPA0
D4MB05
V5M3R7
A0A059KNP7
D2NRC4
G7W6W8
S3A2V7
D2NS45
A0A066TXG8
I2WVL8
B7RNY4
N6V107
A0A095XB80
C7D1R2
Q2J6Q5
A0A0L7Z3E4
A0A246GUC1
G9AH72
U2IQ80
A0A1X4NB86
A0A223SCZ2
E1L7M0
A0A1I5AFP9
A0A0A6PE08
D3PNW7
D4M909
G7W8U3
R8QD25
S1M5V7
S3ALJ0
A0A086C399
E9TK33
F2BTY8
G7EEP7
A0A0A6P500
A0A089NYH8
A0A0C2CUP7
E9T8D9
A0A175J9N4
A0A125RG65
H3NCF7
S4MDU5
S4MY15
A0A175J6C6
A0A168TWI2
A0A0C2D4D2
A0A0C4WMW6
A0A0C4WRH7
A0A117QCA6
A0A0A2SV69
A0A0G3X764
A0A0H3HC33
A0A117QBP9
A0A0C1Z3Q2
A0A0C1ZL88
A0A0P7E6L9
A0A0L7YKK8
A0A0R2A9T2
A0A128F3H9
A0A1J4R213
A0A1D8ASX9
A0A1G6HJG8
A0A1F6N3C0
A0A1E7RVF2
A0A1G5UUX7
A0A1F8T4X8
A0A1F9UTU8
A0A1Y4HV27
A0A1Y5S6P3
A0A1T4KWL8
A0A1Q4ALK7
A0A1N6S9J8
A0A1Q9U8W7
A0A1J5H6N9
A0A1X1UJH0
A0A1Y4MJZ9
A0A1W9NA32
A0A1W9JY24
A0A1Q6FCV2
A0A1X9LMR2
A0A1M5YLZ5
A0A1V4T0D6
A0A1S2VCR2
A0A1V9WKG2
A0A0D4CMZ1
B5VX97
T4BRZ3
C6PS55
A0A0C4WJX5
S4M7G3
A0A0S3K0U0
A0A0C1Z581
A0A0E2RFR6
A0A0J8JA49
A0A0N0JKX0
A0A0M8RFH2
A0A0W8HCD3
A0A1B7L3K6
A0A0M9XV94
A0A136LLT4
A0A0M9XV88
A0A128ETC7
A0A1B7L7Q6
A0A1B7L0A0
A0A1C4NE31
A0A1F7QJT9
A0A1G5W368
A0A1H7ZSP4
A0A1S6JEN5
A0A1Y0FSH7
A0A1M5YCN9
A0A1W6YML0
A0A1G6KQ63
A0A1S7N582
A0A1T4K1Y3
A0A1Y5SPJ8
A0A1Y4HZ36
A0A1Z3LV93
A0A1L3SYI2
A0A1X9LM65
A0A1T4QX81
A0A1Q6F4Q3
A0A1Q9UI99
V8TND7
R8R3S8
A0A095UJS8
E8YKE5
A0A086Y6Z6
E6K1T3
A0A086BXD5
A0A028DLJ4
B0MW52
W7ZCJ9
G7EHH9
E1LMY2
E8YQ49
B0G3E5
N9NYB5
A8GM84
A0A089NXM1
B0G921
A0A0C1W7G0
A0A0C2HIK3
F4GDD6
A0A160UIX8
A0A160UKM8
A0A0M9XPX3
A0A1B7L6D6
A0A1F3X2F9
A0A1D8ATH4
A0A1H7IVV1
A0A1H7HNK6
A0A1B7IK72
A0A1X9LM89
A0A1J4QYC7
A0A1J4QXK6
A0A1T3LZT8
A0A1T4WUV1
A0A1Y4M3T1
A0A223SBE3
A0A1V9WM40
A0A1V9WCM1
A0A1V9WVG5
A0A1W1UBF3
A0A1X1V037
A0A1X1V0K0
A0A223SDC6
A0A1Y5TJI7
A0A1V9WC39
A0A1Y4M4T6
A0A089P3J4
E6K0Z5
S3V3C8
J9YVU5
S3UYA2
G9A3U9
A0A0C1W455
A0A066U666
N8XP64
X0NFB1
A0A086BYD5
R7PMN2
D0I6K9
A0A086BZI1
A0A066TZE1
Q2JAV6
A0A0C1TV12
J8MJL3
A0A0D4CJW2
T0USQ3
A0A0C4WT11
A0A1E7S3D5
A0A1D8SMY4
A0A1D8SL22
A0A1H7S8B8
A0A1F5ZRU4
A0A1P8WC31
A0A1X9LSP6
S3WUP8
N8WG41
I9P2R0
A0A178GXV4
B3QLF0
V8C2F0
B5W6Q1
C9RA05
S4MZV9
C7CWZ7
Q5YWL9
Q2J7K6
A0A0A6S7Z4
X0MPY9
A0A085FDM2
A0A0B0BT11
U2IDV0
A0A028E3A3
A0A128EYI8
A0A0Q6DVS6
A0A0S8GX83
A0A0C1XGI0
A0A0H2WZA7
A0A0R0MAA3
A0A0S8GR10
A0A101QM81
A0A0W1L9N7
A0A1B8RVZ7
A0A0Q5V021
A0A0C1VTR4
I2X2G5
D2NU68
B5W4H2
S3AWP4
A0A1W9NAC9
A0A1V9WD52
A0A1P8WK13
R6UN12
R5PUY4
D6EVE4
A0A176HIE6
A0A176S2S3
T0TH11
J0BQT8
T4AUF9
Q2JBG5
T0TCX0
T4BYR4
A0A0A2SU57
Q5YV64
D0IB14
A2W1K5
A0A0H3H4A5
A0A0Q9K9S9
A0A160UHW8
A0A0R0MCU2
A0A1V9WS97
A0A1S2VA33
A0A1D8SXD5
A0A1F2XTG5
A0A1Q4AXU8
A0A1Y4M703
A0A1T3DKK7
A0A1Y0FWY1
A0A1V9WPK8
E6JZ20
G7EKL4
E1LPM7
H3NFE4
A0A0C2CVA0
A0A086C1K9
E9TLJ1
N9P077
I2WQM8
I8U3E8
G9ZWQ5
A0A066TZP4
A0A089NPL8
B7RHI8
A0A1F9VB88
A0A1G3QI88
A0A1F9XJV6
A0A1G3NZH8
A0A1L3SRB2
A0A1T4Y9F0
A0A1J1LFT7
A0A1H7UQ45
A0A1H8AEN5
B4SM21
N9QNT6
A8GB39
I8UD90
A8F1S3
A0A069IPW6
L0H0R0
Q7VTR5
L0GRW0
Q2JGM6
A0A085FBB9
Q2JFN8
A0A076M247
A0A176S672
K9YHD6
A0A085FEM4
X5KK32
A0A1C7IAF8
A0A1E7S3W8
A0A1H7WDW6
A0A1G3PXI1
A0A1Q2CVR9
A0A1Q4U3Q7
A0A1S2VPU5
A0A1S6JGE2
A0A1Y0FTP4
A0A1S6J6T2
A0A1F6E4W5
A0A1Q6F5W4
A0A1Q4A7H5
A0A1X4N6M3
A0A1X1C6E8
A0A1Y4HYF5
A0A1X9LNP9
A0A1V9WD65
A0A1V9WP98
A0A1V9WQN5
A0A223S3D7
E6D676
E6U5Z4
J9YTQ8
E6D9T4
E9TCF6
V8BXW9
X0MN87
B7RJK4
A0A086Y301
A0A176RZI3
G9ZWU9
X0R8R8
V5M7Q4
A0A1Z3LU70
B4SPR0
C6PV97
Q5YMN8
R6UZG8
M9MM10
A0A0A6PB35
F2BP68
A0A069IU20
S7VUH2
A2VR23
S7VV78
A0A0B5KZQ2
A0A0C1T4P6
A0A0H2WRR3
A0A0G1J4T3
A0A0H3HDU5
A0A0N0JEQ0
A0A160UMC3
A0A0N1ASX9
A0A0Q5GU25
A0A1C4NYF6
A0A0M5MGN2
A0A1D8T1C0
A0A1W9NAP7
A0A1Q9Y2B2
A0A1S6J9S6
A0A1S6JDU7
A0A1J4R7I0
A0A1Q6F2B1
A0A1W9JZL0
A0A1X4N5Y1
A0A1T4LCP9
A0A1Q9UFD7
A0A1Y0FVI8
G7WHF0
S1LHA4
B5VWN5
G7W9T8
D0SM21
R6UA87
B5W1W1
U2IEW7
A0A0B7GPV2
A0A0C1ZI84
T4BRB3
D0SLP7
A0A1J5H499
A0A1H7VVI8
A0A1V4SZW6
A0A1Q2CW52
A0A1Q4U503
A0A1X4NAH0
A0A1Q4AAV1
A0A1V9WCZ9
A0A1S6JA78
A0A1V9WT58
A0A1X1CDE9
R8QBQ5
G7G2T7
D3PTC2
M9LU34
W7ZUH4
D2NRA0
Q9CBH4
A2W581
B7RFM5
C7D0T3
H3NMT2
N9P6S9
V8BQ09
F4GD64
V5MGT6
A7B937
S7X475
A0A166WAU7
A0A128F0Q8
A0A127ENL2
A0A0Q5H658
A0A0S3JTA2
A0A0C1W9W8
A0A0W1KYK3
A0A1B7IC37
A0A1X4ND38
A0A1S2VPX3
A0A095U9M1
A0A0G0K339
V8BU33
A0A117Q8V5
S4MTG4
A0A028E709
R6UW55
A0A066UFI2
R8QBH0
M9X6Q2
B5VWH7
A0A089NTQ5
S3X6T4
B7RM51
A0A127F4I4
V5M570
A0A0C1SYX6
A0A0C2CQ74
N9QN79
I2WZY8
Q5YYA8
A0A0A6P2K3
E6U5F7
G7G1R3
A0A1B8W7U3
A0A0M8RNG7
A0A0S8GZ40
A0A0J8GKL7
A7BCC0
C6PN08
C6Q2M6
A0A1B8WIH6
A0A1C4MRR5
A0A1C7IHB3
A0A0N1AE69
A0A1B7KY40
A0A1F3TVC2
A0A1B8S5H5
A0A069IQV2
A0A0E2RB09
A2W1Y2
A0A0M8RLF0
A0A0N1L016
A0A0P7F3K2
A0A0Q6DTK1
A0A0Q5HRI0
A0A0S3K5T2
A0A0M8RUZ6
A0A0W1LFN9
A0A1B7KZK0
A0A1X9LRQ1
A0A1Q9HH95
A0A1J4R7A2
A0A1M5XRM9
A0A1D8ASD7
A0A1F8IHR9
A0A1N6Z3X3
A0A1Q9Y0Q7
A0A1J1LF97
A0A1V4T0H0
A0A1Q2CY43
A0A1Q9HMV9
A0A1W9JNK2
A0A223S542
A0A1V9WK15
A0A1Q9HJS0
A0A1W9N8M3
A0A1S6J7J2
A0A1V9WLW7
D4M7S4
A0A086BWW4
T4AUB3
S4MI62
S7XED6
A0A0C1Z1H7
A0A0G0UDC8
A0A0S3K5Z8
A0A0S8GVR8
A0A0W0P7Q4
A0A1B8W0V2
A0A1C4LM16
A0A1C4M2X9
A0A1J4QY93
A0A1D8SNB6
A0A1L3SQS7
A0A1H7WE74
A0A1J1LQK0
A0A1W6YIY2
A0A1Q9XL29
A0A1X1CA73
A0A1S2VNR2
A0A223S086
G7WAI4
S1M977
E1L5Z9
A0A066TP64
J8R0D5
N9P608
N9QHM6
S1MJ11
B7RMG8
D0SKB9
H0A6Z7
A0A066TYQ5
J8QE06
A0A086BT99
B0MZZ1
A0A0C2A405
A0A085FFH9
A0A085FM48
B0MV53
W3VCT1
A0A096CX95
A0A095WTS2
A0A098G785
J0BQW4
Q5YNW5
H3NM01
A0A0C4WTU2
A9AXC9
A0A085F6A8
A0A0D4CLH7
W1RSL8
A0A1F9XK78
A0A1G6RQF2
A0A1H7F1P0
A0A1B8S120
A0A1D8SVS5
A0A1E5GGP3
A0A1G1I9I1
A0A1Q4U107
A0A1Q6F3C1
A0A1S2VM49
A0A1Q9U7Y2
A0A1S7M3G0
A0A1Q4U0X6
A0A1Q4UHG1
A0A1L3SWI1
A0A1Q2D2L2
A0A1Q9XTU2
A0A1Q4UH34
A0A1T4WQ07
A0A1Z3LXJ6
A0A1W6YM84
A0A1L3SVR5
A0A1W9JYM0
A0A1X4NAI1
A0A1S7M3N9
G9AI48
V5M886
E1LP68
R8QC48
W8A1I7
B5VWX6
A0A086Y5A7
Q2JDY0
C6PQJ6
J0BVK0
N9QJS9
E2PFX8
I9Z4W3
A0A175J452
W1S434
A0A101PQU0
Q7VYT5
A0A0C4WJD1
A0A0M5TIL5
A0A0S8GQR0
A0A136L6J4
A0A1B7L2Q5
A0A1C4K8J5
A0A161JRW3
A0A1C4N5M0
A0A1P8WP76
A0A1D8SPH2
A0A066TWB3
E9TI28
Q5Z3K2
V5M867
A0A1X1V384
B0G6E6
G9A1R0
J0STU1
A0A1W6VCG4
A0A1X1C930
A0A028E4T7
Q7VYT7
W1S8F2
A0A0C2D6V2
A9B2W8
A0A0E2AHE8
A0A085FE65
E8YU58
D0IBU7
E6D405
A0A0W0NWN6
B4SRP1
A0A0G0KYX2
A0A0Q5UGC1
W1S8X5
A0A1H8BWY6
A0A0H2WX25
A0A0P0NJN8
A0A1T4K611
A0A1E4LSU7
A0A160UE66
B4SNV2
N6W3K0
A0A1V9WGM1
A0A0Q5UGK5
A0A1B8RVV5
A0A1X4N4A7
A0A069IQX2
D0I7L9
C6Q1B0
A0A0E2ACJ6
A0A0G1JE83
S7VU65
A2VRY6
A0A166W651
A0A0C1ZLH1
A0A0G1HLN4
A0A0M5MJI1
A0A0N1A9K9
A0A0Q5GXL5
A0A0Q5UZT7
A0A0W8HCC6
A0A0R0MG75
A0A0Q5USG3
A0A134AFX1
A0A1M5W7L3
A0A1B8RVG5
A0A0W1L221
A0A0W0NM28
A0A1B7L5F7
A0A1D8SRA7
A0A1H7JA27
A0A1G1Z820
A0A1V9WUV3
A0A1L3SQY2
A0A1X4N8J1
A0A1Y5TRJ7
A0A1V9WDC0
D0I5R9
I2WSA4
Q5YSG0
A0A076MAP8
A0A095VMU3
A0A176RZX2
A0A0G0KAT4
W1SCI9
A0A0R1UI16
A0A0W0NNN7
A0A0W0NCW5
A0A1B8WBE8
A0A1F9UVM6
A0A1L3SZ30
J9YWJ4
A0A1F3TU71
A0A098G1M6
D3PQV7
B3QPJ3
C6Q111
J8M570
A9B6L9
B0MSF4
D4W2F4
S3V364
M9LV60
N8XKF8
A0A066TT41
A0A066UAZ9
A8G7U4
M9LVG2
D0SHS0
A0A0J8J6R6
A0A128FBU3
A0A0Q9KFK8
A0A0G1GXR0
A0A0H2WWN6
A0A0G0RJ35
A0A0G3X7F6
A0A0H2WX17
A0A0X7BBM2
A0A0L7YYW9
A0A0Q5UI27
A0A127EV10
A0A0P0NJF8
A0A0N1AV54
A0A0W0P914
A0A1B7IGM3
A0A0Q5UIY0
A0A1B8S2I8
A0A0R1SYL3
A0A1B7L4N7
A0A1B7IU31
A0A1B8S1S2
A0A1B7I7V5
A0A1B8S804
A0A1F9V389
A0A1F9UX46
A0A1F9V451
A0A1I7ECD5
A0A1F9V429
A0A1D8SUU9
A0A1E4LGV4
A0A1F9DNP0
A0A1G1I6Q3
A0A1H7XLF8
A0A1X1V3E8
A0A1V9WX24
G7G1V3
S4NT15
A0A1I5GJ67
K0YTB2
A0A066U4D4
A0A089NMU9
A2VUL5
B7RM30
E6U785
G7G415
A8FHN6
Q5YW57
A0A175J0S8
C7CY30
A0A098G484
J8R4T6
X0MWI7
A0A086C0S3
D0I8E9
A0A0D4CJC9
A8FCV4
A0A095VI39
E9TDQ8
A0A178GSR5
A2W4N1
N6VWJ3
A0A0G1W062
Q2J5B5
A0A0C1X1S5
A0A101QMZ2
A0A0C1Z6Q0
A0A101QKH5
A0A0A6S7E4
R7P2R7
S7XE45
A0A0G3X851
A0A0S3K2J4
A0A0M1J563
A0A0M8RE65
A0A0N1AF71
A0A1C4PJ83
A0A1D8AVR7
A0A0R1UNW8
A0A1P8WL64
A0A1E4LLN9
A0A1B8S4T9
A0A1Q9Y7X0
A0A1I4BIH4
A0A1J4R163
A0A1V2YEL8
V5M292
Q5Z3R7
E8YHG5
E1L503
G7G268
V5MHW1
B4SKP6
A0A0A6RMM4
D6E9W7
C7CYT5
A8GC00
H9UJ19
J0BP19
X0NXG3
J8QJ81
D6EDT5
G9ZW80
A0A095V9X3
B4SSR8
A3JT08
W3Z4B2
W3V869
W3YX86
A3JSE5
A0A176HFG4
A0A0A6PAX9
A0A0C1VD51
W3Z9N3
A0A117QE79
A0A076M597
A0A0C4WNU0
A0A0C1ZP72
A0A0W8HDG6
A0A0S3JYB7
A0A0M3V5H3
A0A0P0NEU9
A0A0P0NHG8
A0A0E2RJN9
A0A0E2REN2
A0A0H2WRD6
A0A0W0P2K8
A0A0S8GXI9
A0A1V9WRA7
A0A1S2VHN1
A0A1S6J800
A0A1D8AZH1
A0A1Q9HD11
A0A1Y0FRY9
A0A1X1UP32
W7ZQI6
G7EGH9
Q7VT78
U2K4B8
A8FG77
A8FJ79
H0A2I2
Q5YZJ2
S4MVN7
R7PEL9
A0A1B7KYK0
A0A1F6E5W6
A0A1F6TW11
A0A1F8IKI9
A0A1L8R952
A0A1E7RVZ7
A0A1X9LQ81
A0A1S2V9Q8
Q7W074
B5VY12
R8QR41
S3VBE6
S3VXX9
S4NMF3
Q7VY58
G7WEL5
X0MHG1
X0ML12
D0I5Q1
D0SQJ7
F9GLV5
S4NR18
A8GGQ2
Q7VS19
X5KKU7
A0A098GBI1
I9T5K8
A0A166THR6
W1S5A9
A0A0B0BUH3
A0A176RSY1
A0A0C1WBU3
W0DY34
A0A101QJC5
S7W3M9
A0A0R2ADA5
A0A0P7EMT1
A0A127F782
A0A0P0NID9
A0A127F2K3
A0A0E2AD32
A0A0M4TU28
A0A1F3X6I1
A0A1F8IPN9
A0A136LNI4
A0A176HEK6
I0WHA0
U2KF36
A0A1Y5T8A8
S3XMI4
S7VSQ9
X5K1X3
A0A176S5W0
A0A0H2WUF7
W3V9K9
R5Q8U1
B7RMP3
N8XHR1
V5MFM5
B4SJU2
A0A0L7ZB89
A0A0M9XRN8
A0A0N1AC43
S4MRH0
D4M7C2
A0A0D4CKS4
W1RPX1
A0A1P8WJW4
A0A1Q4UE04
A0A1B7IF83
A0A1F7QJK4
A0A0N1ANZ5
A0A1G1IHF0
T0TB54
A0A1F3TYY1
A0A1G6GQT3
A0A1Q7K5B5
A0A1Q9U9A5
A0A1Q9XZA0
A0A1Y0FTV8
A0A1W6VJK7
A0A1Q9HF69
A0A1Y4HQB4
A0A1S6JGG0
B0GAB5
A0A176HEU3
I9P3Q8
J8MBB8
B0G266
A0A0B0BZ82
A7B8U5
I9T5L3
S7XLQ9
A0A0C1YQG1
A0A101PUQ5
A0A0M8RKF3
A0A0S3JUA5
A0A0H3H656
A0A0P7ER70
A0A0N1L5L9
A0A136KV33
A0A1B8WJN5
A0A1C4HS43
A0A0R2AD30
A0A1B8RZ22
A0A1G1IG53
A0A1L8R608
A0A1Q4U2G5
A0A1W9JIY6
A0A1L3SZD1
A0A1F3TXB4
R8QPG2
S4MFA7
G9ZUF0
S1KWP0
S3UWQ5
W3YM80
I2WYG0
U2KCT1
G7EGH6
E8YUV1
A0A0C4WPP0
A0A117Q9N6
A0A0E2ACV4
A0A101QM97
A0A0G3X9F1
A0A168WB82
V5MAY3
S4MRM7
A0A117QGU9
A0A101PZZ9
A0A0G0PCY9
A0A0S8GWB3
A0A0U2VM20
A0A0R1T4A8
A0A0Q6EN79
A0A0N0JLM7
A0A1D8AYJ9
A0A0Q6EI99
A0A136LE27
A0A136LGI1
A0A1D8SNC4
A0A1F9UZV6
A0A1F2QFS9
A0A1G6HHI7
A0A1L8R3R8
A0A1E7S4B5
A0A1J4R0Y3
A0A1D8ASJ8
A0A1J5HKM7
A0A1Q9HNI4
A0A1Q9HR06
A0A1S6JED1
A0A1S7N8L1
A0A1Q4UE62
A0A1Q9XTK7
A0A1L3SQ70
A0A1L8R2J7
A0A1P8W8Y9
A0A1V2YEL4
A0A1Y0FW13
A0A1X1C2F3
E8YTG5
S3VI65
R8Q2D4
D2NS29
M9M9J4
D6EBD4
T4BTZ7
I9Z7V7
A0A086BX20
U2J036
R7PL90
D4W4L4
X0MQT6
S1LNP5
A0A176S3C0
C6PNU2
A0A085F628
D6EN07
A0A098G310
W3YF49
X0R621
A0A0Q5GNE1
A0A0R1T5V2
A0A101QMR1
A0A0B7GP79
A0A0M1J6V3
A0A128F4S6
A0A0N1AW82
A0A127EQ50
A0A0S3K5S1
A0A136LG70
A0A0Q6DUL6
A0A1H7VRI9
A0A1Q4AKC2
A0A1T4PM56
A0A1W9JXY3
A0A1X1CDN2
A0A0A2T7V2
A0A0A2T830
A0A0C4WIJ4
A0A117QFD2
T4AYC8
B0G831
A0A0A6PP95
D6EIG3
A0A101QMR3
A0A117QAT0
A2VRR8
A2VUS8
S7W2J0
A0A166UT96
X0R2M5
A0A0B7GUW8
A0A0G1LCZ3
A0A0Q9KHW9
A0A117Q9J7
A0A0P7EIP3
A0A0G3X9H2
A0A0G3XB66
A0A0H2WVU4
A0A1B7L6C8
A0A1F9UXS8
A0A1Q9HDK5
A0A1J1LGV4
A0A1L8R395
A0A1J4R1P9
A0A1F6JTW3
A0A1Q4AGK1
A0A1Q4AY39
A0A1L3SY95
A0A1M5X699
A0A1H7PL90
A0A1X1C014
A0A1S2VCR0
A0A1T4YCJ8
A0A1Y0G3E7
A0A1Y0FY61
A0A1Y4I8S4
A0A1V9WQT5
A0A1W1UBM4
A0A1W9JT31
A0A1Y0FT85
A0A1T4Y5R1
A0A1Y5TG80
A0A1X4NC29
B5VYP6
M9XE51
M9MLY6
A0A089P5V7
S1M6D8
G9AET7
A0A0A6PJB8
A0A175J1D3
A0A066TX29
A0A069ISU1
A0A176S3L6
L0GWC9
W3VBN9
A0A076MBL4
Q2JB59
A0A0H3H2Q5
A0A0E2AQR1
D0SI90
V8BT06
A0A076LZ54
A0A0G1H0L6
A2VQ61
A2W366
A0A0N0JEM7
A0A0R1UKH9
A0A0M9XUG7
A0A0R2AN11
A0A1F7H3B4
V5M545
A0A1V9WN50
A0A1X4NGU3
M9MHV1
W8AB18
R8Q185
W7ZZX4
A0A095X487
D4W4K4
U2IYJ2
E9THY1
R7PKL5
A0A0C2EAW6
A0A066TYH2
J0BVA5
B0G3A6
A0A066TXA4
A0A0C4WSP7
S4MXS2
A7BBU6
A0A1D8AUE8
A0A127EXT2
A0A0C1X7Q7
A0A1X1CCP1
A0A1Q7K5F1
G7WIA9
A0A1Q9HEE4
F4G8Y3
A0A1S6J649
A0A1Y5SIP6
A0A1E7RU52
A0A1F9UVM9
A0A176S2T6
D6ELA3
A0A085F6W4
N6V8Y1
B7RQG5
I9P3A5
A0A124HMV8
W0DW12
H3NFA8
H3NL65
H3NR06
D6ENE0
A0A076LZM4
A0A0B7GWY9
A0A0C1ZFX8
V5M2U0
S7VMU8
A0A0P0NLH2
A0A0M8RDV2
A0A0L7YYK0
A0A160UKL5
A0A0N0S9U1
A0A0Q5UM23
A0A0Q6ETW4
A0A0M8RIA3
A0A0M8RH00
A0A1B7IF18
A0A0N1AV14
A0A1B8WM58
A0A1D8AWU0
A0A1E5GNP0
A0A1P8WHG7
A0A1S7NGN7
A0A1Q4AHP0
A0A1Q9U685
A0A1H7RQ52
A0A1W6VCZ8
A0A1V9WR44
A0A1Y4MAK2
A0A246H176
A0A223S4V2
E8YJ21
S3WQV5
G9A991
I9DWE4
X5K3I9
R6UZM3
A0A0W1LED5
A0A178GU25
M9MLT5
C9R7W1
I2WNM5
I0W7G2
A8GBR2
E9TA58
J9YX74
G7WHS0
K0YEP6
S3VAR9
A0A0A6PA23
E6DAW4
M9M2S1
G7WFI6
A0A086BWK5
H9UKL6
A0A0C2HPD9
Q5YM81
B4SMQ3
J8RFE7
A0A178GY26
R8QBS9
A0A124HJB3
C7D0C3
Q2JEU3
W1S0K6
A0A0C4WKR8
A0A1N6SK78
A0A1B7IMP5
A0A1B8WJY6
A0A1H7PKG2
A0A1E7S0D4
A0A1F7H1A6
A0A1J1LVH3
A0A1V2YF64
A0A1F8IHW4
A0A1F8IMI4
A0A1Q2CY80
A0A1T4WXS7
A0A1L3SX47
A0A1G3PT20
A0A1S6JCS3
A0A1W6YN42
A0A1T4K2K0
A0A1Y0FYT2
A0A0Q5H6L4
A0A0W1L369
A0A0W1L961
A0A0X7BC26
A0A0N0J9R5
A0A0N8HQQ7
A0A1C4JYS5
A0A1B8RWF7
A0A1C4QP31
A0A0Q5UK47
A0A1E7S351
A0A1F3TYJ4
A0A1H7TFJ9
A0A1F9UW82
A0A1H8A7Y9
A0A1F5ZQ99
A0A1D8AWF8
A0A1F8TBV7
A0A1S7NBR8
A0A1X9LTA0
A0A1G3P5K6
A0A1E5GNJ0
A0A1W9JI46
A0A1Q7K5A7
A0A246GT90
A0A1Y5ST66
A0A1V9WW07
A0A1V9WHB4
G9AIS2
N6V777
R8QVG9
R7PG60
A0A0C1ZEH9
K9YQZ8
A0A089QFB6
D3PMA0
A0A0B7GUD0
N8WH97
Q2JAT1
I2WLM9
I8U9T9
J8MT64
C9R884
E9TAW6
F2BUN9
S1M067
D6EC65
K9YM12
T0URE0
B5VY96
A0A176S747
A0A0C1W4J1
A0A0C4WXW9
W0DW67
A0A166TSR5
A0A166V8K0
A0A1F7GXX7
C7CWF5
H0A0Z2
E8YFL9
M9XB79
X0NXM6
S4NGY8
D0I6L9
V5MHR4
A0A101PUV6
I2X344
W7ZIB9
A8F1W2
A0A1M5WMN0
A0A175J6Z8
A0A086C1W2
R7PGY4
A0A127F2C5
H9UL25
I9Z5A9
H0A8C1
A0A059KPN0
A0A066U848
A9B5W6
A0A0Q6E9Y2
A0A1G1IBX3
A0A0L7YYM0
W1S337
A0A1J4R1M8
A0A1S6J602
A0A1X1CDI8
A0A0Q6ERV6
A0A0X7BDS3
A0A089P0N3
B7RPN5
A0A175J4L2
E2PG18
I0W7F4
B0G5G0
A0A176HHR8
A0A0C4WPE6
A0A136LRZ6
A0A0W0P0F5
A0A0W1LAL0
A0A1C4IJC1
A0A134AFU7
A0A1G1ZAC2
A0A1F2QE89
A0A1F5S5U4
A0A1S2VML6
A0A1W6VAJ5
A0A1T4RD13
A0A1L6RCS1
A0A1T4M3T5
A0A1V9WPG7
R8QAT9
A0A1G6Z9D4
E8YSK0
G7WC60
X0NAW2
E1LMN4
R8Q9G4
S3US34
A0A176S5Y0
E1L7Y9
A0A098FZ86
D3PMA4
A0A066U2F9
A9AUJ6
A9B7P2
R6UFM1
A0A089NZX1
H0A6J3
E6U803
Q7VX91
G7WD17
A0A175J711
E2PC04
K9YP30
Q5Z314
A0A0C1ZP07
I9NZF8
A0A0D4CLP7
F4GBR7
W3V9N8
A3JVH6
A0A085F4F1
T4AWS0
T4AYJ9
T0TCE5
R8QU17
A0A0G0HZJ3
A0A0G0SLK3
A0A0C1ZPF2
A0A0S3K3S5
A0A0P7F0Y0
A0A1E4LED9
A0A1B8WM36
A0A1D8AU74
A0A0N0S9T4
A0A136LI49
A0A1C7I990
A0A1D8SMA8
A0A1X4NGY4
A0A1N7CUZ9
A0A1H7S6N2
A0A1J5H646
A0A1F3X628
A0A1F8IJ68
A0A1S7NCU4
A0A1P8WRQ4
A0A1Q4AJS6
A0A1K2H8P9
A0A1S7NEC8
A0A0R2A602
A0A0W1L6E3
A0A1C7IAF3
A0A1D8SIP5
A0A1F3CGT9
A0A1E7S009
A0A1H6U5L4
A0A1C7I6T1
A0A1Q4AGT8
A0A1Q9HGZ5
A0A1J1LMJ5
A0A1X9LNE4
A0A1Q4TWV8
A0A1I4HH44
A0A1W6YFY1
A0A1V2YKC3
A0A1S2VDN3
D4W311
E6JZW2
X0QQE2
I0W8L0
A0A066UC36
M9MK11
Q7VUI9
X0MZL2
C6PR52
S3W0P7
Q9CCW8
C6PPK4
W0DWU7
S1LB52
N8WEG2
S3AX21
A0A069IPF8
A0A0E2AD18
A0A0X7BD23
A0A127F555
A0A0H2WTQ2
A0A0X7BEZ4
A0A134AAZ2
A0A1B7KY28
A0A0N1L0F0
A0A0Q5H4A5
A0A1F6JW41
A0A1F7H2V9
A0A1J1LNW0
A0A1W6VCP9
A0A1I7ENG1
A0A1T4XCP4
A0A1L6RB27
A0A1W1UJN4
A0A1W6VKF4
A0A1S2VC30
A0A1Q9XN46
A0A0Q5UW60
A0A0N0JKT4
A0A0Q5H6D4
A0A0R1SWT5
A0A134AL71
A0A136LBC6
A0A1F3C9K4
A0A1B8WJC0
A0A1E5GE57
A0A1E5GCP3
A0A1E5GGK2
A0A1Q4U7K0
A0A1Q6F4F0
A0A1K2HBA8
A0A1W1ULM0
A0A1X1CHI9
A0A1X1UFM1
A0A1X4NGB6
A0A1Q9HIG5
A0A1X9LR73
A0A1Y4MBD9
A0A1X1UP52
J9YVS3
X5KDM4
A0A028DWL1
R6URS3
J8R3G1
A0A0A6P4F7
G9ZVV2
J0SU43
A8FHI4
A0A166U633
B5VZP3
A0A0G1GWH0
A0A0C2HQ67
A0A0H2WWN3
A0A127ER00
A0A127ETA8
A0A0N1ANM5
A0A134AAY7
A0A0S3JU49
A0A0L8CRH2
A0A0K8MUL8
A0A0N1AV92
A0A0Q6E1A9
A0A0X7BBY5
A0A1B8W302
A0A1F5EB23
A0A1D8SVM6
A0A1J1LGP0
A0A1V2YFZ7
A0A1N6YWJ1
A0A1T4RRV6
A0A1N7BG83
A0A1Y5SR50
A0A1W9JRQ1
A0A1Z9TBH8
E8YS96
Q5Z3S7
A0A085F685
J9YTP7
S3A705
A0A098G894
X0N7C3
N8XPX4
N9P3E2
D0I6S6
A0A066TW20
A9B4I6
N8XK41
D3PTJ5
J8QW10
X0MPR2
X0MTJ3
D3PSK1
A0A089NXY4
A0A095WIQ4
A0A095VLL6
F2BU79
D6EBP3
A0A0C1VP41
T0TBL0
G9ZY26
N8XIQ7
A0A066U8C4
I0WCB7
N9NXL0
A8F231
A0A085FLP5
C7CWR2
I2WTQ9
W1S854
S7VVX5
A0A101PU97
D6ES00
A0A069ISN3
A0A0C4WVU6
F4GEJ2
C6Q0D6
A0A0C1W2X9
A0A0C2HV35
A0A0S8CBK2
A0A0Q5UAJ5
A0A0H3HHB1
A0A1F9V7J0
A0A1S7MPN8
A0A1W6YFC2
A0A1S6JGH9
A0A223S7P1
A0A1C4IFJ3
A0A0H0Y9I0
A0A0P0NFZ1
A0A0N0SB80
A0A0N1L4X6
A0A0M8RV36
A0A0W1L855
A0A1F7H3U3
A0A1F8TB73
A0A1E4LFD5
A0A1T4NUA3
A0A1Q2D104
A0A1X1CDJ4
A0A160UCZ4
A0A1P8WDA8
A0A0R0M3H4
A0A0N1AMA4
A0A1F3U0M0
A0A1F9XLB8
A0A1G6IG81
A0A1X4NGM7
E6U674
R7FH25
A0A1W6YIA3
A0A1T4WQA3
A0A1D8SM54
A0A1F5N4Z5
A0A178GRH7
I0WF71
H3NFV2
S4NU79
A0A175J4D2
S4MRG5
U2I6Q3
W3V057
X0R5R4
R7PIJ4
T4AU80
W0DVQ8
X0R4E4
A0A0E2AH10
A0A0N1L2T8
A0A1B8W3S2
A0A0M8RR54
A0A0W1LBE1
A0A1F3TU21
A0A1Q9HMZ9
A0A1V9WK45
A0A1Q9Y3R8
A0A1F3CA71
A0A1L3SRA5
A0A1L6RAS1
A0A1Q9H9W7
A0A1I7EPN1
A0A1J4QWE4
A0A1K2HFT6
A0A1F9V9G5
A0A1V9WIY0
A0A1S2VQ00
A0A1Q9HET4
A0A1X1UZ93
A0A1T4P145
A0A1X4N8K1
A0A1Z9TCN7
A0A089QH55
X0NG23
E9THH6
A0A095W747
S1MER4
B4SLV6
N8WFV5
V5MGN5
S3AMB7
A0A089NRS4
A8FDL7
A0A089NLB7
G9AFC5
A3JSQ9
G7WBP9
A0A028ECX5
A0A0A6S563
C7CZR2
S7XDC5
J8MQE8
X0MLR3
A0A0D4CMF3
W1RX96
T4B6I9
A0A0G0RJS3
A0A0G0SBW4
F4GAV2
S7VSW8
X0S2P6
F4GFC0
A0A0M4SR57
C7D150
C7D2Q1
A0A0G1VWA0
A0A0H2WRK7
R7NUG9
A0A0B0BS88
A0A1X9LS22
A0A1F6E5K7
A0A0N1ADP9
S4MLU7
A0A0B7GSZ8
A0A0C1T6G8
A0A1Y4MEW0
A0A1Z9DX55
A0A1I7PHY0
A0A101PQQ8
A0A1Q4AGV5
A0A1M5XEK3
A0A1S6J5D8
A0A1N6WG17
A0A089P3R2
J9YVQ3
A0A1G3PRQ6
A0A0C1X6E4
A8FH90
D6EKE4
A0A028DW73
A0A176HL06
D6EDS3
E2PIN8
W3Y8C5
R6VI98
A0A0G1J3X5
A0A0C4WK69
A3JPM3
D0SPH2
A0A0E2AID8
A0A0C2EHP7
S4MF72
A0A0C1VSW3
A0A0H2WVZ0
A0A0E2AI00
A0A0H3H6N3
A0A160UC79
A0A0N1ATH9
A0A127F319
A0A0N0JEP2
A0A0Q9KDU4
A0A0R1SYA4
A0A0M8RB21
A0A0Q5UN46
A0A1M5YMN5
A0A1Y5SU54
A0A1Q2CZ23
A0A1S7NDM9
A0A1S7NDK5
G9A566
E6K2W8
G7EI45
H0A828
J8N050
A0A0C1TXJ7
A0A0C1U6M0
F2BUW5
X0P1J1
D3PNJ6
A0A0A6PJ79
A0A1J4R0I3
A0A1V2YHR4
A0A1S2VH05
A0A1W6YHT9
R8Q2E2
A0A0E2RHW8
A0A1B7ITE5
A0A0P0NEG3
A0A1C7IB72
A0A1P8WAN5
A0A1Q4A6U2
A0A1F6E6M8
A0A162MKY0
A0A0H2WT18
D6ERH1
H3NCL4
A0A0G3I6A4
A0A117QFE2
A0A168SEX1
A3JTP4
A0A160U7E0
A0A0E2RG45
E8YKQ3
A0A066U016
S3WVF4
A0A0C1Z7A5
R7FI93
X0P2Z4
X0N4F1
E8YFE9
X5KKT4
W3YNM1
N9QV28
A9B8E0
Q2J5W3
V5M418
S4N0E1
A0A1W1U9F8
D4W233
B7RPZ9
G7EDV8
T4C523
T4ANU7
C9RAU4
A0A176HEM2
L0GXQ1
A0A176RTL4
A0A0C1TNG5
S4NR93
S4MR23
A0A085F4J3
D6EW39
R7PIX3
A0A1L3STL2
S4MYH8
A0A160UBB3
A0A1C4SK14
A0A0M9XVE5
A0A0W1L982
A0A1L6RBC9
A0A160UJ65
A0A0J8J601
A0A0N1AL84
A0A1C4J4L5
A0A0R1U9L8
A0A136KW44
A0A0Q5H4G5
A0A0Q5UEM4
A0A1S2VPI8
S4MV45
B3QQV9
Q7VYL8
B5W3X3
C9RCU7
N9QG30
A8FI50
A0A1F8IKT7
A0A1G5WXI2
A0A1H7RJR9
A0A1J1LL06
A0A1Y4HCZ0
G7EDE8
B3QLN9
S4N1X5
D6EN08
A0A1M5T5L8
A0A1E7RXI9
D4W6P4
W3V4B2
T4ARP8
W1RPN5
A0A085FBI6
W7ZV78
N9QFW9
C7CX48
A0A0D4CHU2
A8FCW3
S3B671
A8GH51
B4SSS9
A0A168T1Q3
W0DYA2
H3NFH6
T4BGQ9
D0IAE4
W1SC30
F9GQU2
D6ENA8
A0A0E2RD72
A0A136LLX6
A0A0M4TXD3
A0A0Q5UQP0
A0A0G3XC75
A0A1D8AW39
A0A0N1AF35
A0A1L3SQ30
A0A1L3SUM4
A0A1Q2CX31
A0A1S6JKE8
A0A1I4KPY0
S3BDU3
A0A089P7E2
G7G8X3
A0A059KQV2
J9YWX1
E6JZQ5
A0A175J260
T4BTB7
T4BWU3
A0A0B7GTW6
A0A0C1TY51
A0A0G3X5U4
V8C1X5
R7PKN8
A0A1T4KDQ2
U2IWD8
X0S5D5
A0A168SEL7
A0A0N0JMT4
A0A0Q5H4S5
A0A0W0NLH4
A0A127F2S3
A0A0R1U598
A0A1D8AXL4
A0A0Q5UTB0
A0A1H7YVY8
A0A1G3QIY7
A0A1T3DUT0
A0A1G1IGM5
A0A1Y4I204
A0A1Q4ANN6
A0A1Q6FCG2
A0A1J1LF05
A0A1F3X5W4
A0A1X1UK72
A0A1P8WQ57
X0N3H0
E2PHQ0
A0A176S378
Q5YU17
J0LVK8
A0A0C4WTC0
F4GGG6
A0A0C4WJA2
W3VA26
A0A0R1SWZ6
A0A0L7YKD8
A0A0K8MX71
A0A0P0NIJ5
A0A0P0NNS7
A0A0N1AVL4
A0A0X7BCB3
A0A1D8SW69
A0A1F8T876
A0A1F9UXU9
A0A1F9UZ80
A0A1G3QH69
A0A1S6JH55
A0A1G6ILF3
A0A1E4M089
A0A1Q4A761
A0A1Y0G1D3
A0A1W1UWU8
A0A1S2VND2
M9LWQ4
I8U6G5
V8C336
A0A089NY38
X5KLQ7
S3UQV0
U3H184
B0G915
E9TCC4
E6U3S4
L0GRC9
W3VBT0
A0A0C1W7I6
A9B494
A8FFK3
A0A176HKA7
A3JQ63
B0G7B9
W3ZJ79
W1S8C9
W7ZH46
A7BD35
C6PY85
S4MZ65
Q2JBF1
V8BR00
A0A059KIH4
C6PNK3
A0A117QGI6
A0A1F6U2I9
A0A1E7RZI7
A0A1D8STQ6
A0A1F3X409
A0A1I5X4D9
A0A1Q4UEF5
A0A1S2VG25
A0A1V9WJ78
A0A1W9N985
A0A1X9LP91
A0A1X1UN27
K0YIG0
B3QN22
H9UKI3
H0A3F2
A8GGI9
Q5Z3S0
V8C1J3
R7P0G6
X0MKJ2
E1LM36
A0A066U2X1
D0SKW6
N6W598
A0A176HD69
A0A176S1X8
I8UAW7
A3JP39
Q2JC29
A0A0E2AF86
A0A0B7H0X8
A0A160ULS4
A0A0M5MI93
A0A0W8HIQ5
A0A0M9XW16
A0A0P7F1G4
A0A0Q5H2J2
A0A0E2AET2
B5W1D1
A0A0H3H7V3
A0A0S8CG17
A0A0E2RCU9
A0A101QLP4
A0A0Q5V7R5
A0A1C4LQP8
A0A0W1L8X0
A0A1B7L0X9
A0A1F8TIZ9
A0A1D8SKH9
A0A1J1LU13
A0A1F9UW01
A0A1E7S4X8
A0A1I7PHT2
A0A223SAT5
A0A1X9LPZ8
B5W5V5
X5K8J6
E6D4R5
G9A4T6
A0A1B7I9Q9
A0A1E4M0D7
A0A1J1LLE5
A0A1Q4UB28
A0A1L6RA18
A0A1L6RE42
A0A1J1LQB4
A0A1I5L0Z7
A0A1L3SZP0
A0A223S7V1
A0A1Y0FWF7
A0A1Y4MEX9
A0A1Q4UDZ6
A0A1Q9XT98
A0A1S6J4L5
A0A223S2R5
A0A1W6YN41
A0A246H0P3
A0A1W9N8M2
A0A246GUG0
Q7VYW6
G7G1B7
S3AIH2
A0A175JAN4
A9AYX9
C7D1U6
W7ZYU6
A0A0C1W5Y8
A0A105TSQ0
A0A0E2ATD7
A0A1V9WUS7
A0A1Q2D2C6
A0A1S7MDE3
W8A4I4
B5VWV5
V5M3Q2
W7ZEK3
B4SRA6
S3AER6
D0I4K4
R8QY29
A3JU39
F4G3N2
A0A0S3K373
A0A161JRY0
A0A1D8STB3
A0A0W8H8X9
A0A1H5LT07
A0A1C4LV71
A0A1L6R8Q9
A0A1X1C6T9
A0A1Q2CVL1
A0A1G1IGI7
W0DY94
V8TND1
Q2JEQ2
A0A175J643
S7VS89
D6EWN7
A0A0E2RBN0
A0A0H3HE20
W3ZBT2
A0A0C1VNM9
F4G516
S4MKF0
A0A0S3K3Q7
A0A160UD19
A0A1C4RQJ0
A0A1C4RPB3
A0A128EYC6
A0A1F3U0J0
A0A1B7L7C2
A0A1B8RZT4
A0A1Y4HM19
A0A1X4N3T9
A0A1X1CE94
A0A1X1C4C6
A0A1Q9XZH3
A0A1S2VFN4
A0A1W6VLB0
A0A1W6YLK4
A0A1Y4MEW3
A0A1P8WK82
A0A1W9JZ87
A0A1Y4HX44
A0A1Q9XXF8
E8YSP5
A0A0P0NMP0
A0A0R1U8T2
A0A0R1UFH9
A0A1E7RX82
A0A1F5ZQT6
A0A1G1I807
A0A1H7MSZ6
A0A1E5GHC4
A0A1I7PHZ7
D6E845
A0A120K580
A8GPL4
B0G3R7
A0A176HGM7
X0QLE1
A0A059KJF0
H3NEX7
A0A0C4WNX8
T0T8L2
A0A0C2D3M1
A8FHE0
Q2JBJ6
A0A0A2SMW3
S4MU76
A2W0L2
N6VAW3
A0A085F1N5
A0A0H3HGA8
A0A127EPM4
A0A0N1AKB8
A0A0H2WMD4
A0A0H3H804
A0A0Q9KMA4
A0A160U442
A0A0N1ATV5
A0A128EZW7
A0A0P7ESP7
A0A1B7KZC7
A0A1D8AZN8
A0A136LLN6
A0A0Q6DXD2
A0A1B8S2Z2
A0A1D8T0A6
A0A1B8VV60
A0A1G5XPT4
A0A1W6VFF8
A0A1Y0FT39
A0A1Y4I3X4
A0A1W9JJ53
A0A1X1BTF0
A0A1W1U8I7
A0A098G8C7
A0A1G6GZ23
X0MM77
B4SR28
Q5YPT5
R7PHF3
N8WG02
G7G1J2
X0MSC2
A3JM19
A8GFQ7
S3AUG8
C6PSU9
R7PKZ5
A0A166W993
D6ENJ5
C6Q131
A0A0C4WHX0
A0A128ETS6
A0A0M8RH21
A0A0W1LFM5
A0A0W1LC95
A0A1B8S5I0
A0A0N1L6Q0
A0A1F8T813
A0A1F8T8F0
A0A1F3X649
A0A1G8MSX4
A0A1P8WIJ6
A0A1Q9H973
A0A1S7MVH5
A0A1Q4A8K4
S4MHG1
S1M020
D4MAZ5
W0DUJ1
G9A3S7
A9AY61
Q5YV47
Q5Z1V1
A0A176HDD5
A0A096BK47
B0MVN0
D0SMW3
A0A176S1K8
L0GYR7
A8GGE0
A9B249
E2PGW8
A0A0B7H0M4
D4W578
K9YP78
I8U639
W1RS03
R8QC97
A0A1E7RZ50
A0A1C7IAM5
A0A1D8STE1
A0A1E4M098
A0A1V2YDC4
A0A1T4NMF3
A0A1F7GVQ5
A0A1F3X0E7
A0A1F9VAY3
A0A1F9UWU1
A0A1Q9Y4P2
A0A1Q9U7V0
A0A1Q9XL87
A0A1Z9T8I2
A0A1V9WFF3
A0A1X1CED4
E1LKJ6
A0A1I4EAT8
V8TP77
S3WW19
B0MYP7
R6VSB7
I8UCJ8
M9MKE7
A0A0A6PH19
R6UR85
A0A076LUD4
A0A076M1B4
D6EPQ3
J8R234
E6U4I3
G7G0W9
A9AX49
X0R0Z4
T4C1B8
B0MZ18
R7P413
A0A086XWF7
A0A0D4CLF0
A2VTH4
D4W854
A0A0C2HFJ3
Q2JB13
Q2JF27
A0A1Q4TY52
A0A1Q4TYU8
A0A1Q4UK71
A0A1Q9U6Y2
A0A1Q9HEX0
A0A1W1U9D5
A0A1T4W9E7
A0A1T4XQ10
A0A1Q9Y5V5
A0A1S6JBV3
A0A1Y5TDR4
A0A1Z9T904
A0A1Y4M4L0
E8YJD1
A0A098G9F7
A0A089NU25
I9DSP0
C6PTM6
A0A095V6N8
A0A175J0D7
Q2JDX5
Q5YX12
D0SJL7
A0A169ZMH0
B0G1Q5
J0BN63
M9XHX8
A0A076MDX0
A0A170PX77
F4G986
V8TQ45
A0A0N1AC79
A0A0S3K5B7
A0A0S8GV60
A0A0M4TY23
A0A0G0KYV1
A0A0H3H779
A0A0E2AB35
A0A1M5Y5C0
A0A0K8MUU5
A0A127F0P0
A0A1D8ARS7
A0A1D8T0X3
A0A1E7RZM8
A0A0R0M386
A0A136LF87
A0A1Q4U768
A0A1W9N8X2
A0A1W1U8N7
E8YT83
E8YKP8
G7WDA0
A0A089NX03
J8QQZ9
E9TMT6
A0A059KK86
A0A086XWK4
I2WZ05
I9P575
W1RP78
I2WR11
A0A069IZ19
B0G1Z7
H0A687
K9YQH6
D0SQE5
A0A101Q3K2
A0A085EW97
D4W7F3
D6E9L0
A0A0A2F217
E2PIF4
A0A086Y0C2
A0A066U5U3
S4MEU3
B5VZ05
B4SI77
E8YGU6
A0A0A6P6K3
N9QUG0
D4M940
E6JZM8
A0A089NQI5
E6K1X5
G7WBP3
A0A0C2EGG0
A8FG39
A0A176S767
A0A176RY17
A0A176S2S0
I0WGP7
A0A176RYV1
W1RPT0
A0A0S3JXL7
A0A0C2HK26
A0A166U5E9
A0A1N6PYQ8
A0A0M8RTL9
A0A0M4SNI2
A0A128EWG1
A0A1I4F9N3
A0A1B8RWH6
A0A1G3Q9A9
A0A1G6K894
A0A1B8WIW4
A0A1W6VBC4
A0A1Q4A7X6
A0A1I4HB86
A0A1F6N2I7
A0A1F6U375
A0A1G1IHY2
A0A1G6MGX4
A0A1X1UJ22
A0A1X1UMI1
A0A1B7IU20
A0A1E7S4A1
A0A1P8WLL7
A0A1S6J942
A0A1J4R6J0
A0A1D8SSB8
A0A1S6J9U9
A0A1P8WEV4
A0A1Q4U0A6
A0A1Q9U0U3
A0A246GW06
A0A1W9JY65
A0A1Z3LV49
H0A151
A0A085F9D2
A0A098G5W8
N6VWU1
H0A053
A0A0C1VR55
E2PH16
A0A101QK98
F4G517
A0A0E2A7Z0
A0A160UAF4
A0A136LML3
A0A128EUI4
A0A0W0P2N3
A0A1F5S112
A0A1G1IFL9
A0A1Q4UF21
A0A1Q9HRP5
A0A1S6J2Y7
A0A1J4R6B4
A0A1Q4UIS3
A0A1S7MPQ6
A0A1S6J2Y0
A0A1Y5TQ47
A0A1W6VKR2
H0A8D6
E6D917
S1M6N1
J8LY91
E1L8J0
A0A066U3K2
I0WGX8
H0A5P7
N8W8T8
D4W378
B5W739
A8GDM0
Q5YQM6
A8GLN8
B7RGG5
A0A0A2SWR1
S7VW15
A0A125RGI7
A0A175J8P9
A0A175J425
A3JPY7
T0UF01
A0A096BGI7
H9UM11
A7B9D3
D0SN98
A0A069IQ45
A0A127F2J9
A0A0S3JYP8
A0A0S3JT95
A0A0H3HB66
A0A0H3H114
A0A0M8RUX3
A0A0W8HC38
A0A1B8W8L2
A0A0N1L0Q7
S3UU93
G9ZZI0
E9TAC9
R6UNV2
X0NHJ9
A0A0B5L021
C6PN61
J0SUB9
W7ZUX7
A0A117Q9E2
W1S565
A0A1B7L7H5
A0A1H5ARK8
A0A1H8ULA4
A0A1G5VL28
A0A1F9XFS6
A0A1S2VKM2
A0A1Y0G2R9
A0A1S6JCU7
A0A1J1LJ56
A0A1J1LLX3
A0A1L3SXQ2
A0A1J5HF42
A0A1X9LNP2
A0A1Q4A8S1
A0A1Q4ADD3
A0A1P8WG71
A0A1Y4HYS0
N8WFY9
D3PNM4
X0N2P6
Q2JAV4
Q5YWA1
A0A089NYK5
D3PR23
A0A095V7K1
A0A178GZ20
A0A086Y6Y9
Q5YUZ5
D0IAM2
X0R6Y5
A0A175JAE6
A0A076M156
S7X0C1
A0A176RVG8
A0A109V4Z8
A0A0C1YZQ2
A0A101QJL9
A0A0G0I475
A0A0H2WP79
A0A0H3H305
A0A0B7GX34
A0A0M8RI69
A0A127EUN7
A0A0G0RCZ7
A0A0G3X7A0
A0A0H2X147
A0A0H3HA98
A0A0C2EEH0
A0A0C2D4X2
A2VQM7
S7X0V1
A0A0C1W579
A2VS67
U2KDG5
A0A0R0M949
A0A0E2A9T4
A0A0H2WVW1
A0A0G0R9I5
A0A0Q5GKG4
A0A0N1ALZ0
A0A127EMX4
A0A0M4SY54
A0A0N1AE13
A0A0L7ZEQ6
A0A0P7DJL5
A0A128F528
A0A0N0JN33
A0A0W1L9M1
A0A0R2ABQ1
A0A1F3X5E9
A0A1G3PSD3
A0A1G3Q5R8
A0A1L8R8Q3
A0A1G6H115
A0A1E5GM69
A0A1D8SMP9
A0A1W6VF29
A0A1Q9U3C1
H0A7B8
A0A089P523
G9A7G1
W8A2V2
S4MCH4
S3X845
E2PFR8
I2X242
A0A178GXZ5
A0A0C1Z4M5
A0A086Y6R3
A0A086XU03
R7PI60
A0A086XWK5
A0A096BJ51
A2VXK3
A0A176HKI2
M9X910
D0SMR8
A0A0B0BUK3
A0A0M3V6F1
A0A0M8RVQ9
A0A0G0W2J8
A0A0H3H7Z3
A0A0M8R9T7
A0A0H3HHG8
A0A0W0NUG3
A0A0Q5UX44
A0A127EZS6
A0A1E7RVM0
A0A1F3TVF2
A0A0W0P6R4
A0A1B7L446
A0A0M8RE02
A0A0N1AQH0
A0A0N1A9Z5
A0A0Q5GWX0
A0A0W8HD28
A0A1B7ITJ4
A0A1I5RAC1
A0A1J1LIM0
A0A1Q4U3U6
A0A1H7RKB0
A0A1H8PBW5
A0A1J1LQ52
A0A1J4QWH0
A0A1F5S856
A0A066U1C5
Q5YM75
S1M862
Q7VU71
Q2JCG9
A0A0H2WXY6
A0A059KIW5
A0A0E2A815
A0A0E2AGR6
A0A0S8GRZ5
A0A0K8MUL6
A0A1G5UTW8
D3PQV3
A0A1X1UTW5
H0A4A9
Q7VSV2
E9TN77
E9TNF4
A0A0C1ZNZ4
W3V358
A0A1C7I7D8
A0A1B7IL52
A0A1F8IMZ7
A0A1J5HII1
A0A1K2HD81
A0A1M5SL26
A0A1X1CGG7
A0A1X4N9W3
A0A1S7N9L1
A0A1L6RDV2
A0A1X9LUH3
A0A1W6VAI0
A0A1V9WW60
A0A1Q9Y8D0
A0A1Q9U6P0
A0A1W9N9T6
S3X8Y3
Q5Z0Q0
B4SKF6
D3PRN5
I8U9Y7
E6D7Z8
V5M943
S3V3K6
K0YF69
B0G5X2
I8UAX5
A0A176S3Z2
G9AED1
A8GQ61
L0GV60
W3Y0Y0
A0A086Y4Q5
A0A028DKR4
W3V1V5
R7PHW4
A0A117QE13
A0A166TQM2
R8QAN5
A0A069IZB8
A0A0G0VM06
A0A0G0YCS7
A0A0C2A3Y6
A0A0Q5H9M2
A0A1B7L337
A0A096BG52
W1S9V2
E2PHB4
L0GWG1
A8GNP3
A0A176HK51
M9M5G2
H3NEW7
A9B2H9
F4GCG5
A0A101QKS3
A0A0S8GSU4
A0A0N1KZ88
A0A0P0NKW9
A0A1B7IIX5
A0A0Q6E4D9
A0A1L3SRC3
A0A0H0YEW1
A0A0P7EWB6
A0A127EUE6
A0A0W8HAA6
A0A1J1LH13
A0A1B8VV27
A0A1G3PIA6
A0A1C4PYX3
A0A1F9V7N1
A0A1J1LHP6
A0A1L3SU61
A0A1L6RC36
A0A1W1UIY7
A0A1D8SU14
A0A1J1LLG7
A0A1Y4HXQ2
A0A1X1C4E8
A0A1S2VDK2
A0A1T4KRR0
A0A1Q7K3C1
A0A085ES98
T4B170
A0A1F6JS40
A0A1F3U0H0
A0A1F9VCG0
A0A0M5MI06
A0A0C1W594
H3NMC1
A0A1E4LPN5
A0A117QFP9
A0A1T4KHY1
A0A1Q9HJH8
A0A1H7ZG88
A0A0Q5V2N9
A0A0W1L332
A0A136LGG1
A0A160UBC8
A0A0L7ZBX0
A0A1L8R3B1
A0A0N1AS57
A0A0Q5UHE5
E8YP57
A0A1S2VD16
A0A098G064
A0A1V9WR77
C7CXT0
R8QQT4
C9R8F9
A0A117QAM0
D6EAS1
A0A128EXL2
A2VW87
A8FDW4
A0A1Q4AY17
A0A1J4R120
A0A1G1I928
A0A1G1IG96
A0A1Q9XZH7
A0A1S7M7H8
A0A1V9WRM3
A0A1X1V2Y9
A0A1V9WW74
A0A1S6J744
A0A1T4LUV1
A0A1S7MHU4
A0A1Y4HY82
A0A1W6VIY4
A0A1V9WEA3
E8YV08
S3VBB7
J8MMK5
V8TP02
V8TNG4
V5MBJ6
S3VFH1
A0A0C1ZCF9
A8GAY4
A8FHI2
H3NM90
S1LTM6
T4AU93
S4MBP3
A0A175J320
A0A096CVT6
A0A0B7GZ31
A0A0C4WQE0
A0A1L6RE33
A0A1W9N8Q2
A0A0Q5UJ46
A0A0B5KWG8
A0A168TC06
A0A1C7I5U9
A0A0S3JV90
A0A1T4LKZ3
A0A1Q4ACZ0
A0A0W0NQ45
A0A1Q9Y8E4
A0A1Y0FZT5
R8QQZ7
A0A1V9WQK3
A0A175J2P0
A0A095V648
G9AJE5
E8YF32
G7WAZ5
A0A0J8GBZ6
F4G8S5
S7VMF4
A8FEM1
N6V7Q3
A0A095UAP7
B3QNQ5
A0A1F3TPN8
A0A1Y4HDJ2
A0A1Y4I4P2
A0A246KCF3
G7WDT4
A0A246GRD9
S4MF35
A0A059KME6
D4W2I2
X0N461
S4M571
A8GP51
Q5YUD9
A0A066TZ50
C7CZY9
Q2J5Y4
G7WG72
G7EI01
E9T9C7
A0A086BR69
A0A028EDM4
A0A076LUJ3
A0A066U9H6
I2WPN7
D6EMI0
A0A0Q9KCZ3
A0A0R1UGE6
A0A0C1Z3M2
R6V363
A0A0P0NGK2
A0A0G3X768
A0A0G3X975
A0A0Q6EHE6
A0A166VNB7
S7VST2
A0A0B5KZZ5
A0A0R0MC78
A0A0P0ND06
A0A136LEB4
A0A128ET03
A0A1G5W4A8
A0A1D8AUG5
A0A1D8SU80
A0A1P8WIZ0
A0A1F6E5V6
A0A1X1UP73
E8YQK0
E8YSS6
E8YWE2
E6JZH2
A9B0A1
N9QID5
R7FM58
A0A066TWX4
A3JW21
E2PIG9
A0A176S390
B0G234
B7RPG9
N8XSQ1
A0A098G130
D6EDS0
A0A0H3H6C8
A0A105TRU5
A0A0H3HBQ8
A0A0W0NKB3
A0A1C7I9L3
A0A0L7YWJ2
A0A0Q5UU23
A0A1F6U0X8
A0A1B7KZ85
A0A1H7YH81
A0A1X9LPF7
A0A1F2QAD2
G7G7U8
A0A178GSZ4
N8XWS1
X0N261
A8FFQ7
A9B0L7
A2W0E6
X0QKH5
X0MIE0
A8GKD4
K9YQM9
A0A028E517
B0G9W2
D6EH22
A7BE75
W0DX46
A0A0J8GDV2
A0A0P7EKA5
A0A0G1J701
A0A1B8W2S1
A0A1F2QBL5
A0A1F9V2Y6
A0A1H7S913
A0A1H7X4U6
A0A1P8WLR7
A0A1S6J6K8
A0A1X9LGD0
A0A1V4T1C7
A0A1V2YIG7
A0A1L3SRF8
A0A1L3SSR3
A0A1S6JFT4
A0A1W1U8W2
A0A1S2VC43
A0A1T4MNL2
A0A1Q2CVP3
A0A1V9WRH4
A0A1X4NH22
S3B3W6
R8Q371
S3UVW1
H0A5A1
S7VZF1
S4NVA4
R6UM51
X5K583
A2VVE4
A3JTT8
A0A0C2DQZ1
W3YLJ8
A0A128FCJ7
A0A0L7YS36
A0A0N1AG79
A0A0N0J4W2
A0A0L7Z4I2
A0A134AE78
A0A1L3SR04
A0A1S7NAI0
A0A1Q9HFU2
A0A1Q9U541
A0A098G3W1
E9TDD5
N8WAA0
G7EMU2
A0A066U9J3
A9B5V5
I2WSC8
R6UVJ9
A8F1F4
A8G990
C7CWX1
Q5YMQ2
A0A086YAD3
N9Q9G2
A8GER5
Q2JFJ7
H9UHC1
A0A0L7ZG73
A0A0S8GZ17
A0A0M5MGQ9
A7BDZ9
F4GEX7
A0A0B7GYV3
A0A0W8HJ99
A0A1B8RWZ7
A0A0Q6ERH0
A0A0Q9K9F5
A0A0G3I3G2
A0A0G3I4K0
A0A0J8GDN2
A0A1C7I822
A0A0N1AMG4
A0A1F3X0D4
A0A0Q5GNS7
A0A0X7BB19
A0A1C4Q7Y9
A0A1Q9HKP8
A0A1Q9U9E5
A0A1L6R9N6
A0A1L8RAD0
A0A1E5GE71
A0A1E7RYU0
A0A1Y4HYE8
A0A1Y4M1Q4
A0A1Q2CUG8
A0A1S2VE63
A0A1L6RBT8
A0A1G3Q742
A0A089NV49
H0A139
E9TGI5
A8FHX2
Q5YY67
A0A175J437
A0A0A6P9Y7
B5W5I6
A0A0A2EW69
A0A101PVA3
A0A128F5I6
A0A0M8RVG0
A0A0Q5UD64
A0A127F5G0
A0A0R1SXZ9
A0A0J8GCS3
A0A128EVE2
A0A1F6EAG1
A0A1D8ASD6
A0A1N7B270
A0A1Y0FV07
A0A246KAP7
A0A1X1US60
A0A246KMH7
G9A1K5
A0A1X1UMV1
A0A1B8WAT4
A0A1E5GDK9
A0A1T3JB65
A0A1G6ILJ0
A0A1K2HEN7
A0A1J1LIP1
A0A1B8W974
A0A1Q6F8W1
A0A1Q4UID5
A0A1F5ZLW5
A0A1C4S2S5
A0A1Y5SG42
A0A1J4R5T7
D4W6L2
E6U5P4
A2VUC0
E9TLH9
S1LE99
A0A119A8E8
E8YVR4
B5VWZ0
B4SSJ1
W8A817
A0A0E2RXJ0
A0A0Q9K376
A9B6V7
C6PR54
A0A168V3U0
A0A136LLV0
A0A1B8RY27
A0A0D4CJV7
A0A1H7NUN1
A0A1J4QVM1
A0A1B7I722
A0A1E4LZV8
A0A1E7RUL8
A0A1F7GWC4
A0A1D8T0F5
A0A1Q4AJY7
A0A1S6J3U4
A0A1Q4AH07
A0A1J4QSA4
A0A1Q9UFJ6
E8YW85
W8A0V5
E6U313
C9R7M6
F9GMB5
S1MD65
I9P5Z0
T4BEL7
A0A085ERD4
A0A0C4WV38
A0A095VJ56
A0A0C1WFA4
A0A0C2CUH7
A9B7Y7
B0G779
L0GSD0
A0A176HKH3
A0A0C1TB47
R7P1A0
R6UPN4
S7VZS5
A0A066U672
N8WB36
A9B0E3
A0A098G0X6
A0A0D4CMS8
U2K6K7
A0A0A2T7F4
A3JR18
A0A028DX88
U2K673
V8BKY0
S7VWC5
A0A0C4WLI2
A0A0P0NLM1
A0A0G0KT90
A0A0H3H6B5
A0A0N0JLD6
A0A0W1L1C4
A0A1J4R5N7
A0A1F6E6M3
A0A1Q4UG30
A0A1V2YCT6
A0A1F5ZP63
A0A1V9WT71
A0A1V9WTF3
A0A1Q4U3D0
A0A1Q9U2A0
A0A1X1UM40
E1L798
S3AQT4
B5W076
E1L666
I7LBS0
G9A0K1
A0A0Q6DS91
S4MMD2
A0A1G1I7K6
A0A1G6QVS9
A0A0Q9K5Y4
A0A1T4LTD8
A0A175J192
A0A175J8C3
R6UNQ9
A0A1E7RWZ5
A0A1B8S2U8
A0A0C1VN68
A0A1D8SK46
A0A066U8E6
D2NTJ3
D6EIN5
A0A0C4WKR7
D0IA32
A3JUZ4
A3JVJ6
A0A0C2CZ51
A0A0C1VEH2
A0A0C1Z8D9
A0A0E2ACZ6
A0A0B7GZ91
A0A0H3H2V4
A0A128F407
A0A160ULU6
A0A0Q6E107
A0A0N0JN22
A0A127F272
A0A0X7BAS9
A0A1B8W896
A0A1E7S4I2
A0A1W6YJ63
A0A1T4LJH3
A0A1S6JKP6
A0A1N6S827
A0A1S6JF32
G7G5P0
M9MB27
A0A0A6RWN7
S3WSP9
G9A7G6
J8PXY2
N8XMC2
A0A0R1ULX2
A0A1G6QS60
A0A0P7FM68
A0A0W0N5R1
A0A0X7BDP0
A0A1B8RYM0
A0A160UDI3
A0A1X1UK63
A0A1N6Q869
A0A1F3TPX1
A0A1C4PSQ3
A0A1S6JGN2
A0A089P486
A0A1Q9XLQ1
A0A1S6JJV0
T4BZ65
C9RB26
E8YR64
I2WLZ1
A9B8Y4
H0A524
A0A1B7L7I3
A0A1B8WAK1
A0A101QM65
A0A0G1KZ49
G9ZYA0
B0N054
X0N1H2
A8FH08
A0A095VJF8
I0WHM0
A8GIW0
E2PF16
B0G1S0
Q5YV67
A0A0A6PLP5
A0A059KFY5
A3JN28
F4G5K5
B5W7V9
W3V269
S4MB48
V8BRA9
W0DYL6
A0A0C2HSG3
A0A0Q6EE22
A0A134AFW1
A0A1B7IPK7
A0A1L3SMF0
A0A0N0SBA8
A0A0Q5UZS7
A0A0Q9KQ98
A0A0R1SYM1
A0A1D8ASR9
A0A1B8VTJ2
A0A1G3P5C8
A0A1G3PU41
A0A1H7TQ15
A0A1F9V2Y8
A0A1D8SMJ9
A0A1C7IFF2
A0A1K2H949
A0A1E5GFY2
A0A1I4H4J1
A0A1X1V472
A0A1Q4AJ91
A0A1Y4HC19
A0A1Y0FYY6
A0A1X4N2D5
V5MB46
S4MXB6
A0A089Q2K3
W7ZCW2
S4MLK8
J0LN57
S3VAU5
D4W387
X0MUP0
S3UYI9
S3V4T7
B4SL04
S1LYB0
A0A0Q5GWV9
A0A0P0NGW1
W0DUF2
A0A0W1L701
A0A1C4J9Z7
A0A1E7RU73
A0A1T3DKA2
A0A1X1V6T5
J8RKW4
E8YSF0
S1LSL2
A0A166T660
A7BEG9
T0TBK1
A0A0C2DFK2
W3VCP0
A0A101PRY0
W1S8G7
A0A0S8GYT3
A0A0P0NLF2
A0A0Q9K2A8
A0A0W0NG87
A0A1N6NC77
A0A1F6N2E8
A0A1F8IHV6
A0A1F8IM38
A0A1N6WH00
A0A1F5ZR78
A0A1T4PGH1
V8TM76
F9GN37
E6D5Y8
A0A0A6RW46
M9MI42
G9A9X0
Q2JDP5
A0A095VFP1
S1LRH3
A0A086XWE9
A0A066U7I1
I2WUN5
I9Z541
A8GMW4
F9GRK5
X0QN06
B4SJE0
D3PPU3
A0A095UET0
A0A096BGS5
X5K7M8
B5W135
W7ZDZ8
A8GBR1
G7W9F9
E8YVQ2
W8AET7
A0A0C4WJL4
A0A101PQK3
A0A0H3HFT7
A0A0S8GRX1
A0A0M4TSN8
A0A0H3HF29
A0A0S3JZC8
A0A0N0JC02
A0A0X7BEB8
A0A1B7KZK1
A0A1B8S2D4
A0A1C4MKX0
A0A1S6JB96
A0A1G6NES9
A0A1J4QT93
A0A1Q9XRF5
A0A1S2VM85
Q7VWG9
A0A1G7VQQ5
A0A089NND7
E1LJT7
E1LLB6
D6E6K6
R8QBE1
B4SMD0
Q7VX32
A0A0A6P0E2
G7WAX0
A0A0A6P813
G9A6W2
C7CX70
A8GID6
A2VT39
K9YL63
J0STL8
T0TF50
A8GJJ1
A0A066U8C0
D6ESL1
K9YH69
I0WJM2
A0A0A2STG3
A0A0G3X677
A0A0N1L2P7
A0A0Q5V3B2
A0A1C4R3G4
A0A1D8AUH2
A0A0W0NSX5
A0A1C4SU33
A0A1F3D1I1
A0A1J1LKV4
A0A1F9V8Z5
A0A1W6YS75
A0A1S7MZN9
A0A1Y4MDS2
A0A1T4WE87
K0YGY6
E1LJT9
K0Z2E1
G7FXV7
A0A059KML3
X0N837
I7JWD9
F4G5V0
J8PYQ5
A0A066TQH2
E6U892
W3Y975
A9B8A9
R6UNB2
U2IQU9
A0A0C4WMK5
A2W3F4
A0A0B5L3D2
A0A0B7GYG0
A0A085EYL7
A0A095VKF0
D2NNR5
E8YRC8
A0A089NSR4
E9TAG7
D0SK22
R7P3Q7
A8F0Z6
Q2JAJ2
A0A076MHI7
I0W9I9
A0A175J6X8
W0DZG6
A0A0G1H1Z7
A0A0S8GM28
A0A1D8SLR3
A0A1F6U5B1
A0A1C4HUB7
A0A1F6EAJ2
A0A1E5GMP5
A0A1F5EB06
A0A1W9JZ49
A0A1S6J8K2
A0A1T4WNJ2
A0A1V9WTW4
A0A1X9LLJ7
A0A1S2VNP4
A0A1P8WIM0
A0A1S2VN81
A0A1T4WSF9
A0A223SCR5
A0A1H8SDX8
A0A069IR20
B5VYN7
B5W6M1
G9ABZ9
G7EGC4
B0MSY6
R7PG73
A0A066TZR8
R6V1M8
X0R8E9
X0P3M7
G7EFJ2
A0A059KGF8
E2PI12
A0A0P0NML3
A0A0H2WNV5
A0A0Q6EJC6
A0A0M4SQ12
A0A1C4LBJ5
A0A1C4LVD9
A0A1B8W000
A0A1I7EEV8
A0A1F3TTS3
A0A1G5VI93
A0A1D8SZA0
A0A1F3WYL2
A0A1X1UFD5
A0A1Q4UAK8
A0A1Q4U5U3
A0A1I7ES40
D2NTC6
S3A9N0
I7IWD6
C6PTJ6
S3WP80
B5W673
R8QL09
A8F0Z7
E9TGU2
X0QP28
E9TLQ2
B7RRZ2
A0A0C1T869
Q2J5H3
E6JYR6
G7ECV9
A0A085EZA5
R8QR29
A3JR89
A0A066U0H9
K9YN47
V8C202
A0A076M0P9
I2X2A0
H9UHB5
W3V1I5
A0A0C1X5U4
C9RBK5
Q5YZQ2
A2W132
A0A223S9K6
V5MDW9
A0A059KIU1
I8U9K1
X0NYP3
N9QHQ6
F2BRL5
G7EE10
E6U647
Q7VWU4
E1L6E1
A0A086XUI7
A8GF55
A8FHT3
Q5YU34
A0A069IWT7
V8BR61
A0A095XR00
B0MV14
D0SK39
A0A0R0M5V7
A0A0W1LGH6
A0A1S6J6L2
A0A1S2VKA9
A0A1X4N4N6
A0A1Q9Y2H4
A0A0M4SWK8
A0A0P7EE68
A0A1F3TRX4
A0A1G6PSL0
A0A136L8A2
A0A0W0NDP7
A0A0G1V9J1
A0A0C1ZFE3
A0A0C1VMM9
[truncated: 593,986 more chars]
