# Supplementary material for: Gene Unprediction with Spurio: A tool to identify spurious protein sequences
Source: F1000Res. 2018 Mar 2;7:261. [Version 1] doi: 10.12688/f1000research.14050.1 (PMC5897793; doi:10.12688/f1000research.14050.1)
Supplement: Supplementary file 3 [file f1000research-7-15280-s0002.tgz › f7adde11-e16c-4507-9d6a-2061139e02bc.txt]

UniProt_Accession Spuriosity_score STOPS_per_AA Homologous_Matches	Sequence_Length
A0A151L129	0.005	0.00000	172	128
A0A1A2D425	0.005	0.00000	187	137
H1G5Y2	0.005	0.00000	198	126
A0A0Q8EFE4	0.005	0.00000	202	127
A0A099P810	0.005	0.00000	209	131
A0A0R1U6W8	0.005	0.00000	163	139
A0A1M7QAL2	0.005	0.00000	201	136
A0A2A3AYF0	0.005	0.00000	214	136
A0A2A2WF86	0.005	0.00000	239	131
A0A2A5CUU8	0.005	0.00000	202	128
A0A0Q8B2D3	0.005	0.00000	194	139
A0A1D8JWP4	0.005	0.00000	167	140
R5Y5D4	0.005	0.00000	171	134
Q98EF7	0.005	0.00000	237	132
A0A1G8AHN7	0.005	0.00000	222	132
A0A095WGH6	0.005	0.00000	206	132
A0A1I7EI37	0.005	0.00000	224	131
A0A2A5M8S5	0.005	0.00000	222	129
A0A1V6M8X7	0.005	0.00000	255	128
A0A0Q6E1S8	0.005	0.00000	206	137
A0A0M8SRQ1	0.005	0.00000	169	130
A9WS18	0.005	0.00000	196	127
A0A1D8AYJ9	0.005	0.00000	181	123
A0A0H3H150	0.005	0.00000	209	128
A0A168RYT8	0.005	0.00000	228	135
A0A2A5V442	0.005	0.00000	241	136
A0A147GZD5	0.005	0.00000	259	131
A0A1B8UWD2	0.005	0.00000	234	122
A0A175J7P1	0.005	0.00000	244	128
A0A1G8A8P5	0.005	0.00000	185	135
L7UF37	0.005	0.00000	215	141
A0A0E2RG45	0.005	0.00000	210	126
A0A1S2R3I0	0.005	0.00000	233	121
A0A264DRS2	0.005	0.00000	217	125
A0A1B2E132	0.005	0.00000	171	123
A0A0F0H582	0.005	0.00000	190	138
F4G517	0.005	0.00000	191	141
A0A0M8SMK7	0.005	0.00000	186	138
W0AGH6	0.005	0.00000	196	129
A0A1L8V3A1	0.005	0.00000	250	136
W7T2F3	0.005	0.00000	222	120
A0A0R0MG75	0.005	0.00000	231	126
A0A089NMA6	0.005	0.00000	219	125
Q2JAQ7	0.005	0.00000	258	131
A0A0H3HGA8	0.005	0.00000	179	131
U1HN14	0.005	0.00000	244	136
A0A175A975	0.005	0.00000	253	133
A0A2A2GSD9	0.005	0.00000	248	126
A0A084JR82	0.005	0.00000	192	126
A0A0A2SWR1	0.005	0.00000	190	143
X0N8T1	0.005	0.00000	153	140
A0A1M5QUS8	0.005	0.00000	169	128
A0A0X1TLE5	0.005	0.00000	167	126
A0A0X6Z028	0.005	0.00000	270	128
A0A0H2X046	0.005	0.00000	258	125
A0A1L3JIU3	0.005	0.00000	190	127
A0A1I0SXZ3	0.005	0.00000	201	144
A0A229MXS5	0.005	0.00000	201	144
A1USB5	0.005	0.00000	171	132
T4BXB1	0.005	0.00000	188	142
F5YX31	0.005	0.00000	153	143
A0A0B7IB09	0.005	0.00000	172	139
A0A0R0CU60	0.005	0.00000	224	129
A0A0F4J0T5	0.005	0.00000	259	135
F8GL09	0.005	0.00000	175	143
A0A1S8C9C0	0.005	0.00000	219	143
A0A1S9K196	0.005	0.00000	177	126
A0A2A4YVT8	0.005	0.00000	173	129
A0A085I5D1	0.005	0.00000	224	119
A0A2A5YHJ8	0.005	0.00000	277	130
A0A0T9NMH1	0.005	0.00000	172	146
A0A0G3X7K4	0.005	0.00000	184	121
A0A1C0AWV2	0.005	0.00000	247	136
A0A1H7TRH4	0.005	0.00000	144	129
Q3YU41	0.005	0.00000	172	126
A0A1G2CER5	0.005	0.00000	277	127
J8MUA1	0.005	0.00000	180	139
A0A1I4ELZ0	0.005	0.00000	224	118
A0A1H9ZVH6	0.005	0.00000	181	134
A8LCP4	0.005	0.00000	192	132
A0A0N1AG73	0.005	0.00000	252	123
A0A1S9I3G7	0.005	0.00000	251	140
A0A2A5M5X3	0.005	0.00000	213	121
A0A268SMD5	0.005	0.00000	245	141
A0A1C5BVM9	0.005	0.00000	174	141
A0A1R4ESK2	0.005	0.00000	229	143
A0A1M6X8Y3	0.005	0.00000	280	130
A0A255CHM7	0.005	0.00000	141	137
A0A1Q4UKK2	0.005	0.00000	230	143
V4YPU7	0.005	0.00000	231	143
A0A1T4L3A1	0.005	0.00000	196	139
S1HZH8	0.005	0.00000	251	140
G7WFQ0	0.005	0.00000	186	129
G9ZVV7	0.005	0.00000	286	130
B1MHE1	0.005	0.00000	170	128
A0A1R1SD86	0.005	0.00000	152	144
A0A0N0KA48	0.005	0.00000	265	125
F8GDA4	0.005	0.00000	268	122
A0A1B8UY49	0.005	0.00000	213	128
A0A1Q4UP38	0.005	0.00000	203	146
A0A024M2H1	0.005	0.00000	155	139
A0A1G6HHS4	0.005	0.00000	233	122
A0A139BUI6	0.005	0.00000	209	146
A0A150Y6W3	0.005	0.00000	197	146
A0A1H1W6E6	0.005	0.00000	287	131
A0A209BL09	0.005	0.00000	153	145
Q28QA5	0.005	0.00000	224	145
A0A0S6U5W4	0.005	0.00000	213	146
A0A1E4M2T5	0.005	0.00000	203	119
G7EBC6	0.005	0.00000	269	139
A0A165W9F3	0.005	0.00000	144	146
A0A1I6UVZ8	0.005	0.00000	151	127
A0A0H3H2I2	0.005	0.00000	241	119
H1C7Q7	0.005	0.00000	280	137
A0A099SP69	0.005	0.00000	229	144
A0A1F5G616	0.005	0.00000	261	140
A0A1V3RB23	0.005	0.00000	182	117
A0A1R0Y0M4	0.005	0.00000	262	141
A0A0H3NZC2	0.005	0.00000	254	136
A0A239J2F2	0.005	0.00000	296	126
A0A089HUT9	0.005	0.00000	280	133
A0A1G7ZBP3	0.005	0.00000	185	142
A0A257X5Q3	0.005	0.00000	183	117
D0CT46	0.005	0.00000	234	132
J2L8H4	0.005	0.00000	242	139
A0A255CHU9	0.005	0.00000	172	136
J2VRN1	0.005	0.00000	184	117
A0A1Q6NV22	0.005	0.00000	165	134
A0A212BFN8	0.005	0.00000	288	133
A0A1K1Q9P4	0.005	0.00000	159	146
Q985W5	0.005	0.00000	224	133
A0A0F3LWQ9	0.005	0.00000	195	131
A0A1Y4RVT2	0.005	0.00000	211	121
A0A0F6YB74	0.005	0.00000	153	121
D0CY76	0.005	0.00000	242	144
A0A1C4NLJ5	0.005	0.00000	227	121
A0A246JN54	0.005	0.00000	163	135
A0A063YV78	0.005	0.00000	211	138
A0A0F2L330	0.005	0.00000	286	125
A0A248JS72	0.005	0.00000	284	139
A0A0Q8ELT9	0.005	0.00000	202	148
A0A1N6S9J8	0.005	0.00000	168	145
A0A2C8YRH4	0.005	0.00000	196	143
A0A196NJK2	0.005	0.00000	258	127
F5XJ56	0.005	0.00000	220	147
A0A1Q8KJU1	0.005	0.00000	262	138
K1L3Z8	0.005	0.00000	137	132
A0A0L6J0J3	0.005	0.00000	310	127
A0A245ZDV4	0.005	0.00000	253	143
W7CCB3	0.005	0.00000	162	145
A0A0S3EXV5	0.005	0.00000	132	145
A0A147H9A8	0.005	0.00000	263	120
A0A226KD03	0.005	0.00000	278	120
E1IIV3	0.005	0.00000	278	120
A0A0K9TBQ4	0.005	0.00000	278	120
A0A1G5ACZ2	0.005	0.00000	196	145
A0A255HDS2	0.005	0.00000	160	149
L5MPN5	0.005	0.00000	166	139
E9TMA3	0.005	0.00000	217	148
A0A179YFJ0	0.005	0.00000	166	127
A0A0R1ZWD1	0.005	0.00000	313	131
A0A1V9WDN6	0.005	0.00000	148	124
A0A1C7C887	0.005	0.00000	193	150
A0A1F5P564	0.005	0.00000	251	144
K9CUV7	0.005	0.00000	269	128
A0A128F6L2	0.005	0.00000	181	149
Q5YPS2	0.005	0.00000	299	124
A0A0F6FCM2	0.005	0.00000	141	147
A0A1Y4B6G2	0.005	0.00000	206	118
A0A0D6UIH5	0.005	0.00000	252	123
A0A1D8SY77	0.005	0.00000	288	141
A0A1E3W9V9	0.005	0.00000	234	144
A0A0M4PUK9	0.005	0.00000	170	130
A0A023CBV4	0.005	0.00000	289	141
A0A1T5E1S5	0.005	0.00000	157	142
E6D413	0.005	0.00000	141	136
A0A1Y4RSF3	0.005	0.00000	133	135
A0A2A2FY61	0.005	0.00000	141	134
V4YFV5	0.005	0.00000	317	129
A0A1S8CY47	0.005	0.00000	224	148
A0A1J5D984	0.005	0.00000	285	132
A0A257VGW5	0.005	0.00000	298	138
A0A1F6HV59	0.005	0.00000	164	150
A0A1M4WBV1	0.005	0.00000	254	123
G9A6P1	0.005	0.00000	172	139
A0A1Y0V281	0.005	0.00000	149	143
D7AU12	0.005	0.00000	264	145
A0A1I3XP16	0.005	0.00000	169	148
A0A014GCV8	0.005	0.00000	169	132
A0A1J0VZG0	0.005	0.00000	237	143
A0A1M5KHA7	0.005	0.00000	263	145
F2BP84	0.005	0.00000	154	126
A0A101CVF7	0.005	0.00000	248	124
Q2JFW9	0.005	0.00000	175	148
A0A1V0LA03	0.005	0.00000	165	151
A0A1C3UQU0	0.005	0.00000	165	143
L2EJN7	0.005	0.00000	325	130
A0A1N7CTS7	0.005	0.00000	169	132
C6CB48	0.005	0.00000	151	144
A0A1X9LK16	0.005	0.00000	141	142
A0A0G9MN99	0.005	0.00000	173	135
Q28LP2	0.005	0.00000	196	124
G7EEG6	0.005	0.00000	185	123
T2DMB0	0.005	0.00000	205	151
A0A1M5M1M3	0.005	0.00000	300	141
A0A1T3VWJ2	0.005	0.00000	177	131
L2EQ08	0.005	0.00000	140	148
A0A0Q5NE50	0.005	0.00000	200	145
I9KTI9	0.005	0.00000	241	135
A0A0R2R7G0	0.005	0.00000	254	147
A0A1S8CYT3	0.005	0.00000	233	149
A0A1V9ULP3	0.005	0.00000	317	122
A0A1D8AZN8	0.005	0.00000	174	138
A0A1G5P4D4	0.005	0.00000	316	122
A0A1G6S5J3	0.005	0.00000	212	141
A0A1C0YJS1	0.005	0.00000	258	147
A0A257KVZ1	0.005	0.00000	278	145
A0A1D8ASD7	0.005	0.00000	181	151
I0HAZ1	0.005	0.00000	272	129
A0A1T5CHG7	0.005	0.00000	317	132
H3NL48	0.005	0.00000	219	150
R6MFS1	0.005	0.00000	181	149
A0A154QLW6	0.005	0.00000	311	136
A0A0W1LGH6	0.005	0.00000	259	117
J8MRB8	0.005	0.00000	158	126
A0A099P9X1	0.005	0.00000	245	149
A0A1P8PUY5	0.005	0.00000	256	146
A0A1I7C9F6	0.005	0.00000	147	122
A0A0J7YV13	0.005	0.00000	154	138
A0A1B7LYN8	0.005	0.00000	140	134
W1DZJ9	0.005	0.00000	137	128
A0A1G8AY24	0.005	0.00000	127	127
A0A1J0VPK5	0.005	0.00000	145	151
A0A1L3JGK3	0.005	0.00000	277	133
A0A1D8SPE7	0.005	0.00000	311	140
A0A151JFF5	0.005	0.00000	194	145
J3DZX9	0.005	0.00000	225	148
A0A059ML30	0.005	0.00000	217	150
A0A0L8AKB6	0.005	0.00000	133	140
B0G8E6	0.005	0.00000	158	142
R6B257	0.005	0.00000	187	148
A0A1I3FN15	0.005	0.00000	266	146
A0A051TYS0	0.005	0.00000	154	151
A0A101XVD8	0.005	0.00000	169	121
L5MQ56	0.005	0.00000	237	120
A4VGU0	0.005	0.00000	279	141
A0A225MG69	0.005	0.00000	162	136
A0A258RSA7	0.005	0.00000	259	140
F8GD50	0.005	0.00000	292	132
A0A0R2JR55	0.005	0.00000	210	147
A0A1M7JUP7	0.005	0.00000	166	138
A0A257KFU0	0.005	0.00000	193	115
A0A026UQ78	0.005	0.00000	297	142
A0A0L8AMG0	0.005	0.00000	156	149
A0A1M6S5P7	0.005	0.00000	167	118
I2X3C4	0.005	0.00000	217	150
A0A0G4JF72	0.005	0.00000	280	116
A0A1W6VAZ4	0.005	0.00000	251	149
A0A1S7P9A8	0.005	0.00000	253	149
A0A028DYY8	0.005	0.00000	237	113
A0A1Q3HZV7	0.005	0.00000	161	136
A0A0Q6V736	0.005	0.00000	295	145
A0A1R0Z970	0.005	0.00000	205	140
A0A0M0A6I5	0.005	0.00000	229	151
A0A023C2I6	0.005	0.00000	123	142
A0A1B4NXC6	0.005	0.00000	323	122
A0A059KJZ9	0.005	0.00000	187	154
A0A028E8M7	0.005	0.00000	148	150
A0A285XMK6	0.005	0.00000	273	115
A0A1X2BMU7	0.005	0.00000	329	140
A0A1G7V5C7	0.005	0.00000	131	130
A0A085IG37	0.005	0.00000	124	151
A0A0D5A9F4	0.005	0.00000	263	114
A0A126YVD7	0.005	0.00000	328	124
A0A250IVG3	0.005	0.00000	235	113
A0A1I7DHH2	0.005	0.00000	184	137
A0A0M9YD53	0.005	0.00000	140	124
Q983U6	0.005	0.00000	300	140
A0A246GP20	0.005	0.00000	267	149
I2WT96	0.005	0.00000	116	128
A0A1Y3VZQ7	0.005	0.00000	330	124
A0A285XNI8	0.005	0.00000	214	153
A0A1E4M2B6	0.005	0.00000	139	135
A0A1Z9PG72	0.005	0.00000	337	138
A0A2A7W874	0.005	0.00000	346	129
H0A2Y6	0.005	0.00000	189	152
A0A099I541	0.005	0.00000	200	152
A0A1Q4A6Y6	0.005	0.00000	303	117
A0A231GBX1	0.005	0.00000	280	120
H2FVG9	0.005	0.00000	257	150
A0A229HL86	0.005	0.00000	127	124
A0A1C0YCF9	0.005	0.00000	170	117
A0A1X7PKT8	0.005	0.00000	331	141
A0A1W7CWB5	0.005	0.00000	339	122
E4LGQ1	0.005	0.00000	185	154
K9CJB1	0.005	0.00000	185	154
F9GLW0	0.005	0.00000	159	140
A0A126VLE8	0.005	0.00000	124	152
D0YU60	0.005	0.00000	192	112
A0A1G9M4I2	0.005	0.00000	223	153
A0A0T9QGT3	0.005	0.00000	227	153
A0A259GRE4	0.005	0.00000	287	148
A0A1U7MS90	0.005	0.00000	275	149
A0A0Q6VNC9	0.005	0.00000	259	132
A0A1J4ZFQ6	0.005	0.00000	153	128
A0A177NN27	0.005	0.00000	232	142
E2XK52	0.005	0.00000	160	153
A0A162DLX3	0.005	0.00000	145	120
B0G218	0.005	0.00000	151	120
A0A0G0NNQ3	0.005	0.00000	291	136
A0A1G7HDT9	0.005	0.00000	225	116
S3B4N6	0.005	0.00000	147	144
W3V4B2	0.005	0.00000	166	152
H0SKN7	0.005	0.00000	273	148
I0HI58	0.005	0.00000	353	126
A0A1V9WX41	0.005	0.00000	360	130
A0A248JPB4	0.005	0.00000	266	130
I0W7G2	0.005	0.00000	250	125
L0H0J5	0.005	0.00000	349	125
I8R4C3	0.005	0.00000	326	127
B3Q4G9	0.005	0.00000	344	138
A0A1Z3LPR7	0.005	0.00000	256	151
A0A1E5G0Q0	0.005	0.00000	237	134
A0A061PNH1	0.005	0.00000	142	128
X0N261	0.005	0.00000	321	118
A0A0X6Z446	0.005	0.00000	205	155
A0A1T4XQ10	0.005	0.00000	179	113
R5S9E7	0.005	0.00000	316	121
F2I4M7	0.005	0.00000	128	142
A0A1C5BQJ9	0.005	0.00000	281	146
A0A1Q9J377	0.005	0.00000	305	146
A0A1A6ISN7	0.005	0.00000	147	156
A0A1Q5G9J5	0.005	0.00000	151	146
A0A231GJV4	0.005	0.00000	225	154
A0A1B4NT33	0.005	0.00000	227	154
A0A099P7E6	0.005	0.00000	352	123
A0A0H2ZE54	0.005	0.00000	145	152
A0A0H3GLQ7	0.005	0.00000	232	153
A0A0D7W9I9	0.005	0.00000	251	118
A0A1V6MDT9	0.005	0.00000	209	155
A0A1R0X0M9	0.005	0.00000	148	156
A0A1V3SI08	0.005	0.00000	140	146
A0A1M7YC71	0.005	0.00000	342	120
A0A177N4E9	0.005	0.00000	231	118
A0A0M8RYE5	0.005	0.00000	319	144
A0A0M4G2I8	0.005	0.00000	229	153
A0A070DFG7	0.005	0.00000	234	153
V7G1P1	0.005	0.00000	141	152
A0A0C5V637	0.006	0.00000	158	117
A0A1H7XF06	0.006	0.00000	150	126
A0A1F6U2I9	0.006	0.00000	157	117
A0A1V9URU5	0.006	0.00000	201	156
A0A246GZA1	0.006	0.00000	201	156
A0A0P6YXP4	0.006	0.00000	343	131
A0A099P9V5	0.006	0.00000	157	157
M9LXF2	0.006	0.00000	137	124
A0A225M699	0.006	0.00000	372	131
G7WCK6	0.006	0.00000	172	132
A0A117RC19	0.006	0.00000	336	143
A0A1Z8ZJ72	0.006	0.00000	326	145
A0A0Q8EJ19	0.006	0.00000	193	145
A0A026UIB9	0.006	0.00000	310	121
A0A1X9MAU8	0.006	0.00000	368	132
M9LFG7	0.006	0.00000	229	154
A0A031GDA9	0.006	0.00000	315	118
A0A120CSL3	0.006	0.00000	122	131
A0A1N7NPD8	0.006	0.00000	213	153
A0A1D3RPW9	0.006	0.00000	220	155
A0A0F4JSP1	0.006	0.00000	230	123
A0A1F9FJS4	0.006	0.00000	229	154
X6Q550	0.006	0.00000	171	115
A0A1R1EYT2	0.006	0.00000	152	157
A0A1R1F4K4	0.006	0.00000	331	137
A0A2A5C317	0.006	0.00000	345	123
A0A1H9DNS1	0.006	0.00000	361	133
A0A258RVQ6	0.006	0.00000	341	144
K1LK36	0.006	0.00000	229	154
A0A1C0YLB2	0.006	0.00000	229	154
Q4C0W9	0.006	0.00000	245	124
A0A1M7NQL3	0.006	0.00000	137	150
A0A126YSF3	0.006	0.00000	128	131
A0A1D8SPG9	0.006	0.00000	196	137
A0A085FLV8	0.006	0.00000	221	131
A0A1T2B608	0.006	0.00000	376	129
J9SNQ2	0.006	0.00000	143	150
A0A101CVA2	0.006	0.00000	361	122
A0A2C9AJE6	0.006	0.00000	119	130
A0A0D6V714	0.006	0.00000	154	155
A0A1Q9Y792	0.006	0.00000	201	115
A0A117NZ71	0.006	0.00000	121	138
A0A0D7KMF3	0.006	0.00000	328	145
A0A1I4BDK3	0.006	0.00000	151	150
A0A0Q7RH05	0.006	0.00000	282	123
A0A1F5BBT1	0.006	0.00000	114	133
W7CXB4	0.006	0.00000	316	148
A0A1S2R3B2	0.006	0.00000	308	147
A0A1Z8MX05	0.006	0.00000	380	130
A0A1Y5TGZ1	0.006	0.00000	323	129
A0A0Q7RLG1	0.006	0.00000	349	140
A0A1G7TJL9	0.006	0.00000	300	149
A0A059EB49	0.006	0.00000	185	143
A0A1Q3YER0	0.006	0.00000	198	153
A0A1V3QT04	0.006	0.00000	361	128
I2QJC3	0.006	0.00000	115	130
A8GA93	0.006	0.00000	116	128
I2WRT4	0.006	0.00000	133	119
E2PY48	0.006	0.00000	219	156
A0A1C3WMQ5	0.006	0.00000	202	125
G5GBX3	0.006	0.00000	243	155
W1DYH3	0.006	0.00000	368	137
A0A0G1TXS0	0.006	0.00000	267	114
A0A1S1S5P4	0.006	0.00000	229	154
A0A231GAY5	0.006	0.00000	155	158
A0A0Q8B5R3	0.006	0.00000	296	149
A0A243ITN8	0.006	0.00000	156	158
G9YH96	0.006	0.00000	179	121
A0A1F5A6G7	0.006	0.00000	246	155
A0A0N9MT46	0.006	0.00000	165	132
A0A162L1Z7	0.006	0.00000	210	157
A0A135P4U8	0.006	0.00000	302	149
A0A0J9E177	0.006	0.00000	141	145
A0A1Y9TH82	0.006	0.00000	170	118
A0A0H3KL60	0.006	0.00000	120	134
W7ZMZ2	0.006	0.00000	157	157
C7VCN9	0.006	0.00000	145	124
A8GJQ0	0.006	0.00000	158	126
A0A0C1FFR0	0.006	0.00000	169	158
A0A084JKC1	0.006	0.00000	177	113
A0A127F150	0.006	0.00000	378	138
A0A1Q1PBS3	0.006	0.00000	370	142
A0A1F3ZUY2	0.006	0.00000	179	146
A0A0N9YF12	0.006	0.00000	202	114
A0A1Q5GDJ4	0.006	0.00000	166	137
D5BS75	0.006	0.00000	144	152
A0A1F3Q1M7	0.006	0.00000	389	132
L2E901	0.006	0.00000	393	132
A0A0F0H661	0.006	0.00000	199	126
C4KUZ7	0.006	0.00000	246	135
A0A1G9UM11	0.006	0.00000	377	123
A0A1T4RP46	0.006	0.00000	131	120
Q9KNR2	0.006	0.00000	192	116
A0A1G5D560	0.006	0.00000	106	132
A0A0D5A715	0.006	0.00000	221	155
A0A168E4V7	0.006	0.00000	391	136
A0A0K6HQ88	0.006	0.00000	282	115
H1WRN1	0.006	0.00000	258	146
A0A1F8YCQ7	0.006	0.00000	307	113
B5GV70	0.006	0.00000	255	154
X8HBM8	0.006	0.00000	227	114
A0A1B8UUZ2	0.006	0.00000	156	159
A0A1Y5TV47	0.006	0.00000	135	125
A0A0A3Z2Y3	0.006	0.00000	157	115
I1ZKB1	0.006	0.00000	139	156
A0A1A3DEC5	0.006	0.00000	153	131
A0A1B9Q7H7	0.006	0.00000	376	142
A0A0V1QV23	0.006	0.00000	395	128
A0A1Q9LK06	0.006	0.00000	329	145
R4FZ98	0.006	0.00000	345	116
A0A0W0NWX5	0.006	0.00000	167	114
A0A1M7IX44	0.006	0.00000	107	138
A0A1T3DQZ6	0.006	0.00000	251	155
A0A0J9ECU0	0.006	0.00000	249	150
A0A1T4R8B1	0.006	0.00000	171	126
A0A1N7HBW5	0.006	0.00000	159	118
A0A1E5G0G5	0.006	0.00000	375	140
A0A1T3DUL6	0.006	0.00000	266	155
A0A2C9AT44	0.006	0.00000	306	117
A0A1C4G8S9	0.006	0.00000	345	141
A0A014E8E8	0.006	0.00000	149	119
N6V9Q5	0.006	0.00000	311	150
A0A1L8MGG1	0.006	0.00000	177	134
F3INU5	0.006	0.00000	211	158
G7Z543	0.006	0.00000	397	136
A0A1S1WDP5	0.006	0.00000	243	156
A0A268SIV2	0.006	0.00000	151	115
A0A0M0EKG5	0.006	0.00000	197	112
D9UZZ6	0.006	0.00000	348	119
A0A2A5CCL3	0.006	0.00000	163	118
A0A239R5L2	0.006	0.00000	251	111
A0A1G9VXD2	0.006	0.00000	228	112
A0A0N1KN23	0.006	0.00000	164	160
A0A1H8AP02	0.006	0.00000	184	122
A0A0F6VSA5	0.006	0.00000	137	131
A0A0F4J4T6	0.006	0.00000	388	128
A0A099I3L3	0.006	0.00000	218	122
A0A226CNC5	0.006	0.00000	211	147
A0A0F6FGG6	0.006	0.00000	237	157
A0A085L1P7	0.006	0.00000	257	147
A0A0P0NL53	0.006	0.00000	160	135
A0A1E5HUL6	0.006	0.00000	307	151
A0A258NYE3	0.006	0.00000	210	133
L7EZ63	0.006	0.00000	164	137
A0A1C0VDL9	0.006	0.00000	178	160
A0A1S1CJ74	0.006	0.00000	155	117
A0A1V6MEA7	0.006	0.00000	109	141
A0A0V8HX98	0.006	0.00000	381	143
A0A1H4NLP5	0.006	0.00000	401	137
A0A225MEG1	0.006	0.00000	383	127
A0A0Q6EED7	0.006	0.00000	321	150
D0CPK4	0.006	0.00000	142	117
A0A1Q8QBG6	0.006	0.00000	324	151
S7VLR3	0.006	0.00000	400	128
A0A1A1Z7Z7	0.006	0.00000	137	151
C4KQ98	0.006	0.00000	226	158
C6C818	0.006	0.00000	395	124
A0A0F0HDX4	0.006	0.00000	182	135
I4CYG8	0.006	0.00000	310	152
A0A1L6RDP4	0.006	0.00000	229	158
A0A1Y5S168	0.006	0.00000	156	142
K9BZH3	0.006	0.00000	204	157
Q0KC35	0.006	0.00000	411	132
A0A1W9JL00	0.006	0.00000	252	149
A0A0Q5GNE1	0.006	0.00000	366	137
A0A1B5DQH9	0.006	0.00000	133	158
A0A0D7KN79	0.006	0.00000	119	138
R7AIM4	0.006	0.00000	332	118
A0A1Z9LHJ8	0.006	0.00000	139	144
H1G5J5	0.006	0.00000	254	155
A0A1C5BMJ6	0.006	0.00000	404	137
A0A1S2R175	0.006	0.00000	120	145
A0A2A7MH79	0.006	0.00000	156	139
A0A051U6C3	0.006	0.00000	200	159
A0A1Q4UIQ8	0.006	0.00000	162	126
A0A0Q5GMP4	0.006	0.00000	231	126
A0A1J0A690	0.006	0.00000	136	157
A0A1G5RQY4	0.006	0.00000	298	113
A0A1Q1EWG2	0.006	0.00000	147	153
W1R7U2	0.006	0.00000	149	160
A0A1V6M960	0.006	0.00000	134	157
F9SIT2	0.006	0.00000	185	160
A0A1Z8NGL4	0.006	0.00000	193	143
A0A1V6MBW3	0.006	0.00000	182	159
A0A066U7Z3	0.006	0.00000	246	118
A0A0W0R6T9	0.006	0.00000	379	139
A0A0V1QWH5	0.006	0.00000	212	159
A0A0W7W7J7	0.006	0.00000	240	158
A0A0Q9AKY5	0.006	0.00000	384	138
A0A1B8R075	0.006	0.00000	361	143
A0A166V5V3	0.006	0.00000	227	158
A0A176RXB6	0.006	0.00000	155	139
J8J3L1	0.006	0.00000	418	133
A0A101CUY5	0.006	0.00000	405	125
A0A1H5NSX6	0.006	0.00000	164	151
A0A084Y4P1	0.006	0.00000	191	144
E0U452	0.006	0.00000	209	160
A0A127JSG7	0.006	0.00000	384	144
A0A1H6S9S0	0.006	0.00000	240	111
D5US70	0.006	0.00000	152	126
F1T9R8	0.006	0.00000	370	145
A0A0M5JPR2	0.006	0.00000	346	148
A0A1G6KGQ9	0.006	0.00000	365	116
A0A0R0DZV8	0.006	0.00000	127	128
A0A1S6JGN2	0.006	0.00000	319	142
A0A1F8IKC3	0.006	0.00000	148	127
A3N949	0.006	0.00000	387	145
W4DQN6	0.006	0.00000	421	130
A0A1C5EEH3	0.006	0.00000	403	134
A0A0E2AHT3	0.006	0.00000	255	156
A0A0R0E1A7	0.006	0.00000	383	145
D6EBP6	0.006	0.00000	281	116
M9M2J6	0.006	0.00000	174	111
A0A1R4EYY4	0.006	0.00000	421	129
A0A0Q5PNJ3	0.006	0.00000	341	149
A0A1Q3I5R4	0.006	0.00000	184	123
D3SPM5	0.006	0.00000	172	128
Q0KEH9	0.006	0.00000	388	145
A0A177PBB6	0.006	0.00000	132	160
A0A117RDZ8	0.006	0.00000	160	148
A0A255CBQ2	0.006	0.00000	384	142
A0A173SMN1	0.006	0.00000	364	146
A0A2C9AJ23	0.006	0.00000	294	153
U1I9T4	0.006	0.00000	229	119
C6C9F8	0.006	0.00000	274	156
L0EUL1	0.006	0.00000	175	159
A0A0F6F7H6	0.006	0.00000	104	152
A0A0C5V5I5	0.006	0.00000	202	156
A0A285TC14	0.006	0.00000	224	157
A0A143X088	0.006	0.00000	152	123
K9CXN1	0.006	0.00000	419	133
A0A1G5BYL7	0.006	0.00000	400	126
T4AZ09	0.006	0.00000	124	151
S2Y622	0.006	0.00000	335	152
V7G8R6	0.006	0.00000	328	151
R5U7P4	0.006	0.00000	226	115
A0A1B1EHN1	0.006	0.00000	213	151
L5MWF7	0.006	0.00000	113	136
A0A126VIF4	0.006	0.00000	186	116
A0A0M3BT44	0.006	0.00000	254	114
A8FG39	0.006	0.00000	420	126
A0A0H3NZH9	0.006	0.00000	166	123
E8YH02	0.006	0.00000	182	162
F3MU59	0.006	0.00000	169	112
A0A2C8ZV71	0.006	0.00000	126	151
D9UW31	0.006	0.00000	156	137
A0A1I4ILT2	0.006	0.00000	398	145
A0A1G7VPP8	0.006	0.00000	345	134
A8GH51	0.006	0.00000	98	143
W4DQ57	0.006	0.00000	142	118
A0A1M6XCY1	0.006	0.00000	177	113
F2LYJ6	0.006	0.00000	387	122
A0A151JG27	0.006	0.00000	362	150
A0A0F2HYW9	0.006	0.00000	119	158
J3D1N2	0.006	0.00000	280	117
F5XTG5	0.006	0.00000	153	137
A0A226CG58	0.006	0.00000	149	161
A0A1B7L7F6	0.006	0.00000	250	158
A0A2A2PQ19	0.006	0.00000	110	133
A0A1Y4FW00	0.006	0.00000	146	143
A0A138AEJ3	0.006	0.00000	419	132
A0A088NXT7	0.006	0.00000	431	137
V9HGT0	0.006	0.00000	123	140
Q7VS19	0.006	0.00000	431	133
V7G2R6	0.006	0.00000	331	118
A0A101A2H2	0.006	0.00000	141	160
A0A101UA10	0.006	0.00000	127	143
A0A1G0J0A4	0.006	0.00000	126	161
A0A1I4KW26	0.006	0.00000	428	130
A0A1Q8DKE6	0.006	0.00000	395	123
A0A168W7F3	0.006	0.00000	136	130
A0A1E5HWM3	0.006	0.00000	150	159
A0A246KBS6	0.006	0.00000	435	129
A0A1T4KZ63	0.006	0.00000	361	115
V6H8B9	0.006	0.00000	126	150
A0A0M2LPS5	0.006	0.00000	259	142
A0A1I6G8H0	0.006	0.00000	175	162
A0A0L7YUP9	0.006	0.00000	268	156
R8QR41	0.006	0.00000	118	130
A0A1G3E5U6	0.006	0.00000	319	154
A0A1H3VSP6	0.006	0.00000	335	153
A0A260P633	0.006	0.00000	116	139
A0A0M2S6K3	0.006	0.00000	144	123
A0A1I6G0H6	0.006	0.00000	374	150
A0A1F3F0K0	0.006	0.00000	438	136
J3FC13	0.006	0.00000	117	140
D5BVT4	0.006	0.00000	331	113
A0A0V8TBS1	0.006	0.00000	170	162
A0A1T3VUX5	0.006	0.00000	286	158
A0A086XWH1	0.006	0.00000	262	157
A0A1H0A191	0.006	0.00000	288	130
A0A1I7EEY2	0.006	0.00000	429	140
A0A1G7JWH1	0.006	0.00000	194	145
A0A1I6ZPZ0	0.006	0.00000	258	146
A0A1I6FZ53	0.006	0.00000	112	159
A0A285CKL7	0.006	0.00000	363	150
A0A1M6HTH2	0.006	0.00000	270	157
A0A1B4HTS3	0.006	0.00000	146	162
A0A248JUV9	0.006	0.00000	409	123
A0A1V4DPU4	0.006	0.00000	225	135
A0A0G3KE40	0.006	0.00000	284	125
D0S2R8	0.006	0.00000	136	158
A0A1V3A0Y8	0.006	0.00000	268	153
A0A088NQU0	0.006	0.00000	115	140
E5Y3Q2	0.006	0.00000	325	153
E8T8U3	0.006	0.00000	216	111
A0A0P6XA73	0.006	0.00000	114	142
A0A024LWX7	0.006	0.00000	422	135
A0A1E3D4D3	0.006	0.00000	174	162
A0A1E5GNI4	0.006	0.00000	123	150
I0WKJ9	0.006	0.00000	208	108
A0A0G3USU2	0.006	0.00000	142	154
A0A1S1WB79	0.006	0.00000	244	160
A0A0N9N5C9	0.006	0.00000	144	127
A0A1H4G9R0	0.006	0.00000	171	116
R5U5I1	0.006	0.00000	183	161
A0A1I6T054	0.006	0.00000	165	113
S6I222	0.006	0.00000	105	157
A0A101XWK5	0.006	0.00000	258	158
A0A1M7YL52	0.006	0.00000	447	131
J8YQ23	0.006	0.00000	216	151
A0A160UDI3	0.006	0.00000	429	126
A0A1T0ARW3	0.006	0.00000	392	141
S9TFB3	0.006	0.00000	236	128
A0A1H9AHI4	0.006	0.00000	191	157
A0A0F6VQ66	0.006	0.00000	177	119
A0A1A5T0W5	0.006	0.00000	326	112
A0A1E5GHI3	0.006	0.00000	437	128
A0A1G8BUN0	0.006	0.00000	366	148
A0A1X1CF46	0.006	0.00000	343	111
A0A176HGA7	0.006	0.00000	247	161
W1EBL1	0.006	0.00000	99	149
A0A1W7CZU9	0.006	0.00000	423	124
A0A177MWP9	0.006	0.00000	440	141
A0A173S7S4	0.006	0.00000	177	116
L2EK03	0.006	0.00000	339	153
A0A1K1SUM3	0.006	0.00000	168	132
A0A1W1WIK1	0.006	0.00000	366	117
G8ANS3	0.006	0.00000	154	159
A0A1I5SP01	0.006	0.00000	263	151
M9M2U8	0.006	0.00000	191	163
E8YFE9	0.006	0.00000	196	158
A0A0F3LSC7	0.006	0.00000	135	161
A0A0S2HVV0	0.006	0.00000	185	164
A0A1A2CKJ2	0.006	0.00000	215	161
A0A1A8LXY4	0.006	0.00000	171	111
A0A1Y4B0S5	0.006	0.00000	110	157
A0A0N9N2H3	0.006	0.00000	125	160
A0A150ZC82	0.006	0.00000	150	155
A0A0N0KAL0	0.006	0.00000	440	137
A0A221V340	0.006	0.00000	136	133
A0A1T5ACT1	0.006	0.00000	291	158
A0A147GXG3	0.006	0.00000	451	132
A0A1G5AX33	0.006	0.00000	229	112
A0A0Q5EBV6	0.006	0.00000	106	132
A0A0G3I6A4	0.006	0.00000	406	130
A0A1H7ZJK5	0.006	0.00000	270	148
A0A1D8SVM6	0.006	0.00000	229	161
A0A0P6VEZ2	0.006	0.00000	379	131
A0A1G9V1K1	0.006	0.00000	120	143
A0A1G9AX53	0.006	0.00000	258	159
A0A101TD44	0.006	0.00000	259	155
A0A0S6U7H7	0.006	0.00000	162	121
A0A1X1UZ42	0.006	0.00000	156	129
A0A1S7MJD8	0.006	0.00000	392	149
A0A0A6ZYZ5	0.006	0.00000	191	164
A0A1V3RVX2	0.006	0.00000	311	114
A0A225MD77	0.006	0.00000	173	112
A0A1B4NPX8	0.006	0.00000	317	114
A0A1M5QG43	0.006	0.00000	164	150
A0A0L6KBG1	0.006	0.00000	326	155
A0A0F3LSF1	0.006	0.00000	107	159
J3E9S0	0.006	0.00000	108	149
A0A0M2AK46	0.006	0.00000	309	112
A0A0Q8B0V6	0.006	0.00000	157	140
D6EP91	0.006	0.00000	232	161
A0A0F2JB43	0.006	0.00000	177	162
A0A0S8KDE0	0.006	0.00000	463	132
A0A1H5AK69	0.006	0.00000	124	164
A0A1G8CAI9	0.006	0.00000	442	135
A0A0W8H7G7	0.006	0.00000	238	163
A0A2A5B755	0.006	0.00000	117	158
A0A1S6JDU7	0.006	0.00000	111	155
A0A223S2R5	0.006	0.00000	112	145
C7D1X0	0.006	0.00000	453	138
A0A1F4G6J7	0.006	0.00000	283	147
A0A1Z9VGX9	0.006	0.00000	94	141
L7FDL3	0.006	0.00000	215	143
A0A0A2HDV4	0.006	0.00000	243	163
A0A226YSC3	0.006	0.00000	185	134
A0A1L9BLH5	0.006	0.00000	178	165
A0A1G5G345	0.006	0.00000	117	146
A0A0G0IIE7	0.006	0.00000	423	148
A0A1T3DT98	0.006	0.00000	210	156
A0A1N6VWA8	0.006	0.00000	307	119
A0A0N0JLM7	0.006	0.00000	217	109
W7CXJ9	0.006	0.00000	265	160
A0A1G8C547	0.006	0.00000	227	164
M6T9P4	0.006	0.00000	414	147
A0A1S1RWD1	0.006	0.00000	119	163
A0A239HZW4	0.006	0.00000	124	151
A0A124ICT9	0.006	0.00000	436	133
A0A212BJW0	0.006	0.00000	429	138
A0A1M7B5J7	0.006	0.00000	123	119
D5T3E2	0.006	0.00000	315	112
A0A1V9UFZ3	0.006	0.00000	229	164
X0MJW5	0.006	0.00000	257	106
A0A1A8M6B8	0.006	0.00000	178	110
I8U9Y7	0.006	0.00000	202	165
U3AMV1	0.006	0.00000	464	130
A0A1F6VEB0	0.006	0.00000	427	147
A0A0M0EJK1	0.006	0.00000	105	158
A0A1G5RTN8	0.006	0.00000	452	125
A0A226CCP7	0.006	0.00000	323	119
A0A1B8W7K9	0.006	0.00000	266	160
A0A1S6JC12	0.006	0.00000	101	129
X6Q927	0.006	0.00000	462	128
A0A1G1LP88	0.006	0.00000	288	161
A0A100YAA5	0.006	0.00000	337	158
A0A0S8ED93	0.006	0.00000	124	127
A0A085FIU2	0.006	0.00000	377	115
A0A1H4F5S2	0.006	0.00000	248	160
A0A1S2QF25	0.006	0.00000	201	139
A0A257JC29	0.006	0.00000	152	165
A0A1W6VJE2	0.006	0.00000	137	143
D0CS07	0.006	0.00000	250	135
M9YKE6	0.006	0.00000	156	166
A0A265UQW4	0.006	0.00000	92	148
A0A0R0MCB5	0.006	0.00000	422	139
A0A222WHN9	0.006	0.00000	113	141
H2FYU5	0.006	0.00000	252	163
A0A086Y277	0.006	0.00000	383	121
A0A0J8CLC0	0.006	0.00000	400	145
R8QYT5	0.006	0.00000	277	159
A0A1N7M1A0	0.006	0.00000	256	161
A0A1M5PHJ4	0.006	0.00000	183	166
X0N837	0.006	0.00000	121	131
A0A0S7XD83	0.006	0.00000	218	165
A0A1M4VX81	0.006	0.00000	374	155
A0A0V8I011	0.006	0.00000	243	164
C6Q2J8	0.006	0.00000	171	142
A0A1Y6IR47	0.006	0.00000	167	165
G9RZH9	0.006	0.00000	358	118
A0A0W0NM28	0.006	0.00000	164	166
V0YAN5	0.006	0.00000	361	151
A0A221V451	0.006	0.00000	92	150
A0A1M6IK02	0.006	0.00000	113	151
A0A1S8C7G7	0.006	0.00000	383	153
A0A1L3SUM4	0.006	0.00000	133	166
A0A0W0P1A4	0.006	0.00000	118	146
I2WP33	0.006	0.00000	114	164
D0SJD8	0.006	0.00000	150	166
A0A0V8HSK9	0.006	0.00000	224	108
A0A1C5D4S6	0.006	0.00000	432	135
A0A0F3M217	0.006	0.00000	292	109
A0A0J8JAI0	0.006	0.00000	150	166
A0A085IEN2	0.006	0.00000	158	140
A0A173KUD5	0.006	0.00000	447	142
L2EBJ6	0.006	0.00000	448	144
A0A013WZJ3	0.006	0.00000	471	127
A0A1I3J4H7	0.006	0.00000	113	164
A0A209BYN2	0.006	0.00000	316	151
A0A0C2EAQ0	0.006	0.00000	221	153
A5KEK5	0.006	0.00000	129	148
A0A0X6Z6U1	0.006	0.00000	213	165
A0A1Z9G6Y3	0.006	0.00000	392	152
U2K6K2	0.006	0.00000	191	163
E9TJ44	0.006	0.00000	262	161
A0A1A9SER1	0.006	0.00000	376	129
A0A0R2K719	0.006	0.00000	474	139
A0A179YM56	0.006	0.00000	237	164
Q64PX5	0.006	0.00000	252	163
I0WJ23	0.006	0.00000	360	126
A0A2A2PSR3	0.006	0.00000	258	164
A0A0W7WC92	0.006	0.00000	143	166
W9B9B4	0.006	0.00000	453	134
A0A0F2KIS0	0.006	0.00000	149	160
A0A0L0RAJ8	0.006	0.00000	311	160
A0A1W6VC12	0.006	0.00000	341	120
A0A0J0V4X7	0.006	0.00000	275	160
H1WPH0	0.006	0.00000	145	162
A0A1H8EXJ3	0.006	0.00000	259	152
A0A1Z9LPV8	0.006	0.00000	452	133
A0A0J8AP42	0.006	0.00000	438	145
A0A0L8ANC4	0.006	0.00000	399	114
A0A1H9RDB2	0.006	0.00000	189	165
I6CWQ0	0.006	0.00000	173	114
A0A1H2HH00	0.006	0.00000	409	137
A0A1N6YVD3	0.006	0.00000	140	156
A0A0G1WPY3	0.006	0.00000	305	161
A0A1Y1S1E0	0.006	0.00000	227	152
F2LCA1	0.006	0.00000	139	149
A0A1H8QT74	0.006	0.00000	361	157
A0A209CMN4	0.006	0.00000	109	135
A0A209C9E3	0.006	0.00000	108	144
A0A101CR60	0.006	0.00000	183	167
A0A1Q8KY06	0.006	0.00000	448	120
A0A061PS56	0.006	0.00000	118	142
A0A0Q0BH58	0.006	0.00000	487	130
A0A1H5GE98	0.006	0.00000	190	167
D9VF70	0.006	0.00000	241	165
J2TG88	0.006	0.00000	222	109
F2LJK1	0.006	0.00000	189	167
A0A1C5DZ51	0.006	0.00000	449	122
I0HFN4	0.006	0.00000	122	166
A0A1B7KZA9	0.006	0.00000	433	151
A0A0C5UKP3	0.006	0.00000	105	161
A0A1D2YA75	0.006	0.00000	119	157
A0A0Q7QQE2	0.006	0.00000	153	166
A0A1N7S007	0.006	0.00000	111	152
A0A0T9WD53	0.006	0.00000	202	158
A0A128EUW6	0.006	0.00000	140	153
A0A1M6KUX4	0.006	0.00000	446	138
R7CWJ5	0.006	0.00000	249	106
B1MBN2	0.006	0.00000	130	134
S1IER2	0.006	0.00000	139	111
A0A0G4ASU8	0.006	0.00000	107	160
A0A1H0BY12	0.006	0.00000	113	120
A0A1N7BJL9	0.006	0.00000	424	116
A0A0S3JS20	0.006	0.00000	117	166
A0A1R1ERW9	0.006	0.00000	129	115
A0A1S7PRN2	0.006	0.00000	163	141
A0A0H0YPC6	0.006	0.00000	116	166
D0SL36	0.006	0.00000	150	111
A0A0K9MHB4	0.006	0.00000	204	167
A0A0G1ENZ6	0.006	0.00000	450	149
A0A061PJJ7	0.006	0.00000	92	143
A0A1I6V8W6	0.006	0.00000	479	129
A0A089HUZ3	0.006	0.00000	355	119
A0A1W6VDS4	0.006	0.00000	125	156
A0A2A5YLR7	0.006	0.00000	152	168
A0A1C5EDW2	0.006	0.00000	160	121
A0A031INA0	0.006	0.00000	444	140
A0A1F7ULI9	0.006	0.00000	121	148
A0A066TW20	0.006	0.00000	122	122
A0A059MJC0	0.006	0.00000	262	106
A0A1E3H206	0.006	0.00000	112	164
E8YM84	0.006	0.00000	154	164
A0A1I5JDP9	0.006	0.00000	202	167
A0A0L7YXZ1	0.006	0.00000	114	166
D5EY09	0.006	0.00000	472	128
A0A0C1TKE1	0.006	0.00000	362	119
E4M8U9	0.006	0.00000	347	160
A0A101Q984	0.006	0.00000	116	133
W9T830	0.006	0.00000	151	164
H0SSN3	0.006	0.00000	200	106
K0ECQ4	0.006	0.00000	267	111
A0A0E0TNF5	0.006	0.00000	344	114
A0A1Z8ZB82	0.006	0.00000	162	123
A0A1G8DB20	0.006	0.00000	496	132
A0A1Y2LEK9	0.006	0.00000	86	146
A0A229MTS6	0.006	0.00000	377	158
A0A1S2R008	0.006	0.00000	99	140
A0A160UJD8	0.006	0.00000	176	163
A0A1C3UY43	0.006	0.00000	391	153
A0A1F6EAJ2	0.006	0.00000	438	149
H2FYI3	0.006	0.00000	275	162
A0A1V0L7N4	0.006	0.00000	424	145
A0A1Q4YDA0	0.006	0.00000	482	142
D1NSR2	0.006	0.00000	181	129
I8UB90	0.006	0.00000	412	113
A0A1G6K5U7	0.006	0.00000	201	168
N6W5F4	0.006	0.00000	357	159
W7SNL7	0.006	0.00000	118	167
A0A1H5LYU0	0.006	0.00000	452	144
W9AWD8	0.006	0.00000	156	128
A0A1B9Q7F4	0.006	0.00000	152	168
T2PKL7	0.006	0.00000	295	128
A0A1F5ISH2	0.006	0.00000	477	124
A0A124IBV7	0.006	0.00000	451	144
B5GXQ1	0.006	0.00000	270	119
A0A1D3A6W8	0.006	0.00000	126	124
A0A0D8B4B3	0.006	0.00000	141	157
K9SZD0	0.006	0.00000	141	138
A8GHQ2	0.006	0.00000	160	116
A0A1S2NU18	0.006	0.00000	141	121
T0RBB4	0.006	0.00000	207	168
A0A0F6FFW3	0.006	0.00000	132	119
A0A220RAP7	0.006	0.00000	243	167
A0A1S2PNE1	0.006	0.00000	411	147
G9A2E5	0.006	0.00000	175	169
A0A1G5PG71	0.006	0.00000	169	164
A0A1Z8NBL5	0.006	0.00000	479	138
A0A1W6D1Q5	0.006	0.00000	292	162
A0A1L3SW10	0.006	0.00000	154	167
A0A0L6J0M9	0.006	0.00000	326	108
A0A246JJG4	0.006	0.00000	109	162
A0A1V3R614	0.006	0.00000	180	169
A0A1M7BB23	0.006	0.00000	353	161
I2WZY8	0.006	0.00000	277	162
S1M288	0.006	0.00000	391	114
U6ZUR2	0.006	0.00000	112	118
A0A1F5ZHU0	0.006	0.00000	89	156
A0A135P8I8	0.006	0.00000	181	169
A0A127EXL9	0.006	0.00000	138	141
A0A1E3WBC4	0.006	0.00000	104	141
A0A1P8RYF7	0.006	0.00000	191	167
A0A1E5HW75	0.006	0.00000	507	142
A0A1S2PM89	0.006	0.00000	363	159
A0A0J5TAF0	0.006	0.00000	255	105
A0A1Y0FVK2	0.006	0.00000	492	124
A0A2C8D9N0	0.006	0.00000	142	168
A0A0H2Z6X3	0.006	0.00000	456	144
A0A1H7TY23	0.006	0.00000	136	130
B7N787	0.006	0.00000	156	167
A0A285CWE3	0.006	0.00000	132	167
B3PU16	0.006	0.00000	479	139
A0A077FAP0	0.006	0.00000	482	145
A0A0S8BXV3	0.006	0.00000	486	147
J8YZZ8	0.006	0.00000	515	135
A0A1Q7RE29	0.006	0.00000	148	119
A0A1S0YQX2	0.006	0.00000	258	108
A0A031JN09	0.006	0.00000	465	146
A0A1I7BTF7	0.006	0.00000	138	150
A0A0Q8ZT19	0.006	0.00000	397	158
A0A1F7H3B4	0.006	0.00000	256	167
A0A1R0Z9G2	0.006	0.00000	174	113
A0A209CQP0	0.006	0.00000	207	169
J2PM36	0.006	0.00000	253	118
A0A0T9X427	0.006	0.00000	360	160
A0A0H2ZK32	0.006	0.00000	166	169
A0A2A2AXX0	0.006	0.00000	229	156
A0A0B7HRF9	0.006	0.00000	365	110
A0A249T523	0.006	0.00000	287	163
A0A167GNM6	0.006	0.00000	171	160
A0A1V3S2D0	0.006	0.00000	376	111
A0A1I3M8T8	0.006	0.00000	456	151
A0A1Z1FC94	0.006	0.00000	175	169
A0A143WS50	0.006	0.00000	209	169
D5UMZ9	0.006	0.00000	111	157
T0I7U7	0.006	0.00000	174	106
L0GV60	0.006	0.00000	134	138
Q4C4P7	0.006	0.00000	163	130
A0A260Q011	0.006	0.00000	94	154
S1IC72	0.006	0.00000	278	104
A0A1J1LH39	0.006	0.00000	336	159
A0A1R1FN63	0.006	0.00000	143	122
A0A0N8GDN0	0.006	0.00000	357	161
R7PKH2	0.006	0.00000	283	113
A0A1C0B1D3	0.006	0.00000	268	104
A0A1E3UYM7	0.006	0.00000	202	169
A0A265UQH0	0.006	0.00000	93	133
A0A0B5L025	0.006	0.00000	455	140
A0A212BG46	0.006	0.00000	330	111
A0A0H2WYN4	0.006	0.00000	96	153
A0A1M4T5Q4	0.006	0.00000	482	147
A0A1Y4RUM1	0.006	0.00000	97	141
Q28W66	0.006	0.00000	456	153
A0A0L7DQG8	0.006	0.00000	90	147
A0A076MHI7	0.006	0.00000	138	127
A0A223CZ41	0.006	0.00000	114	166
A0A031JZS3	0.006	0.00000	186	106
S1IB49	0.006	0.00000	391	113
A0A0M0FS63	0.006	0.00000	460	140
D5UXV9	0.006	0.00000	167	157
A2VR23	0.006	0.00000	511	142
A0A0L7Z3Y6	0.006	0.00000	173	107
A0A0M2AKB4	0.006	0.00000	449	116
L0H1J3	0.006	0.00000	329	162
A0A1I7BCY4	0.006	0.00000	117	168
A0A1F5B854	0.006	0.00000	190	107
A0A1E4F2R3	0.006	0.00000	402	157
A0A117RSY3	0.006	0.00000	92	151
R8FX68	0.006	0.00000	197	153
J2MUA6	0.006	0.00000	255	167
A0A1F4G3Q2	0.006	0.00000	202	169
A0A260H9F7	0.006	0.00000	97	155
A0A1C7EFG2	0.006	0.00000	381	160
A0A1V0GSV2	0.006	0.00000	374	160
A0A101QKM1	0.006	0.00000	139	134
A0A1M5LR61	0.006	0.00000	131	170
A0A1A9SCB3	0.006	0.00000	140	168
A0A127EST9	0.006	0.00000	494	127
A0A0R2CE81	0.006	0.00000	198	113
J2U818	0.006	0.00000	332	163
A0A231UPA9	0.006	0.00000	254	157
A0A1S8CC78	0.006	0.00000	292	109
A0A059DWT9	0.006	0.00000	269	162
A0A1C6SZB1	0.006	0.00000	159	107
G9ABL7	0.006	0.00000	141	125
A0A0F4J325	0.006	0.00000	375	118
S2Y0Z6	0.006	0.00000	100	141
A0A1V8PSL8	0.006	0.00000	187	161
A0A0H3H6X9	0.006	0.00000	256	166
A0A1F8TCM4	0.006	0.00000	451	115
E8YLK9	0.006	0.00000	195	170
A0A1Q4A7X6	0.006	0.00000	98	145
A0A127P5S3	0.006	0.00000	207	169
A8GB77	0.006	0.00000	490	129
D3P9T0	0.006	0.00000	319	115
A0A1H7ZYC3	0.006	0.00000	148	112
A0A1W0BCA9	0.006	0.00000	463	127
A0A1V2UH65	0.006	0.00000	152	167
A0A1C0VIU3	0.006	0.00000	527	137
A0A117RYT5	0.006	0.00000	131	148
A0A0R2K6J3	0.006	0.00000	391	119
H2FZV2	0.006	0.00000	144	167
A0A0M2M3R9	0.006	0.00000	250	122
A0A1H5A3F0	0.006	0.00000	410	157
U1HKW8	0.006	0.00000	381	161
A0A1E4FL30	0.006	0.00000	324	161
A0A1A6J4B1	0.006	0.00000	398	109
A0A0G3XB75	0.006	0.00000	104	135
A0A1Q9U3C1	0.006	0.00000	124	170
A0A0H2ZEQ6	0.006	0.00000	232	168
C8NG23	0.006	0.00000	150	166
R5Q8U1	0.006	0.00000	191	146
A0A1G5MA54	0.006	0.00000	191	112
A0A1E8VVK6	0.006	0.00000	130	134
A0A0S8E7W6	0.006	0.00000	129	161
R7AM05	0.006	0.00000	263	168
I9KSU6	0.006	0.00000	162	171
A0A1P8MD09	0.006	0.00000	486	150
A0A1G3ZI47	0.006	0.00000	178	109
F9S9X0	0.006	0.00000	172	106
A0A1C5C0Y1	0.006	0.00000	488	149
W7ZLV5	0.006	0.00000	186	171
A0A271J915	0.006	0.00000	187	133
A0A1C5EWG1	0.006	0.00000	140	168
A0A242VM57	0.006	0.00000	388	112
A0A1S2QQN7	0.006	0.00000	524	129
A3NAP4	0.006	0.00000	456	117
A0A0X3SQY5	0.006	0.00000	143	128
A0A1A5D9L8	0.006	0.00000	316	166
A0A1H2JJ36	0.006	0.00000	305	161
A0A1Q9LDM7	0.006	0.00000	463	128
A0A0Q9AQ32	0.006	0.00000	115	147
L8NQB4	0.006	0.00000	302	107
E2XLY8	0.006	0.00000	473	148
A0A2A4YN51	0.006	0.00000	186	171
A0A0C1WRT5	0.006	0.00000	110	147
A0A1Z2XKU8	0.006	0.00000	89	161
A0A0F2SML8	0.006	0.00000	209	109
A0A1G4ZLC7	0.006	0.00000	303	113
A0A061QFM9	0.006	0.00000	474	145
A0A0N9YCC6	0.006	0.00000	103	165
A0A1Q7VIT0	0.006	0.00000	477	146
H8G3K4	0.006	0.00000	101	126
A0A1G6IYL4	0.006	0.00000	99	138
T0GFB7	0.006	0.00002	446	135
A0A1W6GHT0	0.006	0.00000	216	109
A0A1G8PR34	0.006	0.00000	95	136
A0A0X6Z742	0.006	0.00000	83	149
C7VF42	0.006	0.00000	116	169
A0A165LNV1	0.006	0.00000	146	170
A0A1G7T7Z7	0.006	0.00000	530	126
A0A0T6W3K5	0.006	0.00000	114	140
C2XDE1	0.006	0.00000	212	171
A0A1K1SEG7	0.006	0.00000	498	128
A0A1I4AXX9	0.006	0.00000	239	161
A0A0C6P187	0.006	0.00000	437	156
N9HIP1	0.006	0.00000	121	150
A0A1W9ERK5	0.006	0.00000	512	122
A0A101SRK8	0.006	0.00000	159	172
W7WMR5	0.006	0.00000	334	161
A0A101A7U5	0.006	0.00000	126	162
A0A1H8RQ30	0.006	0.00000	207	170
A0A0H3NNI9	0.006	0.00000	510	139
A0A160F1P9	0.006	0.00000	392	109
A0A1H5MMR2	0.006	0.00000	97	151
A0A1E9APC0	0.006	0.00000	449	116
S6I085	0.006	0.00000	119	114
A0A1H4D5E4	0.006	0.00000	511	122
A0A0C4WSS8	0.006	0.00000	208	170
A0A1G1H166	0.006	0.00000	463	152
S4XYJ4	0.006	0.00000	193	116
A0A1Q7TGH3	0.006	0.00000	544	129
A0A0S7XSL8	0.006	0.00000	251	170
W0ARE3	0.006	0.00000	83	156
B3ZCD1	0.006	0.00000	162	132
L7UAX6	0.006	0.00000	342	164
A0A1S1WBX0	0.006	0.00000	195	110
A0A0B7IKL7	0.006	0.00000	125	157
A0A095WGB2	0.006	0.00000	126	169
C5TJR6	0.006	0.00000	167	172
D9V975	0.006	0.00000	514	150
A0A028DMM3	0.006	0.00000	83	156
E1IPC9	0.006	0.00000	83	156
I0VQQ7	0.006	0.00000	83	156
A0A1F9LHR7	0.006	0.00000	498	137
W7SAR9	0.006	0.00000	200	123
D0S7U6	0.006	0.00000	547	131
A0A1S8C726	0.006	0.00000	159	106
L2ENE0	0.006	0.00000	149	171
A0A1F9BSP2	0.006	0.00000	358	163
A0A0E0TQE7	0.006	0.00000	115	119
A0A1I6SD40	0.006	0.00000	507	128
A0A1C6UDS9	0.006	0.00000	117	169
A0A151B5T6	0.006	0.00000	342	158
D9V6Q2	0.006	0.00000	329	105
A0A257VJK0	0.006	0.00000	500	122
W7TA23	0.006	0.00000	532	147
A0A126VL08	0.006	0.00000	99	129
A0A1M5LTK9	0.006	0.00002	477	144
A0A0R2JZ63	0.006	0.00000	254	104
A0A1Q9HCK6	0.006	0.00000	381	158
A0A212BTQ7	0.006	0.00000	89	136
A0A1Q4XBK7	0.006	0.00000	124	171
A0A0X7JEW9	0.006	0.00000	457	150
A0A1Y3P4V9	0.006	0.00000	355	158
A0A031J4G8	0.006	0.00000	560	136
M4KPM8	0.006	0.00000	156	140
A0A1I0T4L4	0.006	0.00000	553	142
D0SIX1	0.006	0.00000	322	103
A0A1G6VWD7	0.006	0.00000	384	145
T0TG87	0.006	0.00000	136	171
L7U5A0	0.006	0.00000	506	128
X0MM77	0.006	0.00000	99	152
A0A250JA73	0.006	0.00000	450	129
A0A1M3G5B2	0.006	0.00000	103	140
A0A1B8QTS2	0.006	0.00000	415	109
R7EN38	0.006	0.00000	278	169
A0A1X2RMS5	0.006	0.00000	345	165
A0A1Q9XRF5	0.006	0.00000	109	169
A0A0Q9A622	0.006	0.00000	526	143
A0A1Q2D0H3	0.006	0.00000	159	106
A0A1Z9QBF4	0.006	0.00000	466	129
A0A2A2GDH4	0.006	0.00000	363	165
A0A0B7ISI4	0.006	0.00000	88	162
A0A1G7LZK3	0.006	0.00000	101	126
N9HN36	0.006	0.00000	327	103
D9VH34	0.006	0.00000	205	164
A0A0Q5UWC2	0.006	0.00000	106	127
A0A1Z4JQN3	0.006	0.00000	133	169
I0HCX6	0.006	0.00003	354	145
A0A1A5T1E4	0.006	0.00000	127	160
B3XMQ8	0.006	0.00000	127	168
S3AT10	0.006	0.00002	374	143
A0A109RN30	0.006	0.00000	502	121
R5UQT4	0.006	0.00000	95	146
A0A1Z9LJM3	0.006	0.00000	418	110
A2VU91	0.006	0.00000	372	117
A0A1I5LBK0	0.006	0.00000	94	153
A0A101V1K6	0.006	0.00000	97	146
A0A249DEX5	0.006	0.00000	161	137
A0A1F8Y4U6	0.006	0.00000	308	109
A0A1F3Q193	0.006	0.00000	86	134
A0A0L9Y4K3	0.006	0.00002	461	151
A0A1A5D8Y8	0.006	0.00000	115	170
A0A0W0P582	0.006	0.00000	521	131
A0A0H3GN38	0.006	0.00000	508	125
A0A1F5ZR00	0.006	0.00000	138	117
J9S393	0.006	0.00000	104	124
A0A023C7V5	0.006	0.00000	105	149
A0A059MI85	0.006	0.00000	123	133
A0A0H3NT52	0.006	0.00002	387	134
W4PFS4	0.006	0.00000	154	173
J2NEB0	0.006	0.00000	320	103
A0A0N1LK37	0.006	0.00000	193	173
A0A1D3A6X0	0.006	0.00000	138	173
A0A1N6J8K6	0.006	0.00000	510	127
A0A088NRW9	0.006	0.00000	189	173
E8YID1	0.006	0.00000	357	143
A0A0S9QHJ0	0.006	0.00000	90	140
W0ASK6	0.006	0.00000	509	125
A0A285CJ08	0.006	0.00000	131	160
A0A162KPZ3	0.006	0.00000	236	102
A0A1Q9J6W2	0.006	0.00000	164	172
Q8E1D8	0.006	0.00002	391	137
A0A0F0H7H7	0.006	0.00000	99	145
B7N9W0	0.006	0.00000	519	129
A0A1W6GKT2	0.006	0.00000	312	166
A0A095U701	0.006	0.00000	321	103
U2WIM2	0.006	0.00000	112	154
A0A1G3GPG6	0.006	0.00000	508	126
A0A0C4WJF1	0.006	0.00000	508	126
A0A1A6LFJ0	0.006	0.00000	202	173
A0A1G7WYD3	0.006	0.00000	522	144
A0A1Z8MZB1	0.006	0.00000	203	173
A0A0M8TNH9	0.006	0.00000	145	106
I2WUV5	0.006	0.00002	394	136
A0A2A7WDH8	0.006	0.00000	86	161
A0A1B8UJ31	0.006	0.00000	88	146
A0A223D118	0.006	0.00000	160	171
A0A128EUI4	0.006	0.00000	206	173
A0A077F2D5	0.006	0.00000	205	172
A0A1G9TDH9	0.006	0.00000	432	113
F8GCS1	0.006	0.00000	336	167
A0A127ARN8	0.006	0.00000	325	168
A0A1Q2GUN2	0.006	0.00000	98	159
A0A1Z1FEL0	0.006	0.00000	159	163
A0A0F6F3K3	0.006	0.00000	245	171
B0NEL3	0.006	0.00002	373	153
A0A1X9M658	0.006	0.00000	263	168
A0A0H3H1V6	0.006	0.00000	330	167
A0A0N0ZJT3	0.006	0.00000	542	125
A0A1B7LZ08	0.006	0.00000	558	146
A0A0G3K3D6	0.006	0.00000	246	171
A0A1Q8QAT7	0.006	0.00000	215	144
A0A1M6ZXD9	0.006	0.00000	313	109
A0A1D8AXL4	0.006	0.00000	522	132
A0A1X2JA98	0.006	0.00000	275	136
X0R7Z0	0.006	0.00000	272	165
A0A1B4HRK1	0.006	0.00000	206	172
A0A059KPJ5	0.006	0.00000	319	169
A0A0T9QPT7	0.006	0.00000	467	114
A0A0D7KML5	0.006	0.00000	110	152
A0A119A8G1	0.006	0.00000	409	163
A0A1B4JS84	0.006	0.00000	511	124
A0A0B7GTI2	0.006	0.00000	129	166
E9UUX9	0.006	0.00000	119	172
A0A0E2REP2	0.006	0.00000	179	174
A0A1F9V3M4	0.006	0.00000	192	106
B0NEZ5	0.006	0.00000	555	143
A0A069IQ38	0.006	0.00000	325	110
A0A062DID5	0.006	0.00000	344	103
E6U7J1	0.006	0.00002	458	150
A0A1W1WKS1	0.006	0.00000	156	169
A0A1D8K118	0.006	0.00000	102	120
A0A1G4Z8J8	0.006	0.00000	90	125
A0A0N0JCP5	0.006	0.00000	162	128
A0A0F2L169	0.006	0.00000	151	163
A0A0J8A9I1	0.006	0.00000	126	114
A0A086C3J6	0.006	0.00000	93	126
A0A1X2J9V7	0.006	0.00000	113	172
A0A0K8MF86	0.006	0.00002	422	135
A0A0X7JP51	0.006	0.00000	177	142
G7FXV7	0.006	0.00000	499	144
A0A1Q4GIL9	0.006	0.00000	282	171
F0IKM2	0.006	0.00000	285	134
A0A1I5JFY6	0.006	0.00000	336	103
A0A1N6XME4	0.006	0.00000	104	168
A0A1F5NRY8	0.006	0.00000	92	122
A0A1Y3S094	0.006	0.00000	287	171
E0PQ38	0.006	0.00000	102	156
W1E3I8	0.006	0.00000	97	159
A0A1H4NER6	0.006	0.00000	137	128
D0S639	0.006	0.00000	160	117
A0A285S7B9	0.006	0.00000	182	174
L3QTU8	0.006	0.00000	456	152
A0A0H3GSS6	0.006	0.00000	313	166
A0A0V1R2N1	0.006	0.00000	114	172
F4GGG4	0.006	0.00000	201	109
A0A1E3D164	0.006	0.00000	109	138
N2BH32	0.006	0.00000	208	149
A0A1W0B8K6	0.006	0.00000	95	137
A0A061PKK8	0.006	0.00000	212	104
A0A1S7QHX6	0.006	0.00003	285	132
A0A127CN60	0.006	0.00000	134	117
A0A1G7D3F6	0.006	0.00000	159	104
A0A069JR37	0.006	0.00000	273	167
A0A1N7DD93	0.006	0.00000	156	171
U1SFJ1	0.006	0.00000	108	147
A0A1C5E1Q6	0.006	0.00000	109	125
A0A085EW97	0.006	0.00003	355	140
A0A1Q8KJF9	0.006	0.00000	130	155
A0A0F3M2W2	0.006	0.00000	83	160
A0A147H3D8	0.006	0.00000	90	124
A0A1H7B1E3	0.006	0.00000	160	175
E2XA34	0.006	0.00000	83	132
F5XP71	0.006	0.00002	497	142
I9P4G0	0.006	0.00000	163	174
A0A1T1IB35	0.006	0.00000	162	175
A0A1X2RQT7	0.006	0.00000	493	115
A0A136L6S2	0.006	0.00000	448	110
A0A1G5UUT4	0.006	0.00000	512	155
A0A1S1SBT8	0.006	0.00000	93	164
F2L8H9	0.006	0.00000	280	111
A0A1F6N301	0.006	0.00000	98	154
A0A1H5HFA8	0.006	0.00000	211	107
A0A1I3QLM0	0.006	0.00000	103	165
A0A1K1S5Z9	0.006	0.00000	503	149
A0A223D4H7	0.006	0.00000	562	125
A0A172ZJ02	0.006	0.00000	585	130
A0A0M0EKJ8	0.006	0.00000	334	166
A0A147F7P5	0.006	0.00000	498	157
I3DNA7	0.006	0.00000	344	103
W7SIK6	0.006	0.00000	165	124
A0A1E5IF09	0.006	0.00000	370	168
A0A143APC8	0.006	0.00000	421	113
A0A143Y772	0.006	0.00000	244	102
A0PXR7	0.006	0.00000	233	174
A0A246GXD8	0.006	0.00000	143	137
A0A1H9LE51	0.006	0.00000	540	142
A0A1B8UWW4	0.006	0.00000	560	129
W7WCF4	0.006	0.00000	397	107
A0A1Q7TKP9	0.006	0.00000	203	106
A0A267JVX4	0.006	0.00000	340	166
R9WZ00	0.006	0.00000	115	168
A0A1C1VRU8	0.006	0.00000	90	124
L2EMX6	0.006	0.00000	203	170
A0A1Y5TQ67	0.006	0.00000	504	149
A0A248JKW6	0.006	0.00000	109	170
T0UJN2	0.006	0.00002	448	156
A0A257JQS0	0.006	0.00000	258	171
J9S6Q6	0.006	0.00000	159	174
D3SL19	0.006	0.00000	440	132
A0A202E2L8	0.006	0.00000	421	164
L7HEX0	0.006	0.00002	317	162
I2HUI4	0.006	0.00002	459	157
A0A0Q6PYC4	0.006	0.00000	99	170
A0A0F4R0Z0	0.006	0.00002	463	159
A0A0M0FQB7	0.006	0.00000	104	138
K1L7K4	0.006	0.00000	153	175
F4G986	0.006	0.00000	80	151
A0A0R0E1B0	0.006	0.00000	83	142
A0A1R0XKF4	0.006	0.00000	361	118
A0A1C5CHA2	0.006	0.00000	158	134
A0A1S2QRY2	0.006	0.00000	122	125
A0A087A2Y8	0.006	0.00000	559	122
A0A0M2RH88	0.006	0.00000	128	157
A0A1J5KN35	0.006	0.00000	80	143
K0WU30	0.006	0.00000	568	126
A0A1C5BJ50	0.006	0.00000	258	173
A0A1M5FZH7	0.006	0.00000	193	161
A0A1V3S509	0.006	0.00000	466	152
A0A1Q8T263	0.006	0.00000	398	158
A0A260PY68	0.006	0.00000	126	155
A0A285CTY1	0.006	0.00000	364	163
A0A0G3XB66	0.006	0.00000	114	163
A0A212B7I3	0.006	0.00000	124	140
S4N9T0	0.006	0.00000	221	175
A0A258S0Q6	0.006	0.00000	160	105
F7QI65	0.006	0.00000	221	175
A0A165DZD9	0.006	0.00000	478	155
A0A1X7QEF9	0.006	0.00000	346	105
A0A0D5A9N0	0.006	0.00000	219	175
A0A0J8ARG5	0.006	0.00000	463	161
A0A209C6P3	0.006	0.00000	460	152
R5KIK8	0.006	0.00000	112	157
A0A1X1C133	0.006	0.00000	537	153
A0A1Q4ULS4	0.006	0.00000	101	162
A0A1Y9T157	0.006	0.00000	303	159
A0A0A2ST14	0.006	0.00000	105	161
A0A1C7EE50	0.006	0.00000	389	122
A0A1F3F5B3	0.006	0.00000	284	170
A0A209B433	0.006	0.00000	101	126
A0A1D8JWZ1	0.006	0.00000	396	165
A0A1N6WRP3	0.006	0.00000	341	167
I0WI19	0.006	0.00000	124	174
A0A1Q9HAK2	0.006	0.00002	467	148
A0A031IXR9	0.006	0.00000	265	171
A0A1V9WQK3	0.006	0.00000	537	123
A6VMC0	0.006	0.00000	190	176
A0A0C2CMW9	0.006	0.00000	507	117
C7V752	0.006	0.00000	535	118
A0A1S1SFA3	0.006	0.00000	226	174
A0A0Q9KDS9	0.006	0.00000	124	161
A0A0C1W654	0.006	0.00000	585	133
A0A238ZF42	0.006	0.00000	193	122
A0A101UJ49	0.006	0.00000	130	112
A0A1N6WMN9	0.006	0.00000	158	176
A0A1X7PGR6	0.006	0.00000	268	171
A0A1G3P8S7	0.006	0.00000	283	173
A9AY61	0.006	0.00000	257	173
I0VWS3	0.006	0.00000	102	120
A0A1W9SV89	0.006	0.00002	499	140
A0A1G6GJ14	0.006	0.00000	196	174
A0A1G5NTZ4	0.006	0.00000	349	165
A0A136LC51	0.006	0.00000	198	176
A0A1C2FVN6	0.006	0.00000	125	173
A0A1Q3I5J7	0.006	0.00000	266	171
A0A1G2IAH3	0.006	0.00000	464	153
A0A117RUV6	0.006	0.00000	118	121
R8QBX8	0.006	0.00000	132	146
A0A0H3KL05	0.006	0.00002	472	136
Q0KCV6	0.006	0.00002	463	138
D8H1F5	0.006	0.00000	113	157
E8TJY9	0.006	0.00000	211	116
A0A177N9B6	0.006	0.00003	293	143
A0A1V3S5N5	0.006	0.00000	212	175
R5GUS0	0.006	0.00000	202	175
A0A0D6V6Y0	0.006	0.00000	172	167
A0A0S8K9K2	0.006	0.00000	186	103
A0A1Y6ISX9	0.006	0.00000	360	103
A0A0W1L860	0.006	0.00002	439	147
A0A1A2PBT1	0.006	0.00000	85	153
A0A1R0XLE1	0.006	0.00000	123	172
D5USX9	0.006	0.00000	103	170
W1MVS1	0.006	0.00000	315	171
A0A0V2FBJ0	0.006	0.00000	166	110
A0A0C1UIV3	0.006	0.00000	132	110
A0A0K2RES2	0.006	0.00000	184	107
L0H0E8	0.006	0.00000	518	146
A0A1X7LZD6	0.006	0.00000	115	174
A0A0W1L7I2	0.006	0.00000	566	126
A0A1I5L983	0.006	0.00000	185	172
A0A1Y3VYQ8	0.006	0.00000	135	111
A0A0M0EQJ4	0.006	0.00000	275	172
A0A099I8Z4	0.006	0.00000	554	124
A0A1R1EXV3	0.006	0.00000	241	174
A0A243Q158	0.006	0.00000	543	118
A0A1R1EL53	0.006	0.00000	99	139
A0A1F9CAH8	0.006	0.00000	119	116
J3DZY2	0.006	0.00000	275	171
V0XQ40	0.006	0.00000	85	130
A0A023C7U8	0.006	0.00000	415	166
A0A1Q4UGD7	0.006	0.00000	91	145
A0A1L9BSS3	0.006	0.00000	434	162
A0A1D8SL22	0.006	0.00000	294	173
S1KY59	0.006	0.00000	184	176
A0A0G1EPQ2	0.006	0.00000	118	162
C0ENP5	0.006	0.00000	127	174
A0A1I3D8X7	0.006	0.00002	465	161
A0A0R1ZVY3	0.006	0.00000	518	150
A0A061PKB9	0.006	0.00000	366	140
A0A1E3WCZ5	0.006	0.00000	114	166
R9X7H4	0.006	0.00000	152	122
A0A239D0E4	0.006	0.00000	158	177
G0IC25	0.006	0.00003	346	150
K0ABJ5	0.006	0.00000	175	112
J2VWL2	0.006	0.00000	239	170
A0A1J0VLD4	0.006	0.00000	73	144
A0A0S9QLH8	0.006	0.00000	209	175
A0A1X0DZ95	0.006	0.00000	85	156
A0A077FFP8	0.006	0.00000	571	131
A0A1R1SKZ7	0.006	0.00003	268	156
A0A026V9I0	0.006	0.00000	209	109
A0A1Y4M1U4	0.006	0.00000	552	153
V8BUL9	0.006	0.00000	196	174
B1MD90	0.006	0.00002	562	137
A0A0W0NUK5	0.006	0.00000	94	121
A0A0C5VGE5	0.006	0.00000	575	124
A0A1E3UWH5	0.006	0.00000	108	148
A0A0C5UYC0	0.006	0.00000	345	168
A0A1G8IAX7	0.006	0.00000	465	160
T0T8L2	0.006	0.00000	389	165
A0A0P8Y644	0.006	0.00000	139	177
A0A0Q6HCZ8	0.006	0.00002	472	150
A0A101L778	0.006	0.00000	528	154
A0A1W7CTH4	0.006	0.00000	140	165
A0A1M9XKE6	0.006	0.00000	85	155
A0A101CRV9	0.006	0.00003	376	130
A0A1S7QZQ0	0.006	0.00000	266	174
A0A1Y5S054	0.006	0.00000	505	158
W7WXE3	0.006	0.00000	569	121
A0A1H2Y030	0.006	0.00002	488	154
A0A1I2F154	0.006	0.00000	440	107
A0A1J4R2X9	0.006	0.00000	118	116
A0A139BTC8	0.006	0.00000	264	173
A0A241VZU5	0.006	0.00000	179	156
A0A2A3APE7	0.006	0.00000	85	163
E2Y006	0.006	0.00000	226	169
A0A1M3FXR0	0.006	0.00000	200	105
A0A1Y4RDX5	0.006	0.00000	309	173
A0A0A3YS35	0.006	0.00000	183	174
M9MLT5	0.006	0.00000	453	110
A0A0K1U5L8	0.006	0.00000	91	122
H1CLF4	0.006	0.00002	393	163
A0A1S7NII9	0.006	0.00003	275	132
A0A166T1L1	0.006	0.00000	101	149
I2XGH4	0.006	0.00000	116	115
A0A0L8AMN4	0.006	0.00000	224	108
G2I3T9	0.006	0.00000	137	108
A0A0V8HQT8	0.006	0.00000	84	136
A0A0M4PVR7	0.006	0.00002	457	161
A0A1E4FHN7	0.006	0.00000	123	155
A0A1Q5FWE0	0.006	0.00000	134	166
I9KU52	0.006	0.00002	552	140
A0A1L8V202	0.006	0.00000	252	100
V7U692	0.006	0.00000	593	127
A0A1G1A5R0	0.006	0.00000	301	150
C8NGK8	0.006	0.00000	299	112
A0A0C6P1J7	0.006	0.00000	522	115
A0A0G1D939	0.006	0.00000	535	153
A0A1M6GM99	0.006	0.00000	125	173
Q5Z0X2	0.006	0.00000	468	162
A0A136KN28	0.006	0.00000	125	121
A8FDD0	0.006	0.00000	266	100
A0A1E4F8I4	0.006	0.00000	428	106
S7XN93	0.006	0.00000	90	123
A0A109B614	0.006	0.00000	216	112
E9TJM9	0.006	0.00000	593	127
V0Z6A0	0.006	0.00000	593	127
A0A0E0YEV6	0.006	0.00000	514	142
A0A127CHW4	0.006	0.00002	539	145
A0A0M9YS75	0.006	0.00000	109	148
A0A1I3FYI7	0.006	0.00000	89	165
A0A0M2RUF2	0.006	0.00000	265	170
A0A031JZR1	0.006	0.00002	443	156
A0A2A2G568	0.006	0.00000	199	105
A0A257WVF0	0.006	0.00000	88	147
A0A1I4PX37	0.006	0.00000	568	130
A0A1I7E7N1	0.006	0.00000	118	147
A0A0P6W7R2	0.006	0.00000	99	171
S3WT51	0.006	0.00002	519	152
A0A1C5CJ84	0.006	0.00000	332	168
A0A1H6GG51	0.006	0.00000	142	175
A0A0H3KN94	0.006	0.00000	197	177
A0A246GU99	0.006	0.00000	357	105
N8S4R4	0.006	0.00000	109	122
C6CBL8	0.006	0.00000	414	162
A0A0N9N7T7	0.006	0.00000	96	158
A0A0B7IAA6	0.006	0.00000	154	116
F2BUY1	0.006	0.00000	116	147
A0A1H7P985	0.006	0.00000	267	116
A0A0E3B4Q8	0.006	0.00000	119	143
A0A127AQK6	0.006	0.00002	461	131
H1WMX4	0.006	0.00000	354	126
A0A0X6ZFR9	0.006	0.00000	595	144
A0A1N7EKK7	0.006	0.00000	171	140
F0IN94	0.006	0.00000	182	106
A0A1M5YMN5	0.006	0.00003	255	152
A0A1D2YBA5	0.006	0.00002	501	132
H0S9T0	0.006	0.00002	420	140
A0A009Q6N1	0.006	0.00002	570	140
A0A162LNA5	0.006	0.00003	287	158
A0A124IB41	0.006	0.00000	159	102
A0A1M5LYS2	0.006	0.00000	302	125
A0A031J657	0.006	0.00000	532	142
A0A0X7JCM8	0.006	0.00000	195	178
A0A1G1PWJ3	0.006	0.00000	361	104
A0A260TCV0	0.006	0.00000	461	157
A0A0S3EZI2	0.006	0.00000	105	173
A0A0P9VHT8	0.006	0.00002	413	158
A0A0P9RH00	0.006	0.00002	413	158
A0A0Q8B781	0.006	0.00000	95	170
A0A2C8D8T2	0.006	0.00000	593	147
G2PZB3	0.006	0.00002	355	166
A0A1I3LYD6	0.006	0.00000	164	176
A0A168SFH7	0.006	0.00002	457	137
A0A0H2Z7U7	0.006	0.00000	308	171
A0A1G7K9Z7	0.006	0.00000	413	121
H0SMQ1	0.006	0.00000	132	171
A0A139BTF4	0.006	0.00000	333	103
R5KKZ7	0.006	0.00000	549	119
I0HCE3	0.006	0.00000	100	124
A0A0A3ZVF6	0.006	0.00000	387	164
A0A1C0B1G5	0.006	0.00000	110	140
A0A1T2B493	0.006	0.00000	144	113
A0A1Q8DP80	0.006	0.00003	268	146
A0A1Q8T1Z6	0.006	0.00000	207	121
A0A209BBK2	0.006	0.00002	466	158
G6C4Q8	0.006	0.00000	387	162
A0A1Y4I692	0.006	0.00003	254	149
A0A1X9LAG8	0.006	0.00000	625	131
A0A1A8ZZX7	0.006	0.00000	235	177
A0A0J6SUK7	0.006	0.00002	429	139
A0A245ZL68	0.006	0.00000	199	178
A0A246K838	0.006	0.00000	627	138
A0A117LEL8	0.006	0.00000	331	115
N9RUS2	0.006	0.00000	133	173
J9BWX2	0.006	0.00000	96	172
A0A1F9BXB4	0.006	0.00000	516	162
S3XX83	0.006	0.00000	379	148
A0A0M6WYF2	0.006	0.00000	213	101
E4LGS5	0.006	0.00000	533	154
A0A250ISJ0	0.006	0.00000	430	165
A0A0M5M6H5	0.006	0.00000	206	155
R7BKN2	0.006	0.00000	99	141
A0A0A7A3Z8	0.006	0.00000	305	172
A0A165JJA6	0.006	0.00000	151	178
A0A0M4Q9M8	0.006	0.00000	128	112
A0A0B7IKE4	0.006	0.00000	388	116
A0A2A5M328	0.006	0.00000	332	120
S4Y9D3	0.006	0.00000	113	122
B1LTU3	0.006	0.00000	106	173
V7FZ75	0.006	0.00003	300	149
A0A0E1QKH8	0.006	0.00000	562	144
V9X430	0.006	0.00000	119	135
A0A126Z643	0.006	0.00000	125	178
A0A128F5I6	0.006	0.00000	310	175
C3JAQ8	0.006	0.00000	346	170
A0A139LRG0	0.006	0.00000	86	139
A0A1B7L811	0.006	0.00000	254	176
X0PSU2	0.006	0.00000	85	159
A0A051TQB2	0.006	0.00000	178	173
A0A101CNM0	0.006	0.00000	96	142
A0A260HTR9	0.006	0.00000	103	164
A0A1Q3I2I1	0.006	0.00000	116	158
A0A1F5RZG1	0.006	0.00000	157	179
N9MES1	0.006	0.00000	207	178
A0A1C5DWI5	0.006	0.00000	111	121
W7ZLF6	0.006	0.00000	539	143
K0EGA5	0.006	0.00004	267	136
A0A151JHH9	0.006	0.00002	391	153
A0A1T5DJ67	0.006	0.00000	254	169
W3VBD7	0.006	0.00002	485	131
A0A1S1DC92	0.006	0.00000	127	178
J3E6I8	0.006	0.00000	309	113
A0A2A5YZN0	0.006	0.00000	106	142
A0A1W1UBM4	0.006	0.00000	123	177
A0A1I6TPS1	0.006	0.00000	214	177
A0A225MX25	0.006	0.00000	162	179
A0A0J5XVC1	0.006	0.00000	233	99
A0A1S2R421	0.006	0.00000	325	175
A0A1F1K0M4	0.006	0.00000	241	100
A0A0E1UB30	0.006	0.00000	373	101
G9ZZD0	0.006	0.00000	588	142
A0A1S2PK72	0.006	0.00000	392	117
A0A127CM00	0.006	0.00000	197	179
A0A1A3DI85	0.006	0.00000	169	179
A0A1F7Z5P3	0.006	0.00000	622	129
A0A2A5M5Q4	0.006	0.00000	592	137
A0A1W6CZR0	0.006	0.00000	571	152
F2NVI4	0.006	0.00000	510	150
A0A0D4CLY7	0.006	0.00000	123	138
A0A1J1LPH5	0.006	0.00000	76	143
A0A0H2WS28	0.006	0.00000	232	178
D8GY07	0.006	0.00000	163	109
A0A142EJG6	0.006	0.00000	291	174
A0A2C8D6V4	0.006	0.00000	78	137
A0A176S4B5	0.006	0.00000	481	109
A0A1F3X6Y9	0.006	0.00000	369	166
A0A1G7RCW7	0.006	0.00000	142	109
V6HH77	0.006	0.00000	530	113
A0A126ZEW8	0.006	0.00000	137	174
A0A0R2RCI2	0.006	0.00002	606	141
A0A1F3TZ57	0.006	0.00000	509	111
A0A226CJ48	0.006	0.00000	161	119
A0A0H3H2V4	0.006	0.00000	204	179
A0A062DCS0	0.006	0.00003	285	139
A0A1Z4JC88	0.006	0.00002	586	135
A0A1H7Y911	0.006	0.00002	512	144
A0A267HND2	0.006	0.00000	180	115
A0A0D6V8X6	0.006	0.00000	91	166
F9SB58	0.006	0.00000	83	143
A0A142EQL3	0.006	0.00000	548	115
A0A1I6PXD5	0.006	0.00002	454	147
A0A0L7YU53	0.006	0.00000	188	100
A0A0L8AQY8	0.006	0.00000	209	179
A0A136NHQ1	0.006	0.00002	392	160
B3PR00	0.006	0.00000	106	133
A0A1I7EKS8	0.006	0.00000	379	173
R7BKW7	0.006	0.00000	589	127
A0A1L3NJC9	0.006	0.00000	332	174
J2YRH8	0.006	0.00000	237	99
W9V171	0.006	0.00000	197	179
U2Z6R3	0.006	0.00002	508	137
C7M2S9	0.006	0.00000	76	138
K0ADE2	0.006	0.00000	166	179
A0A1P8WHI2	0.006	0.00000	462	167
C7VBH6	0.006	0.00004	208	141
A0A2A5YFR2	0.006	0.00002	467	140
A0A1G5EN75	0.006	0.00000	100	133
D4QKT1	0.006	0.00000	75	153
A0A2A2PFC1	0.006	0.00000	500	166
A0A1D2YBH8	0.006	0.00000	160	179
A0A0F3M5D1	0.006	0.00000	397	165
C0WEH7	0.006	0.00000	87	161
A0A0S7XW67	0.006	0.00002	463	162
A0A101UQD9	0.006	0.00000	477	166
A0A0L7YWC0	0.006	0.00000	90	141
X5QJV5	0.006	0.00000	541	157
B5RRB4	0.006	0.00000	596	135
A0A1H5DRX2	0.006	0.00000	155	157
A0A0K9MAL1	0.006	0.00000	91	151
N9QFD0	0.006	0.00000	532	153
L7F8J7	0.006	0.00000	516	162
A0A0K8X617	0.006	0.00000	277	136
A0A246K7Y3	0.006	0.00000	602	155
A0A258LKX4	0.006	0.00000	92	150
K1LWI8	0.006	0.00000	338	109
A0A1G5XIG6	0.006	0.00002	347	162
A0A0S8H1L0	0.006	0.00000	97	167
A0A1F3MYG6	0.006	0.00000	408	103
A0A1I3M1G2	0.006	0.00000	216	179
H5TYH7	0.006	0.00000	108	177
A0A177RJX8	0.006	0.00002	557	144
A0A265V1E4	0.006	0.00000	132	179
A0A2A5AUP8	0.006	0.00000	124	174
B3XNQ6	0.006	0.00000	171	180
A0A1S2PR90	0.006	0.00000	219	179
E9TAR8	0.006	0.00000	78	165
A0A1G7REK2	0.006	0.00002	396	163
A0A1D2YIG7	0.006	0.00000	158	180
A0A099SQR5	0.006	0.00000	167	177
A0A220RH96	0.006	0.00000	138	179
F0IP18	0.006	0.00000	565	137
A0A166S8Z2	0.006	0.00000	492	109
A0A1B7UP54	0.006	0.00000	450	163
A0A1G4ZQD0	0.006	0.00000	298	107
A0A250IXL4	0.006	0.00003	288	158
A0A165KX18	0.006	0.00000	590	121
D0CTV1	0.006	0.00000	96	169
A8FHX2	0.006	0.00000	237	113
B4S4S2	0.006	0.00000	635	129
A0A024M1I3	0.006	0.00000	238	179
A0A0W0NM21	0.006	0.00000	186	180
A0A1M5THV5	0.006	0.00000	617	155
A0A223MS08	0.006	0.00002	590	149
A0A1E3V0T5	0.006	0.00000	177	180
A0A258LUB4	0.006	0.00002	472	166
A0A0F0HJC0	0.006	0.00000	119	121
A0A0L8M3J1	0.006	0.00002	446	141
D0SVG9	0.006	0.00000	405	171
A0A212BMF2	0.006	0.00003	266	147
A0A172ZN14	0.006	0.00000	136	175
I0VYN4	0.006	0.00000	159	108
D9V3T0	0.006	0.00000	222	153
A0A250JCT7	0.006	0.00000	132	159
A0A1J5EFJ0	0.006	0.00000	103	155
Q2RNQ2	0.006	0.00000	498	161
A0A0W0NMY6	0.006	0.00000	281	177
A0A1K1RLH0	0.006	0.00002	516	127
A0A0J6AK30	0.006	0.00000	186	115
A0A1C0UVA8	0.006	0.00003	252	155
A0A260WIF6	0.006	0.00000	168	112
A0A1T4SGA7	0.006	0.00000	213	178
A0A062CRK5	0.006	0.00000	400	102
A0A1T4Z6N7	0.006	0.00000	131	180
A0A077FIG8	0.006	0.00000	498	109
A0A031J6X0	0.006	0.00002	623	143
A0A1E5GE71	0.006	0.00000	190	102
Q8YGC8	0.006	0.00000	172	101
A0A031ISM9	0.006	0.00000	524	160
A0A0A3H7H2	0.006	0.00000	215	113
A0A257WZB1	0.006	0.00000	98	171
J9SFL5	0.006	0.00000	92	165
D0SIA0	0.006	0.00002	624	142
A0A260P3Y8	0.006	0.00002	591	140
A0A1A8M169	0.006	0.00002	568	157
A0A0Q9A702	0.006	0.00000	579	150
D3DI17	0.006	0.00000	420	163
A0A1C5C3I5	0.006	0.00000	216	116
A0A1J5E162	0.006	0.00000	249	177
A0A091BBF7	0.006	0.00000	585	119
A0A084XWW8	0.006	0.00004	230	148
A0A1G7WSE1	0.006	0.00000	370	103
A0A257X6S2	0.006	0.00000	173	101
C5TLC8	0.006	0.00000	197	180
A0A0Q4GZ06	0.006	0.00000	681	137
A0A1B4NW84	0.006	0.00000	248	119
A3NFL1	0.006	0.00000	278	101
A0A1I7DS76	0.006	0.00000	121	179
A0A1T4VKJ5	0.006	0.00000	609	121
A0A1X7NB25	0.006	0.00000	153	103
A0A1G9THY5	0.006	0.00000	80	164
A0A0H3KGR7	0.006	0.00000	112	170
L3QF27	0.006	0.00000	659	149
A0A069INC8	0.006	0.00003	293	130
A0A023CFW6	0.006	0.00000	528	160
A0A073KRI0	0.006	0.00000	654	147
S1I341	0.006	0.00000	162	180
A0A1I6FP81	0.006	0.00001	610	152
A0A249SWV4	0.006	0.00000	129	178
G6XGY9	0.006	0.00000	112	175
A0A0F3LUK0	0.006	0.00000	422	162
A0A229HNC2	0.006	0.00002	414	165
A0A2A3AN93	0.006	0.00000	255	177
A0A160UES7	0.006	0.00000	615	121
A0A1Q5FSA0	0.006	0.00000	354	172
A0A1V6MD88	0.006	0.00000	632	140
A0A220RID3	0.006	0.00000	639	138
A0A1E5G2W8	0.006	0.00002	546	155
A0A1M6ADS2	0.006	0.00000	553	154
A0A1E4F1J1	0.006	0.00000	88	168
A0A1C5EUE4	0.006	0.00000	514	110
A0A165LXJ3	0.006	0.00000	95	172
A0A267HUF8	0.006	0.00000	228	180
Q3Z2S9	0.006	0.00000	415	167
A0A073KM01	0.006	0.00000	151	180
D9UVV9	0.006	0.00000	173	109
A0A1Y0G328	0.006	0.00000	165	181
A0A226CKN1	0.006	0.00000	269	179
A0A095CSY8	0.006	0.00000	155	181
A0A1C3VLB9	0.006	0.00000	462	106
A0A0L7YKK8	0.006	0.00000	169	105
A0A258RU27	0.006	0.00003	371	139
I0H094	0.006	0.00000	414	171
M7NJ93	0.006	0.00000	635	124
A0A1C4ESQ4	0.006	0.00000	84	154
A0A1R0X1D4	0.006	0.00002	506	159
A0A165PX56	0.006	0.00000	687	142
J5HB89	0.006	0.00000	144	104
A0A1C0AYM0	0.006	0.00000	121	172
A0A260PAB9	0.006	0.00000	199	120
A0A174YGK4	0.006	0.00000	216	100
A0A2A2WEC7	0.006	0.00000	283	175
A0A0G0QNZ8	0.006	0.00000	144	181
A0A1G7TUQ2	0.006	0.00000	79	126
A0A0E3CS52	0.006	0.00000	213	104
A0A1G2NX64	0.006	0.00000	114	169
A0A1I4EIS3	0.006	0.00000	262	172
A0A212B8H3	0.006	0.00000	90	119
A0A0H3KGV8	0.006	0.00000	342	108
A0A1A5D014	0.006	0.00000	261	176
A0A1Q2H344	0.006	0.00001	657	148
B8KG23	0.006	0.00000	518	165
F2M2I1	0.006	0.00003	392	130
A0A1Y4RMW5	0.006	0.00000	110	172
A0A142F6Z8	0.006	0.00000	185	180
A0A0G0ZK55	0.006	0.00000	131	149
I0VRV8	0.006	0.00002	610	136
A0A250J6W5	0.006	0.00000	162	118
A0A0L7YRM7	0.006	0.00000	538	164
A0A101RRF3	0.006	0.00000	100	144
A0A1B8SD54	0.006	0.00003	416	122
A0A0L0M2S1	0.006	0.00000	187	181
K0WX62	0.006	0.00002	376	172
A0A072BXT6	0.006	0.00000	201	177
J2N1U5	0.006	0.00000	130	179
A0A1T4NAF4	0.006	0.00000	406	171
A0A1M5EAX3	0.006	0.00000	277	179
W7CY91	0.006	0.00000	258	144
A0A126YLM2	0.006	0.00000	523	110
A0A1C7L768	0.006	0.00000	478	170
A0A142EP50	0.006	0.00000	152	103
A0A024LUK9	0.006	0.00000	599	156
A0A120JVR2	0.006	0.00000	456	115
A0A059KJW6	0.006	0.00000	364	120
A0A0J5XU48	0.006	0.00000	302	176
A0A101URW7	0.006	0.00002	464	140
A0A0Q5H1E1	0.006	0.00002	430	160
A0A0Q8ZFT7	0.006	0.00000	444	105
A0A191ZT78	0.006	0.00000	680	147
A0A1C7LC74	0.006	0.00003	319	150
H1C9I4	0.006	0.00000	656	141
D5UM95	0.006	0.00000	90	158
A0A086BT99	0.006	0.00000	546	144
A0A257JLU8	0.006	0.00000	146	177
A0A1B2E061	0.006	0.00000	170	175
A0A1W6GD52	0.006	0.00002	504	166
A0A1G9W069	0.006	0.00000	513	164
A0A0T9WVU0	0.006	0.00001	637	156
A0A1A7M1H1	0.006	0.00000	699	137
A0A1W9VEC2	0.006	0.00000	591	150
A0A246GPA0	0.006	0.00003	280	168
N6W1E9	0.006	0.00002	648	138
A0A1V4RSP4	0.006	0.00000	574	128
A0A0X7JAZ4	0.006	0.00000	171	111
A0A0X8HC12	0.006	0.00000	586	159
A0A0G3X8H9	0.006	0.00002	509	129
A0A257WVQ3	0.006	0.00000	133	152
A0A1H2B930	0.006	0.00002	572	143
A0A1I7AJZ1	0.006	0.00000	589	162
C9RCU7	0.006	0.00002	458	126
W5J408	0.006	0.00000	170	175
A0A1H8U2F6	0.006	0.00000	84	146
Q988V1	0.006	0.00000	123	150
Q0AVU8	0.006	0.00004	195	145
A0A1Y4G0Z7	0.006	0.00000	315	176
F4G6D8	0.006	0.00002	403	164
A0A1A2D7W9	0.006	0.00000	92	160
A0A1X1C3U4	0.006	0.00000	214	179
A0A1W6ZDB1	0.006	0.00000	81	170
M9M0U7	0.006	0.00000	686	130
N6V9D1	0.006	0.00000	213	179
A0A231G650	0.006	0.00000	90	171
A0A1S1S0J7	0.006	0.00000	104	163
A0A0K8X7C0	0.006	0.00003	397	146
A8F5W0	0.006	0.00001	595	162
A0A1Q7VL40	0.006	0.00000	340	154
A0A175Y5R2	0.006	0.00000	594	139
H2G1G9	0.006	0.00002	651	139
A0A220RCD3	0.006	0.00000	97	138
D0CVI6	0.006	0.00000	633	153
A0A0K2GEQ4	0.006	0.00003	348	134
A0A0C1RBZ5	0.006	0.00000	681	137
A0A0M0G0L9	0.006	0.00000	323	174
A0A0G3KB96	0.006	0.00000	103	111
N8W6R9	0.006	0.00000	588	146
E6D7R6	0.006	0.00000	583	151
A0A1C2QWI0	0.006	0.00000	328	178
A0A0J8AAR2	0.006	0.00000	193	182
I0K107	0.006	0.00004	231	148
A0A127ERR7	0.006	0.00000	540	153
A0A1I7C155	0.006	0.00000	86	128
A0A1T4QEA9	0.006	0.00003	381	142
A0A0B7IFQ6	0.006	0.00000	467	165
A0A1W7CZB0	0.006	0.00002	456	141
A0A1A3D9V7	0.006	0.00003	417	142
A0A0K9MJ94	0.006	0.00000	76	165
A0A0P0NIM7	0.006	0.00000	91	124
G9ZU02	0.006	0.00000	112	156
A0A1G5BF18	0.006	0.00000	77	159
A0A1E4FJB0	0.006	0.00000	129	165
A0A061QIK4	0.006	0.00000	679	140
W3Y6G4	0.006	0.00000	260	179
A0A1G1LER3	0.006	0.00000	373	173
A0A1F9MLN5	0.006	0.00000	106	150
A0A127CFK3	0.006	0.00002	449	118
N6WAZ0	0.006	0.00000	122	169
A0A1L3JIA0	0.006	0.00004	221	138
J8J1G4	0.006	0.00000	196	100
A0A0C1VLS8	0.006	0.00000	596	119
A0A095T023	0.006	0.00000	492	107
A0A1A2EM82	0.006	0.00000	384	168
A0A1I4ND28	0.006	0.00000	164	105
A0A1I0SPZ6	0.006	0.00000	84	174
A0A173L1J3	0.006	0.00000	89	143
A0A224WY00	0.006	0.00000	149	167
J2YJU1	0.006	0.00003	418	149
A0A1Q7T9K7	0.006	0.00002	508	135
A0A264DQN5	0.006	0.00000	119	179
A0A1G6ZFZ0	0.006	0.00000	76	167
A0A1V0GSQ9	0.006	0.00000	69	151
A0A1A8LYX1	0.006	0.00002	369	164
A0A0Q9ZIG2	0.006	0.00000	118	169
L5MTG9	0.006	0.00002	519	157
J2LK94	0.006	0.00000	253	180
A0A0F4JKX4	0.006	0.00000	117	121
A0A127EYD9	0.006	0.00004	256	146
A0A0R2JI69	0.006	0.00000	165	182
A0A109B7L5	0.006	0.00001	668	142
A0A1L3JMG5	0.006	0.00000	94	128
N1NLU5	0.006	0.00002	639	136
A0A1D8AD34	0.006	0.00000	83	160
G5S4N2	0.006	0.00000	142	129
A0A1F9V8R5	0.006	0.00000	524	109
A0A1W6ST92	0.006	0.00000	524	109
A0A1S2P0T9	0.006	0.00000	659	157
X0R1K8	0.006	0.00003	431	139
A0A258P0J1	0.006	0.00000	573	155
A0A1F8M4V8	0.006	0.00000	272	115
F9SB47	0.006	0.00000	557	142
A0A1W9VMJ2	0.006	0.00003	363	125
I2X7K1	0.006	0.00003	267	169
A0A1C4MZH0	0.006	0.00000	317	139
S6HZM7	0.006	0.00000	166	178
A0A1L3SY95	0.006	0.00000	107	128
A0A1P8PR93	0.006	0.00002	569	135
A0A259GWA1	0.006	0.00000	573	157
A0A1F3CCL2	0.006	0.00000	122	180
A0A0N0SBA5	0.006	0.00000	205	127
X0PN04	0.006	0.00004	183	145
R5UAD9	0.006	0.00000	299	130
A0A147H9R8	0.006	0.00000	205	167
A0A1R1S4Z5	0.006	0.00002	414	171
A0A1X2J3V1	0.006	0.00000	492	159
A0A077FG12	0.006	0.00000	603	163
A0A1Q9HIV5	0.006	0.00000	103	180
A0A0L8LNQ2	0.006	0.00002	415	170
A0A1X2BXQ3	0.006	0.00000	128	176
R7APW7	0.006	0.00003	300	160
S7VT09	0.006	0.00000	685	127
A0A016AEL4	0.006	0.00002	485	126
H8GE11	0.006	0.00000	103	178
A0A028DP21	0.006	0.00000	116	169
A0A1L9BQS3	0.006	0.00000	127	179
A0A061PNP7	0.006	0.00000	187	107
A0A0E2A927	0.006	0.00000	103	156
A0A243PVY6	0.006	0.00000	119	182
A0A0X8HB24	0.006	0.00000	227	182
A0A0L7EGM5	0.006	0.00000	563	147
A0A1G8LZI5	0.006	0.00000	288	176
A0A209BH41	0.006	0.00002	447	162
S9SB83	0.006	0.00000	465	173
A0A1E3D4K2	0.006	0.00000	279	100
A0A1G1I184	0.006	0.00000	93	142
A0A1B5D148	0.006	0.00000	71	151
A0A1Q8QE20	0.006	0.00000	180	112
A0A1I4A481	0.006	0.00002	353	164
A0A1W9VAY1	0.006	0.00000	108	113
G8UX23	0.006	0.00000	651	153
V0YWD8	0.006	0.00001	661	147
A0A1A2PL39	0.006	0.00000	137	181
A0A1B5DD31	0.006	0.00001	677	135
A0A1I5R744	0.006	0.00003	307	156
A0A1Z9INZ2	0.006	0.00000	150	103
A0A0K9MIP8	0.006	0.00000	68	153
A0A0M8S643	0.006	0.00004	222	143
A0A1D8SJW8	0.006	0.00000	170	133
A0A1G6VM89	0.006	0.00000	165	183
A0A238Z288	0.006	0.00000	111	179
A0A1G3PC77	0.006	0.00000	194	100
A0A0D1L679	0.006	0.00002	474	164
H8G4S2	0.006	0.00000	196	105
A0A0C4WXW9	0.006	0.00003	341	140
A0A0K6ID48	0.006	0.00000	144	183
A0A1F4BWK1	0.006	0.00000	375	104
[truncated: 92,603 more rows]
