# Supplementary material for: Gene Unprediction with Spurio: A tool to identify spurious protein sequences
Source: F1000Res. 2018 Mar 2;7:261. [Version 1] doi: 10.12688/f1000research.14050.1 (PMC5897793; doi:10.12688/f1000research.14050.1)
Supplement: Supplementary file 4 [file f1000research-7-15280-s0003.tgz]

Archive with 1 entries (1 files):
- f915d290-0274-4231-b30e-9ae5c0749f60.txt
