# Supplementary material for: Gene Unprediction with Spurio: A tool to identify spurious protein sequences
Source: F1000Res. 2018 Mar 2;7:261. [Version 1] doi: 10.12688/f1000research.14050.1 (PMC5897793; doi:10.12688/f1000research.14050.1)
Supplement: Supplementary file 4 [file f1000research-7-15280-s0003.tgz › f915d290-0274-4231-b30e-9ae5c0749f60.txt]

UNIPROT_ACCESSION		ANTIFAM_MATCH		ANTIFAM_EVALUE		SPURIO_SCORE
tr|G0ICB9|G0ICB9_STRES Spurious_ORF_37 1e-10			0.998
tr|C5TLL9|C5TLL9_NEIFL Spurious_ORF_10 5.7e-06			0.993
tr|M9LDE2|M9LDE2_PAEPP Spurious_ORF_09 2e-13			0.998
tr|F5XF57|F5XF57_MICPN Spurious_ORF_27 3.4e-13			0.992
tr|A5GIW4|A5GIW4_SYNPW Spurious_ORF_11 6e-05			0.814
tr|G2KWU0|G2KWU0_LACSM Spurious_ORF_57 6.9e-16			0.998
tr|G2KWU0|G2KWU0_LACSM Spurious_ORF_06 1.6e-13			0.998
tr|D9V8H2|D9V8H2_9ACTN Spurious_ORF_29 2.7e-17			0.971
tr|A0A0W8HJ99|A0A0W8HJ99_PSESS Spurious_ORF_14 4.4e-05			0.141
tr|A0A0F6F1K1|A0A0F6F1K1_ECO57 Spurious_ORF_65 2.5e-44			0.998
tr|A0A0F6FG27|A0A0F6FG27_ECO57 Spurious_ORF_65 2.1e-14			0.997
tr|A0A1W1I5F5|A0A1W1I5F5_9BACT Spurious_ORF_14 0.00074			NA
tr|V0Y0Z5|V0Y0Z5_ECOLX Spurious_ORF_64 0e-12			0.985
