# Supplementary material for: Gene Unprediction with Spurio: A tool to identify spurious protein sequences
Source: F1000Res. 2018 Mar 2;7:261. [Version 1] doi: 10.12688/f1000research.14050.1 (PMC5897793; doi:10.12688/f1000research.14050.1)
Supplement: Supplementary file 5 [file f1000research-7-15280-s0004.tgz › 3d68e1c1-22b8-4277-a93b-7633ede54392.txt]

UniProt_Accession	Spurio_score	STOPS_per_AA	Sequence_Matches	Sequence_Length
A0A034T3I1	0.001	0.00000	248	138
A0A0B7IJ90	0.001	0.00000	255	152
A0A045JMY4	0.001	0.00000	191	144
X1CME2	0.001	0.00000	219	138
X0WB15	0.001	0.00000	322	142
A0A0U1CRC3	0.001	0.00000	257	159
A0A0U1DI86	0.001	0.00000	192	136
X0XYE0	0.002	0.00000	313	158
X1JFB4	0.002	0.00000	249	126
X1P762	0.002	0.00000	187	147
A0A0T9Y259	0.002	0.00000	348	149
G4CKX1	0.002	0.00000	223	159
G6ERS2	0.002	0.00000	257	154
X1K764	0.002	0.00000	217	164
X1D9A7	0.002	0.00000	211	152
H1HKU1	0.002	0.00000	242	166
A0A0B7I9N1	0.002	0.00000	250	130
A0A095SK86	0.002	0.00000	309	155
G9ZIG2	0.002	0.00000	362	149
A0A0T9R9J9	0.002	0.00000	402	147
A0A133YZC9	0.002	0.00000	255	166
A0A0B7HFC5	0.002	0.00000	284	149
A0A095ZG78	0.002	0.00000	258	166
A0A0E2ZL68	0.002	0.00000	257	166
A0A0T7PJM6	0.002	0.00000	184	169
A0A087FKN4	0.002	0.00000	213	166
A0A083WCJ0	0.002	0.00000	261	146
A0A098YRQ9	0.002	0.00000	263	166
A0A0B7H084	0.002	0.00000	186	146
A0A0T9QQ23	0.002	0.00000	422	147
H1PLM0	0.002	0.00000	225	141
I9SJZ0	0.002	0.00000	213	139
I9SLW2	0.002	0.00000	289	167
X1KSZ3	0.002	0.00000	159	156
A0A069B241	0.002	0.00000	203	170
A0A0B7ITK3	0.002	0.00000	341	138
X1AJB9	0.002	0.00000	214	129
A0A0B7IWN9	0.002	0.00000	261	122
A0A0B7IF81	0.002	0.00000	261	122
A0A085TI81	0.002	0.00000	184	174
A0A085S5T4	0.002	0.00000	184	174
X1LM30	0.002	0.00000	230	125
X0ZCM4	0.002	0.00000	378	121
H5TR85	0.002	0.00000	420	159
A0A0B7HC80	0.002	0.00000	199	130
A0A0B0HF13	0.002	0.00000	460	152
K8P0V9	0.002	0.00000	147	166
G6EQ89	0.002	0.00000	192	159
A0A0J8YWL5	0.002	0.00000	186	175
X1AKH1	0.002	0.00000	538	142
A0A0B7H5D9	0.002	0.00000	205	138
A0A0T7R047	0.002	0.00000	315	146
H1LJB9	0.002	0.00000	300	166
X1FV86	0.002	0.00000	154	139
A0A0N9TNG4	0.002	0.00000	509	130
X1CM65	0.002	0.00000	297	131
X0Z2Y1	0.002	0.00000	491	144
G7GYE4	0.002	0.00000	292	152
X1ENZ7	0.002	0.00000	309	144
X1PM09	0.002	0.00000	159	152
X1CVF5	0.002	0.00000	264	161
A0A0T9NY65	0.002	0.00000	152	158
A0A0E8CY64	0.002	0.00000	208	159
A0A049DKM2	0.002	0.00000	245	147
X1PCG7	0.002	0.00000	146	137
A0A0J8UH97	0.002	0.00000	283	130
X1C402	0.002	0.00000	312	161
A0A085TMV8	0.002	0.00000	158	175
A0A0B0HTK1	0.002	0.00000	138	152
A0A0B7IG39	0.002	0.00000	180	141
W4RX45	0.002	0.00000	604	138
A0A0T9P5A5	0.002	0.00000	137	144
A0A0U1HWP4	0.002	0.00000	137	144
A0A133Z5J8	0.002	0.00000	126	167
A0A0B8ZFD6	0.002	0.00000	345	142
X1QHR2	0.002	0.00000	521	147
A0A0T9NNC6	0.002	0.00000	137	144
A0A0T9NVJ5	0.002	0.00000	137	144
X1BGL6	0.002	0.00000	217	138
X1ALS6	0.002	0.00000	240	119
A0A0T7QAX6	0.002	0.00000	226	152
A0A0T7NY89	0.002	0.00000	137	144
A0A0T9QCQ2	0.002	0.00000	137	144
A0A0U0RNL7	0.002	0.00000	211	147
X0XY04	0.002	0.00000	270	136
W4U5A9	0.002	0.00000	475	137
A0A051U8R2	0.002	0.00000	166	142
X0YK42	0.002	0.00000	159	156
X1KHW1	0.002	0.00000	409	127
X0Z369	0.002	0.00000	456	159
G6FPM2	0.002	0.00000	318	171
A0A0U1D8L5	0.002	0.00000	504	154
A0A0B0HRL7	0.002	0.00000	394	142
A0A129EET3	0.002	0.00000	152	159
X0XWY2	0.002	0.00000	219	167
A0A0T9EU74	0.002	0.00000	211	144
A0A0E9GYE4	0.002	0.00000	219	181
A0A090NVI2	0.002	0.00000	603	149
X1CBI8	0.002	0.00000	394	129
X1PTD7	0.002	0.00000	270	174
A0A130A427	0.002	0.00000	149	159
X1NUN7	0.002	0.00000	146	164
A0A150HS51	0.002	0.00000	275	156
A0A143YRX9	0.002	0.00000	184	139
X1M5L0	0.002	0.00000	338	156
A0A0B7MI23	0.002	0.00000	220	170
A0A0T7NC20	0.002	0.00000	181	135
K8NH11	0.002	0.00000	559	155
X1AHW7	0.002	0.00000	402	113
M2PB62	0.002	0.00000	161	141
A0A0B7IFS0	0.002	0.00000	136	151
A0A0B7I824	0.002	0.00000	198	133
X1BKW9	0.002	0.00000	476	136
X0YHZ1	0.002	0.00000	585	139
A0A0B7HAN9	0.002	0.00000	135	151
X0YUT8	0.002	0.00000	370	154
X1AAX5	0.002	0.00000	350	119
X1CP76	0.002	0.00000	451	154
X1EX65	0.002	0.00000	571	125
A0A0T9F1F6	0.002	0.00000	453	144
A0A0B7HTI3	0.002	0.00000	331	167
G4I2X9	0.002	0.00000	144	133
X1L7W6	0.002	0.00000	386	138
X1D983	0.002	0.00000	432	127
A0A0T7PFV5	0.002	0.00000	213	117
K9EW50	0.002	0.00000	587	152
X1N3S0	0.002	0.00000	171	158
A0A0B7IM07	0.002	0.00000	166	155
X1DQI2	0.002	0.00000	420	156
X1ARS5	0.002	0.00000	609	144
X0YDT4	0.002	0.00000	310	151
A0A138A7Q5	0.002	0.00000	115	154
X0YMR6	0.002	0.00000	201	128
X1EAC6	0.002	0.00000	163	141
A0A0E7UTF1	0.002	0.00000	356	135
K9D2H0	0.002	0.00000	555	158
A0A0A8RPS4	0.002	0.00000	127	167
K0YTZ8	0.002	0.00000	173	174
A0A0A6D1U4	0.002	0.00000	553	158
X1CI65	0.002	0.00000	221	146
A0A0B0I6X3	0.002	0.00000	146	177
A0A170NYV2	0.002	0.00000	278	171
A0A139TVB7	0.002	0.00000	508	164
A0A0T7N599	0.002	0.00000	595	158
H0B902	0.002	0.00000	144	133
A0A0E8FZY8	0.002	0.00000	138	167
X1CH37	0.002	0.00000	486	164
A0A139C408	0.002	0.00000	175	129
X1E2E1	0.002	0.00000	356	175
A0A083WK86	0.002	0.00000	137	152
A0A0E7U4Q0	0.002	0.00000	201	131
H0ACR3	0.002	0.00000	242	133
A0A0B7I6H5	0.002	0.00000	156	186
X1CYH8	0.002	0.00000	636	151
A0A0J8YIA5	0.002	0.00000	263	171
X0ZRV7	0.002	0.00000	482	158
A0A0B8NM17	0.002	0.00000	584	156
A0A099CKC7	0.002	0.00000	135	133
X1JCH2	0.002	0.00000	202	137
A0A0B7H0A7	0.002	0.00000	386	121
A0A0A0BF26	0.002	0.00000	672	138
A0A0B7ID99	0.002	0.00000	126	155
X1F2C3	0.002	0.00000	740	130
A0A0B7H349	0.002	0.00000	126	146
X1MGR0	0.002	0.00000	484	146
X1ALS3	0.002	0.00000	300	175
X1FK64	0.002	0.00000	307	174
A0A0T9XF76	0.002	0.00000	146	122
A0A0T7N9Y3	0.002	0.00000	446	174
A0A0T9YBJ2	0.002	0.00000	108	175
X0RDP7	0.002	0.00000	475	152
A0A099VZ48	0.002	0.00000	381	154
A0A090NDP3	0.002	0.00000	169	138
A0A0B0HZ30	0.002	0.00000	659	155
X1M2C1	0.002	0.00000	401	121
A0A0A8WM15	0.002	0.00000	228	156
A0A0B7ILZ5	0.002	0.00000	703	142
A0A0B0ICM2	0.002	0.00000	225	114
A0A1V1V559	0.002	0.00000	472	167
X1CJL7	0.002	0.00000	279	184
A0A0B0HIQ9	0.002	0.00000	111	149
A0A090NMY0	0.002	0.00000	177	128
X0ZE29	0.002	0.00000	404	110
A0A059FU04	0.002	0.00000	159	159
A0A0U1D910	0.002	0.00000	149	128
A0A0B8N857	0.002	0.00000	146	122
A0A0B7IFB6	0.002	0.00000	279	161
A0A0T9XJE8	0.002	0.00000	163	177
X1LX99	0.002	0.00000	149	133
A0A0T9WQC2	0.002	0.00000	334	113
A0A0T9Y4B0	0.002	0.00000	164	195
A0A0T9YH93	0.002	0.00000	104	173
X1M5E1	0.002	0.00000	130	139
A0A0U1DU47	0.002	0.00000	226	121
A0A170RRJ9	0.002	0.00000	263	175
X1K8H8	0.002	0.00000	467	164
U7V6Q6	0.002	0.00000	171	115
X1KIT6	0.002	0.00000	341	118
X1B265	0.002	0.00000	154	166
X1KKK0	0.002	0.00000	430	118
A0A0T7NEI7	0.002	0.00000	331	181
A0A134AX24	0.002	0.00000	446	173
A0A0A0LZX1	0.002	0.00000	523	152
K6VWA9	0.002	0.00000	585	141
G2GDY8	0.002	0.00000	126	147
A0A090NE96	0.002	0.00000	255	110
G4F6D4	0.002	0.00000	341	113
X1AI60	0.002	0.00000	738	138
X0SUY2	0.002	0.00000	387	173
X1L2R5	0.002	0.00000	202	187
N2BYS4	0.002	0.00000	578	122
A0A0U1HI65	0.002	0.00000	426	170
A0A076APZ3	0.002	0.00000	211	122
K5YDN3	0.002	0.00000	508	156
X1PRS0	0.002	0.00000	554	133
K1JG00	0.002	0.00000	582	161
X1C476	0.002	0.00000	191	193
X0ZM33	0.002	0.00000	309	122
A0A0B7I5H9	0.002	0.00000	247	173
X1JQ63	0.002	0.00000	405	174
A0A0P1C0C2	0.002	0.00000	534	117
G2GX79	0.002	0.00000	110	144
X1F672	0.002	0.00000	213	115
A0A0B7GFF0	0.002	0.00000	231	194
X1NCP7	0.002	0.00000	257	166
X1EZZ7	0.002	0.00000	698	141
N9WTC2	0.002	0.00000	133	156
A0A0F6J1U8	0.002	0.00000	164	159
A0A0B7HJM7	0.002	0.00000	464	115
A0A0B0HQ08	0.002	0.00000	674	138
G2G7Q7	0.002	0.00000	636	156
X1LCB6	0.002	0.00000	714	152
A0A0T9TXS2	0.002	0.00000	306	171
X0ZDC7	0.002	0.00000	827	135
G6EQQ7	0.002	0.00000	158	193
A0A0U1DSE1	0.002	0.00000	523	142
A0A1V1VEY1	0.002	0.00000	223	177
A0A0B0HHA2	0.002	0.00000	192	124
U7M9I5	0.002	0.00000	144	133
A0A0E7V2A8	0.002	0.00000	697	159
A0A137PPH3	0.002	0.00000	126	177
W4S011	0.002	0.00000	508	121
A0A059FAR8	0.002	0.00000	158	154
X1R918	0.002	0.00000	208	119
X1LGA6	0.002	0.00000	407	115
A0A0D6Q1D4	0.002	0.00000	176	195
X1LFL7	0.002	0.00000	766	154
X1D0T7	0.002	0.00000	662	119
X1LXS1	0.002	0.00000	259	110
A0A0U1DK52	0.002	0.00000	548	113
A0A0T7QXW5	0.002	0.00000	517	169
X1AIS1	0.002	0.00000	288	119
X1AVW1	0.002	0.00000	570	161
A0A0B0HBK8	0.002	0.00000	313	142
A0A0E7UJ30	0.002	0.00000	521	113
A0A0T7NBS6	0.002	0.00000	343	119
A0A0T9XDX8	0.002	0.00000	797	138
X1EZZ3	0.002	0.00000	772	126
A0A0B7IHH7	0.002	0.00000	173	195
A0A139C4T3	0.002	0.00000	302	189
X1C6J1	0.002	0.00000	353	110
A0A1Q9GWZ3	0.002	0.00000	285	170
G9Z420	0.002	0.00000	478	149
A0A0T9X494	0.002	0.00000	390	183
X1L837	0.002	0.00000	336	184
A0A0B7MNU2	0.002	0.00000	138	184
G7H5I0	0.002	0.00000	202	186
A0A0T7NAJ9	0.002	0.00000	186	189
A0A0B0HIR1	0.002	0.00000	439	114
X0SX88	0.002	0.00000	235	195
X1KZ23	0.002	0.00000	394	110
X1D0U2	0.002	0.00000	607	170
A0A0T8ABE8	0.002	0.00000	699	122
X1DSJ1	0.002	0.00000	187	175
A0A0D0H1P8	0.002	0.00000	100	164
X1LIU4	0.002	0.00000	179	197
X1F834	0.002	0.00000	306	125
A0A0B0HUX1	0.002	0.00000	195	117
A0A0B7LSV5	0.002	0.00000	707	122
G4CQK0	0.002	0.00000	105	161
A0A0E9D869	0.002	0.00000	186	164
X0ZSN0	0.002	0.00000	837	138
A0A0T8LQ75	0.002	0.00000	709	122
A0A0U0A6J2	0.002	0.00000	710	122
A0A136FYC4	0.002	0.00000	271	195
A0A1Q2YSK2	0.002	0.00000	179	167
K1J921	0.002	0.00000	596	167
G4HE22	0.002	0.00000	900	146
G7H502	0.002	0.00000	197	142
A0A0D6NEW9	0.002	0.00000	348	189
H0A7E2	0.002	0.00000	374	164
K1IY25	0.002	0.00000	593	167
A0A0B7IB00	0.002	0.00000	152	130
A0A0B7IJ50	0.002	0.00000	188	195
H7EI65	0.002	0.00000	177	181
A0A0D0GY53	0.002	0.00000	203	183
A0A0A0BW82	0.002	0.00000	579	164
A0A0U1DBE7	0.002	0.00000	156	161
X1CXI2	0.002	0.00000	534	174
I9A0S2	0.002	0.00000	291	194
A0A160SGW0	0.002	0.00000	258	146
U5E9Y9	0.002	0.00000	430	171
X1DRI6	0.002	0.00000	360	106
A0A0U1D3V2	0.002	0.00000	225	184
A0A0B7GYB1	0.002	0.00000	122	184
X1B6T6	0.002	0.00000	223	119
A0A0T7R4K7	0.002	0.00000	610	110
U7P3M1	0.002	0.00000	302	191
X1CXY2	0.002	0.00000	192	117
U7NQ66	0.002	0.00000	304	191
A0A049E1E9	0.002	0.00000	328	193
W7Y2H9	0.002	0.00000	434	119
I9ESS2	0.002	0.00000	288	126
X1MJ39	0.002	0.00000	654	110
X1MA79	0.002	0.00000	900	122
H0AE02	0.002	0.00000	293	142
X1CIW9	0.002	0.00000	580	124
A0A1V1VB10	0.002	0.00000	338	117
X1EEX9	0.002	0.00000	144	176
X1CXY8	0.002	0.00000	709	135
A0A144IYL0	0.002	0.00000	195	195
X1LQ27	0.002	0.00000	679	111
U3B432	0.002	0.00000	611	114
X0XDT7	0.002	0.00000	197	202
A0A0B0I063	0.002	0.00000	422	135
W4S3X6	0.002	0.00000	240	118
A0A0K2WVR4	0.002	0.00000	205	163
A0A139DJ10	0.002	0.00000	163	127
X1ASX1	0.002	0.00000	463	156
X1BM33	0.002	0.00000	158	161
A0A177JB23	0.002	0.00000	274	169
X1C6Y7	0.002	0.00000	206	203
X1K0A0	0.002	0.00000	300	118
X1KE04	0.002	0.00000	906	128
X0QU40	0.002	0.00000	205	170
A0A0B0HLF6	0.002	0.00000	685	166
K9CWN3	0.002	0.00000	156	144
X1DNS8	0.002	0.00000	360	113
A0A090N9Y5	0.002	0.00000	495	114
A0A034UEC5	0.002	0.00000	188	198
A0A0T7YWH2	0.002	0.00000	701	124
A0A083YE60	0.002	0.00000	217	180
X1NDL4	0.002	0.00000	322	195
X1DV17	0.002	0.00000	245	108
A0A062V6T0	0.002	0.00000	232	201
A0A0B7II66	0.002	0.00000	124	128
A0A0D6NKU0	0.002	0.00000	840	159
X1QXB9	0.002	0.00000	147	156
H1KEQ3	0.002	0.00000	115	161
H5TVS9	0.002	0.00000	118	202
X1PG02	0.002	0.00000	632	149
X1C1U0	0.002	0.00000	230	195
A0A177IZF3	0.002	0.00000	115	161
A0A179RI07	0.002	0.00000	188	197
A0A0T9UK91	0.002	0.00000	206	110
A0A0D6MWV8	0.002	0.00000	105	159
A0A069B1H9	0.002	0.00000	270	190
A0A0T7R832	0.002	0.00000	261	117
X0YG03	0.002	0.00000	532	179
I9Q104	0.002	0.00000	242	198
X1E4C4	0.002	0.00000	309	101
A0A0T9P7Y3	0.002	0.00000	522	154
X1B2B3	0.002	0.00000	710	146
X0Z895	0.002	0.00000	872	126
G6YB42	0.002	0.00000	853	131
A0A1V1V4A7	0.002	0.00000	587	169
A0A151AQM3	0.002	0.00000	617	166
X1KXZ6	0.002	0.00000	404	174
A0A0T7RAH8	0.002	0.00000	169	142
A0A066UIA8	0.002	0.00000	270	113
X0R652	0.002	0.00000	161	128
X1LED3	0.002	0.00000	211	179
A0A0T7ML61	0.002	0.00000	186	115
A0A0B7MQ47	0.002	0.00000	249	130
A0A151A8N1	0.002	0.00000	654	161
X1CQU9	0.002	0.00000	316	118
H1G5Q9	0.002	0.00000	203	122
K8PE54	0.002	0.00000	482	105
K8P6I4	0.002	0.00000	485	105
A0A0E2ZT19	0.002	0.00000	328	191
A0A135GNA5	0.002	0.00000	173	190
A0A0T7R927	0.002	0.00000	305	193
M3VF61	0.002	0.00000	177	164
X1CF51	0.002	0.00000	284	113
W4S999	0.002	0.00000	1034	146
K5DAG2	0.002	0.00000	144	198
U7P9S7	0.002	0.00000	972	125
G4HWY5	0.002	0.00000	689	166
H5U9C3	0.002	0.00000	144	133
X1N9F6	0.002	0.00000	115	142
Y0KFD6	0.002	0.00000	310	190
A0A0F6J1U7	0.002	0.00000	108	194
G2GZT5	0.002	0.00000	1032	126
A0A0B0EM48	0.002	0.00000	108	201
A0A177K0I8	0.002	0.00000	146	197
V7D9G6	0.002	0.00000	146	197
X1AH30	0.002	0.00000	363	195
A0A0B7IF60	0.002	0.00000	293	121
X1C788	0.002	0.00000	106	198
X1CTS4	0.002	0.00000	570	115
X1CYQ5	0.002	0.00000	136	115
A0A0F6J2L7	0.002	0.00000	128	184
A0A0U1DS20	0.002	0.00000	277	144
X1LPW7	0.002	0.00000	604	105
I9UG31	0.002	0.00000	115	177
H0R3U4	0.002	0.00000	144	169
A0A0E7UBW2	0.002	0.00000	164	142
A0A0T9XPR4	0.002	0.00000	384	117
A0A090NLZ6	0.002	0.00000	341	110
A0A0B0HE38	0.002	0.00000	110	158
H1KFT0	0.002	0.00000	468	144
A0A0B0HHK2	0.002	0.00000	504	181
K6W4R1	0.002	0.00000	97	175
I9HPM0	0.002	0.00000	189	126
A0A0T9U0Z1	0.002	0.00000	531	154
X1B593	0.002	0.00000	575	149
A0A0T9WI49	0.002	0.00000	242	104
X1KNE5	0.002	0.00000	960	126
A0A177JLI5	0.002	0.00000	144	144
A0A0U1HLB4	0.002	0.00000	633	115
X1LTE6	0.002	0.00000	129	158
X1Q5Y4	0.002	0.00000	203	122
A0A0T7NPI7	0.002	0.00000	244	124
A0A0B7HTC2	0.002	0.00000	914	126
A0A0U1CNN8	0.002	0.00000	523	187
X0WU04	0.002	0.00000	191	197
U5EIF6	0.002	0.00000	368	170
A0A0T7RUH9	0.002	0.00000	495	184
X1CXV4	0.002	0.00000	540	106
G7GF64	0.002	0.00000	169	152
A0A0B7IHD5	0.002	0.00000	106	194
X1L0D5	0.002	0.00000	736	152
H0BGC7	0.002	0.00000	636	151
A0A0T9U6W2	0.002	0.00000	106	129
X1D9A5	0.002	0.00000	1084	128
A0A0B7GAA5	0.002	0.00000	378	195
X1NS70	0.002	0.00000	194	159
A0A0U1DCD4	0.002	0.00000	211	206
X1K7K4	0.002	0.00000	1074	142
X1DRU0	0.002	0.00000	474	166
U9YVI4	0.002	0.00000	540	114
X0ZUB3	0.002	0.00000	783	171
H0BUB0	0.002	0.00000	263	137
X1LTY4	0.002	0.00000	779	113
X1D618	0.002	0.00000	336	103
A0A177QWV8	0.002	0.00000	571	171
K1IKC1	0.002	0.00000	353	197
A0A1V1WAB6	0.002	0.00000	850	121
S2ZAU6	0.002	0.00000	292	198
X1LBN0	0.002	0.00000	152	154
A0A0U0QGC6	0.002	0.00000	593	167
X1ENE7	0.002	0.00000	254	141
A0A0B7MJL5	0.002	0.00000	804	122
X1DVL4	0.002	0.00000	279	115
A0A0E3WC98	0.002	0.00000	133	117
A0A023D2I0	0.002	0.00000	776	170
X1KMA9	0.002	0.00000	306	125
W4S7I0	0.002	0.00000	659	181
G4E3K6	0.002	0.00000	101	197
W4S369	0.002	0.00000	223	170
A0A0B7INN3	0.002	0.00000	167	213
X1LSV3	0.002	0.00000	868	167
X0YGX4	0.002	0.00000	996	163
X1CW41	0.002	0.00000	161	152
A0A0U1CZL1	0.002	0.00000	213	183
A0A139DEF9	0.002	0.00000	580	108
A0A0B7HYS3	0.002	0.00000	441	105
A0A0B0D633	0.002	0.00000	88	169
X1BCX7	0.002	0.00000	106	158
X0Z418	0.002	0.00000	663	118
A0A0K2X1R8	0.002	0.00000	108	211
A0A063Z8G3	0.002	0.00000	841	159
A0A0T9XUD3	0.002	0.00000	95	175
A0A161LSN6	0.002	0.00000	858	171
A0A160SPK1	0.002	0.00000	144	195
A0A160SRJ1	0.002	0.00000	199	179
A0A137SS95	0.002	0.00000	115	171
X1CAL9	0.002	0.00000	666	110
A0A099F7L0	0.002	0.00000	192	144
X0VUZ9	0.002	0.00000	388	198
A0A0E4CNA5	0.002	0.00000	163	216
G4F871	0.002	0.00000	161	202
M3VG32	0.002	0.00000	142	195
A0A085G6D1	0.002	0.00000	1202	146
A0A0A0M1Y6	0.002	0.00000	223	147
A0A0E7UW64	0.002	0.00000	85	154
A0A074LWS6	0.002	0.00000	155	161
U7JBT3	0.002	0.00000	193	206
U7M842	0.002	0.00000	193	206
G2GX46	0.002	0.00000	987	167
X0YD25	0.002	0.00000	454	119
A0A0N9TFU0	0.002	0.00000	422	195
M2SKG0	0.002	0.00000	960	167
A0A0B7IKW6	0.002	0.00000	306	198
G7H467	0.002	0.00000	128	158
G2G5B9	0.002	0.00000	188	106
A0A0B7H8C9	0.002	0.00000	807	119
A0A090N9A0	0.002	0.00000	169	175
A0A0B8N472	0.002	0.00000	118	163
X1KKM4	0.002	0.00000	906	170
A0A0E2H7R8	0.002	0.00000	288	151
A0A138AWN8	0.002	0.00000	113	159
A0A151E5V8	0.002	0.00000	1043	141
A0A0B7I2X9	0.002	0.00000	213	209
A0A0T8AFI7	0.002	0.00000	349	159
X1LZB2	0.002	0.00000	240	211
X1LM88	0.002	0.00000	1024	166
A0A0T9WJD9	0.002	0.00000	799	174
H0BRE4	0.002	0.00000	161	206
H0ADS0	0.002	0.00000	841	166
A0A133YAP3	0.002	0.00000	138	122
A0A0U1DJD6	0.002	0.00000	108	152
A0A0D6PZA6	0.002	0.00000	855	166
X1LP85	0.002	0.00000	1220	126
X1MZJ3	0.002	0.00000	832	141
X0VRF1	0.002	0.00000	464	111
X1DSU9	0.002	0.00000	1100	117
A0A0B8ND28	0.002	0.00000	118	139
X0SKA7	0.002	0.00000	1149	152
X0WBE4	0.002	0.00000	110	216
X0ZFY2	0.002	0.00000	459	104
H1LHR2	0.002	0.00000	245	118
X1D375	0.002	0.00000	881	108
R0D957	0.002	0.00000	292	151
X1B6D9	0.002	0.00000	124	167
H5U3V5	0.002	0.00000	432	122
X1FCA7	0.002	0.00000	1183	122
X1E3D8	0.002	0.00000	1164	152
X1LBG2	0.002	0.00000	1165	122
A0A0U1DUZ8	0.002	0.00000	928	174
A0A0B0HKM6	0.002	0.00000	497	104
X1CJX9	0.002	0.00000	1173	158
X1A7V4	0.002	0.00000	129	152
G7GE77	0.002	0.00000	194	203
A0A0T7N4T4	0.002	0.00001	511	156
X1DGC4	0.002	0.00000	1203	139
X0UC60	0.002	0.00000	1251	124
X1JZH2	0.002	0.00000	92	164
X1M1P5	0.002	0.00000	832	159
X1CB56	0.002	0.00000	508	171
A0A0T7QXF7	0.002	0.00000	257	125
A0A137ZXW2	0.002	0.00000	526	114
X0TBU2	0.002	0.00000	1007	152
A0A151AI31	0.002	0.00000	863	167
A0A0B0HJR6	0.002	0.00000	1113	125
A0A0B7GKM7	0.002	0.00000	380	197
W4S2S9	0.002	0.00001	471	164
X1K8R8	0.002	0.00000	1326	141
A0A150FFF7	0.002	0.00000	777	183
A0A0D6PE00	0.002	0.00000	270	142
N9VJG7	0.002	0.00000	110	167
U2XI07	0.002	0.00000	289	103
A0A0U1CNP5	0.002	0.00000	114	207
A0A0T7N5U6	0.002	0.00000	414	103
A0A051UFA7	0.002	0.00000	216	202
A0A0T9WC90	0.002	0.00001	554	146
A0A087S0I0	0.002	0.00000	758	118
A0A0T9YI06	0.002	0.00000	149	139
A0A0T9X4C7	0.002	0.00000	213	129
A0A0B7HR17	0.002	0.00000	234	126
K5ZT62	0.002	0.00000	88	195
R0BSR2	0.002	0.00000	119	195
U3B4B7	0.002	0.00000	379	206
M2P7R4	0.002	0.00000	175	213
A0A0B0HK61	0.002	0.00000	236	170
A0A0T7PEJ9	0.002	0.00000	745	175
X1MV06	0.002	0.00000	131	119
K0YWA2	0.002	0.00000	135	211
A0A0B0HJZ1	0.002	0.00000	1346	139
A0A0B7HIS4	0.002	0.00000	627	110
A0A0T9X7M6	0.002	0.00000	144	115
A0A085DYU5	0.002	0.00000	348	118
X1L588	0.002	0.00000	1050	166
R0ANI1	0.002	0.00000	119	195
X0QAN8	0.002	0.00000	213	161
X1DKC4	0.002	0.00000	497	198
X1CMR9	0.002	0.00000	1184	163
X0Z246	0.002	0.00000	656	190
X0ZBA3	0.002	0.00000	638	122
X1CRV7	0.002	0.00000	228	111
A0A0D6QAB1	0.002	0.00000	113	206
A0A0U1H4G2	0.002	0.00000	430	198
A0A0T7R7J2	0.002	0.00000	1012	110
A0A0B7HR94	0.002	0.00000	92	164
X1PVB0	0.002	0.00000	138	211
A0A0U1HJS9	0.002	0.00000	915	179
X0N2G3	0.002	0.00000	138	126
G4HWY6	0.002	0.00000	422	184
A0A177PWH4	0.002	0.00000	192	195
A0A177LSA9	0.002	0.00000	1227	156
G9ZH87	0.002	0.00000	1205	146
A0A0T9NS52	0.002	0.00000	72	191
A0A158SWK1	0.002	0.00000	111	216
X1LGF3	0.002	0.00000	171	201
G7CGN5	0.002	0.00000	180	220
H0AAT6	0.002	0.00000	1333	133
X1NS87	0.002	0.00000	966	117
A0A090NB81	0.002	0.00000	133	128
G4FK84	0.002	0.00000	496	197
A0A0T7N6N9	0.002	0.00000	249	213
A0A1V1WBA7	0.003	0.00000	192	108
A0A0D6PAX8	0.003	0.00000	187	213
A0A061QBK1	0.003	0.00000	159	166
U7G8D5	0.003	0.00000	186	220
X1MF83	0.003	0.00000	326	98
A0A0T9WGQ2	0.003	0.00000	103	198
A0A0B7IKX0	0.003	0.00000	197	197
X1QMR8	0.003	0.00000	1235	164
G9YHI5	0.003	0.00000	939	175
A0A099FAH7	0.003	0.00002	459	159
X1DL23	0.003	0.00000	1135	119
X1BW88	0.003	0.00000	1359	149
X1D577	0.003	0.00000	505	183
X1LHN5	0.003	0.00000	495	188
X1JIC7	0.003	0.00000	1354	133
X1LHQ0	0.003	0.00000	1374	130
X1FFF8	0.003	0.00000	528	104
S2ZBR8	0.003	0.00000	230	207
A0A139CZ02	0.003	0.00000	652	100
X1AR79	0.003	0.00000	1214	164
A0A095SPJ7	0.003	0.00000	297	203
A0A139D322	0.003	0.00002	323	138
N9XHT8	0.003	0.00000	110	195
A0A066NT82	0.003	0.00001	459	171
W4S1V7	0.003	0.00000	1365	151
A0A0D9HD46	0.003	0.00001	459	171
X1D9K7	0.003	0.00000	161	135
A0A0B0HXP1	0.003	0.00000	141	213
H0R5T6	0.003	0.00002	318	155
A0A0F5J4D8	0.003	0.00000	79	170
A0A1V1VYH4	0.003	0.00000	370	113
A0A087S5C4	0.003	0.00000	293	216
X1JBA2	0.003	0.00000	279	98
A0A069BG17	0.003	0.00000	217	198
X1LW17	0.003	0.00000	365	111
X1KKN3	0.003	0.00000	561	121
X1CT40	0.003	0.00000	328	101
K1J0V8	0.003	0.00000	310	191
X0Z3E1	0.003	0.00000	380	202
A0A1S8XKB9	0.003	0.00000	394	202
X1CEW7	0.003	0.00000	454	98
X0WAL4	0.003	0.00000	1373	149
A0A066PK10	0.003	0.00000	363	209
A0A0G3AZ12	0.003	0.00000	363	209
A0A0B0I5S7	0.003	0.00000	471	117
X0XMG0	0.003	0.00000	318	214
A0A095ZUK4	0.003	0.00000	103	164
A0A151B4G0	0.003	0.00000	217	101
X1MYV3	0.003	0.00000	1170	118
X1KHU4	0.003	0.00000	399	208
W4RRZ6	0.003	0.00000	955	115
A0A0B7IFK4	0.003	0.00000	991	180
X1DVT8	0.003	0.00000	1098	121
A0A099CE14	0.003	0.00000	358	108
X0YNP8	0.003	0.00000	285	206
A0A0B0ESN0	0.003	0.00002	269	179
A0A0T7R6Y6	0.003	0.00000	1435	149
A0A0B7DFE7	0.003	0.00000	350	213
X1M0P7	0.003	0.00000	287	217
X1M8X9	0.003	0.00000	1089	110
X1M2J1	0.003	0.00000	1452	142
X1BRP1	0.003	0.00000	193	188
X1DGF8	0.003	0.00000	1456	136
X1FTV1	0.003	0.00000	1218	169
K9DBE5	0.003	0.00000	900	164
A0A066U057	0.003	0.00000	621	187
A0A0B7MMA5	0.003	0.00000	1427	142
X1MPD7	0.003	0.00000	613	103
K0ZDX3	0.003	0.00000	88	181
X1BHF8	0.003	0.00000	805	104
A0A0E7UIA7	0.003	0.00000	1471	146
X1L182	0.003	0.00000	230	221
U5CNJ7	0.003	0.00002	277	184
X1NM19	0.003	0.00000	198	223
A0A160SUJ1	0.003	0.00000	292	206
L7LKX6	0.003	0.00000	141	213
X0ZAC6	0.003	0.00000	1479	137
A0A090NBN2	0.003	0.00000	654	195
A0A0T9YGP6	0.003	0.00000	85	142
X1EVZ7	0.003	0.00000	1476	147
K5Z7W3	0.003	0.00000	77	170
G7H1B2	0.003	0.00000	111	211
A0A0B8NB79	0.003	0.00000	76	146
X1RDM6	0.003	0.00000	1209	171
X1BID1	0.003	0.00000	1390	144
X1EAL2	0.003	0.00000	564	201
X1LXL9	0.003	0.00000	1236	135
X1F0S6	0.003	0.00000	534	100
A0A0H5J714	0.003	0.00002	295	158
X1LBJ4	0.003	0.00000	167	211
A0A0D6PYM4	0.003	0.00000	849	188
A0A0B7IMM9	0.003	0.00000	149	135
A0A0A0BPI4	0.003	0.00000	152	201
X1CNU1	0.003	0.00000	1287	166
K9EHA2	0.003	0.00000	127	144
X1A5D2	0.003	0.00000	221	183
K5YW60	0.003	0.00000	79	170
H5V4V0	0.003	0.00000	92	174
A0A1V1W4N3	0.003	0.00000	141	184
A0A0U1CJQ8	0.003	0.00000	131	203
A0A1V1WBJ0	0.003	0.00001	526	175
G4I5F6	0.003	0.00000	146	223
A0A0D6Q4P4	0.003	0.00000	199	221
W4S4J4	0.003	0.00002	379	176
A0A090ZA71	0.003	0.00000	76	167
X1KC80	0.003	0.00000	83	205
A0A161M942	0.003	0.00000	391	202
X1ADT6	0.003	0.00000	64	175
A0A137ZZK5	0.003	0.00000	173	202
A0A090NFM1	0.003	0.00000	152	219
K0YPX0	0.003	0.00000	1374	164
S2XTU9	0.003	0.00000	83	184
X1L2X0	0.003	0.00000	164	121
A0A0B7ITU8	0.003	0.00000	1481	149
A0A021VNY7	0.003	0.00000	232	127
G9YJA7	0.003	0.00000	125	138
A0A0E8U5Q0	0.003	0.00002	327	175
K8P2C5	0.003	0.00000	177	230
A0A0T7MMN1	0.003	0.00000	1306	159
V0AHE7	0.003	0.00000	409	95
A0A148HXR9	0.003	0.00000	409	95
U5E926	0.003	0.00000	203	209
A0A146G3C7	0.003	0.00000	313	213
A0A1V1W6R1	0.003	0.00002	432	141
A0A0J8UE57	0.003	0.00000	126	208
A0A0T8ACZ9	0.003	0.00000	94	142
A0A0B7I668	0.003	0.00000	63	170
A0A0B7IKD7	0.003	0.00000	208	228
X1K245	0.003	0.00000	995	181
G6EM98	0.003	0.00000	591	113
X0T8N6	0.003	0.00000	74	161
A0A085JFD5	0.003	0.00000	78	192
X0ZM09	0.003	0.00000	1249	117
A0A0T9Q8V4	0.003	0.00001	559	174
A0A0T7PH44	0.003	0.00000	151	119
X0ZW18	0.003	0.00000	943	110
G4CZ09	0.003	0.00000	105	206
R0A0C6	0.003	0.00000	363	95
A0A0T7NB18	0.003	0.00000	376	113
A0A176YP20	0.003	0.00000	187	230
A0A0B7HK59	0.003	0.00000	1022	149
X1M0E5	0.003	0.00000	1527	130
A0A0B7MIL5	0.003	0.00000	613	103
A0A0B7HUF2	0.003	0.00000	1468	124
A0A084CFR9	0.003	0.00000	559	203
A0A099E5U9	0.003	0.00000	559	203
X0YKN3	0.003	0.00000	391	179
S2Y2G5	0.003	0.00000	151	202
X1LZE6	0.003	0.00000	171	213
A0A074M7D7	0.003	0.00000	155	176
W4RXL7	0.003	0.00000	520	206
A0A0T9SVE1	0.003	0.00000	152	225
W4SAB5	0.003	0.00000	103	229
A0A0B7I4F5	0.003	0.00000	438	94
A0A0B7IP09	0.003	0.00000	220	106
X1DAJ8	0.003	0.00000	279	193
A0A151AVZ1	0.003	0.00000	83	161
X1LIS7	0.003	0.00000	454	203
A0A146G4F6	0.003	0.00000	304	202
K8NP45	0.003	0.00000	1058	159
X1A253	0.003	0.00000	549	202
M0QDY5	0.003	0.00000	175	133
S3XB40	0.003	0.00002	492	152
W7R9Y9	0.003	0.00000	78	183
A0A161KCI8	0.003	0.00000	289	195
A0A0B7IAA6	0.003	0.00000	154	115
A0A0B7IA27	0.003	0.00000	230	227
A0A0H5H7T0	0.003	0.00000	307	219
A0A0E2MTH9	0.003	0.00002	373	135
X0SGF4	0.003	0.00000	271	95
A0A162B5L9	0.003	0.00000	1352	119
X1DB30	0.003	0.00001	701	137
A0A0T7R9K1	0.003	0.00000	173	110
A0A0T9TIW0	0.003	0.00000	452	119
A0A0B7I7P5	0.003	0.00001	578	171
A0A0A3XYH2	0.003	0.00000	253	208
X1ALL4	0.003	0.00000	985	156
X0Z8Z9	0.003	0.00000	1192	176
A0A0U1E135	0.003	0.00000	285	192
X1GGV0	0.003	0.00000	851	98
A0A085TJU9	0.003	0.00000	186	189
A0A0T7RBG0	0.003	0.00000	1484	164
A0A166U6E6	0.003	0.00000	213	161
X1KP92	0.003	0.00000	1599	138
A0A0B0HJ87	0.003	0.00000	74	199
L7L6M1	0.003	0.00001	632	156
A0A0B7INJ9	0.003	0.00001	604	138
X1AIF2	0.003	0.00000	309	104
A0A170P2F1	0.003	0.00000	401	149
W4S6Z9	0.003	0.00001	577	159
X0UJZ1	0.003	0.00000	305	220
A0A0T9YTN2	0.003	0.00000	114	136
X1A7H7	0.003	0.00000	1357	115
X1Q7A8	0.003	0.00000	1393	167
X1N805	0.003	0.00000	597	199
A0A139JZU0	0.003	0.00000	740	103
X1DUJ1	0.003	0.00000	485	203
A0A085E0V9	0.003	0.00000	1587	154
X1KBY0	0.003	0.00000	106	229
A0A0E1NHG5	0.003	0.00000	399	94
A0A0T9NNK7	0.003	0.00003	271	159
X1CDD5	0.003	0.00000	117	149
A0A150HR51	0.003	0.00000	103	144
A0A0B0HPW4	0.003	0.00000	146	105
W4RY27	0.003	0.00000	113	156
X1LCM4	0.003	0.00001	691	149
A0A099PX11	0.003	0.00000	98	214
X1MGA5	0.003	0.00000	1551	125
X1AMH9	0.003	0.00000	348	152
W4VHV4	0.003	0.00000	1325	118
A0A139D3Q2	0.003	0.00000	1531	125
X1LMD5	0.003	0.00000	254	223
A0A0E2HKB5	0.003	0.00000	177	114
X1DUU6	0.003	0.00002	353	161
K8NM66	0.003	0.00000	181	234
X0UIA7	0.003	0.00000	1157	133
W4S1A6	0.003	0.00000	98	220
A0A0B0HFC8	0.003	0.00000	1378	171
A0A045HHC2	0.003	0.00000	542	207
A0A0E8EZM1	0.003	0.00002	287	175
A0A143YDU4	0.003	0.00002	289	181
A0A133XTH2	0.003	0.00000	427	213
X1NLF3	0.003	0.00000	105	136
X0T8L6	0.003	0.00000	169	108
A0A170YZ93	0.003	0.00000	209	226
W4S9U3	0.003	0.00001	453	197
A0A099F599	0.003	0.00002	454	159
A0A0T7N3U1	0.003	0.00000	156	133
A0A177K713	0.003	0.00000	309	191
A0A066UHY3	0.003	0.00002	418	136
W4S5V2	0.003	0.00000	1646	154
H5TUC9	0.003	0.00000	95	201
H0BBL9	0.003	0.00000	139	213
A0A0T9WQ59	0.003	0.00000	289	225
A0A0B0HI10	0.003	0.00000	128	139
W4S7S5	0.003	0.00000	489	203
W4S594	0.003	0.00000	79	220
X1A2P6	0.003	0.00000	1280	126
X0TXN5	0.003	0.00002	425	154
K8P0K8	0.003	0.00000	266	164
A0A0B0I1M9	0.003	0.00000	90	202
A0A0B7MBR7	0.003	0.00000	156	110
A0A083WJP3	0.003	0.00003	237	158
G9Z419	0.003	0.00003	269	149
W4S319	0.003	0.00003	250	144
A0A061PGY5	0.003	0.00001	825	142
G2GIY2	0.003	0.00000	90	207
A0A138AXA8	0.003	0.00000	152	138
A0A063ZBG1	0.003	0.00001	577	192
A0A0B7IBU5	0.003	0.00000	349	103
A0A0A3XW92	0.003	0.00000	201	161
X1LG31	0.003	0.00002	299	179
X1P7I0	0.003	0.00000	954	194
X0ZMV9	0.003	0.00000	92	173
A0A0B7LDU8	0.003	0.00000	66	173
A0A0T9XW17	0.003	0.00000	130	232
X1JYH2	0.003	0.00000	405	98
A0A087S0H9	0.003	0.00000	439	110
A0A099TQN8	0.003	0.00003	266	175
A0A161LJ25	0.003	0.00000	184	221
R0AHD9	0.003	0.00001	639	156
X1RHH7	0.003	0.00000	1466	119
X1EMD0	0.003	0.00000	888	100
X1N8D1	0.003	0.00000	72	164
A0A0U1DAB2	0.003	0.00000	285	114
G9YHI6	0.003	0.00000	1006	193
A0A099YDH2	0.003	0.00000	68	167
X0Z1U9	0.003	0.00000	283	101
X1MLR1	0.003	0.00000	1646	126
A0A0C2JHV0	0.003	0.00000	176	197
X1NPP6	0.003	0.00000	645	115
U7M7N2	0.003	0.00000	326	202
X0YNM1	0.003	0.00000	206	139
U7FND3	0.003	0.00000	85	207
A0A0E4CRG2	0.003	0.00000	1487	159
W4U899	0.003	0.00000	405	213
X1KDH9	0.003	0.00000	98	156
A0A160SNE1	0.003	0.00000	108	229
X1QE52	0.003	0.00000	532	104
A0A139DIW6	0.003	0.00000	85	219
W4S3V6	0.003	0.00000	88	213
A0A0U1DSK5	0.003	0.00000	83	137
A0A0E8D893	0.003	0.00000	101	183
A0A0B0HM35	0.003	0.00000	1149	106
X1M9M9	0.003	0.00000	137	152
A0A0D6KF62	0.003	0.00000	619	117
A0A0T9YNB0	0.003	0.00000	230	229
A0A0B7H7F1	0.003	0.00000	1466	115
X1E772	0.003	0.00000	625	207
A0A0E8BYH1	0.003	0.00000	242	94
A0A099TWH8	0.003	0.00000	83	171
X1CX72	0.003	0.00000	360	219
G2H2M3	0.003	0.00000	348	98
A0A0D6NBE6	0.003	0.00000	152	223
A0A0J8UA54	0.003	0.00003	315	136
A0A0B7I4S2	0.003	0.00000	1466	115
X1AZG6	0.003	0.00000	151	108
A0A085E1Q2	0.003	0.00001	1175	146
A0A177LLI7	0.003	0.00001	799	184
W4S522	0.003	0.00002	247	197
K5ZH87	0.003	0.00000	87	195
A0A099UHE4	0.003	0.00002	310	173
A0A0A5JTZ9	0.003	0.00000	170	190
A0A0T8AJF7	0.003	0.00000	1583	119
H0HDF8	0.003	0.00001	1123	149
A0A139T738	0.003	0.00001	730	173
A0A0K6BSA1	0.003	0.00001	730	173
A0A0T7PI01	0.003	0.00000	72	137
X0W515	0.003	0.00000	177	193
V7I3B4	0.003	0.00001	452	194
X1DZD9	0.003	0.00000	795	110
A0A0B0HH95	0.003	0.00000	119	214
X1LLE2	0.003	0.00002	480	174
G2GFM6	0.003	0.00000	1659	164
A0A0B0EET1	0.003	0.00000	358	187
H5U7L1	0.003	0.00000	1265	156
A0A0B7IAQ3	0.003	0.00001	1154	166
U5E7W1	0.003	0.00000	418	217
X1L877	0.003	0.00000	1379	179
A0A0E9DJ09	0.003	0.00000	85	141
X0ZG61	0.003	0.00000	71	166
X1AKP1	0.003	0.00000	861	111
X1MGV2	0.003	0.00000	1277	108
A0A0U0D177	0.003	0.00000	119	124
A0A171DDY1	0.003	0.00000	221	213
X1M9M8	0.003	0.00000	1633	122
A0A074M8V1	0.003	0.00000	152	175
A0A0B7IKB4	0.003	0.00001	490	195
R0B2W6	0.003	0.00000	342	176
X1PWQ0	0.003	0.00002	397	169
A0A085E1Q3	0.003	0.00000	1101	187
X1A3F8	0.003	0.00000	978	197
X1MDV8	0.003	0.00000	864	118
A0A0D0IEG9	0.003	0.00001	598	192
A0A143YQ58	0.003	0.00000	88	146
A0A0T9UXZ9	0.003	0.00000	155	126
X1LYX6	0.003	0.00000	1301	187
A0A0B0HQH3	0.003	0.00000	98	122
X1LQY2	0.003	0.00000	544	213
A0A0D6KG55	0.003	0.00000	326	94
G9YGS2	0.003	0.00000	853	202
A0A177JTP8	0.003	0.00000	79	217
A0A1V1WBL4	0.003	0.00000	79	171
A0A0E2HJ31	0.003	0.00000	341	176
X0YWY8	0.003	0.00000	74	214
A0A099F1A4	0.003	0.00000	92	186
A0A139D7M2	0.003	0.00000	87	154
X1L4M2	0.003	0.00000	736	167
X1LG85	0.003	0.00002	539	144
A0A0J8YIW9	0.003	0.00000	93	175
A0A0B7LBQ0	0.003	0.00001	1276	137
A0A0T7L482	0.003	0.00001	1276	137
A0A0D6J5W6	0.003	0.00001	1277	137
U7M8X2	0.003	0.00001	1194	167
A0A0B0HL88	0.003	0.00000	167	144
L7L707	0.003	0.00000	130	144
A0A0U1F3A0	0.003	0.00000	69	138
X1AWL9	0.003	0.00000	108	161
U7VB77	0.003	0.00000	328	228
A0A0U1EV29	0.003	0.00000	163	232
G2H2I4	0.003	0.00000	190	95
W4UHW2	0.003	0.00000	521	214
A0A081GLJ1	0.003	0.00000	446	213
A0A061NUM6	0.003	0.00000	1394	183
X1JN89	0.003	0.00000	231	95
A0A0B0HKN8	0.003	0.00000	940	201
A0A0E8FTI0	0.003	0.00000	1325	187
A0A0T9QAR2	0.003	0.00000	156	232
A0A0B7IR89	0.003	0.00000	128	111
A0A143ZYC9	0.003	0.00000	59	161
K8PCQ7	0.003	0.00000	65	205
A0A0T7N4W7	0.003	0.00001	1030	170
X0ZDM3	0.003	0.00003	225	146
X1A7E5	0.003	0.00000	59	189
A0A161KC38	0.003	0.00003	315	146
X1JBJ9	0.003	0.00000	1862	151
X1AUM4	0.003	0.00001	963	179
A0A0B7MB56	0.003	0.00003	226	180
A0A0T9XLV4	0.003	0.00000	72	133
X1EW34	0.003	0.00000	1176	104
A0A161P0E3	0.003	0.00000	267	227
A0A0D6KYS4	0.003	0.00000	138	198
X1GRF4	0.003	0.00000	776	195
A0A134A8Z4	0.003	0.00000	646	206
W4S944	0.003	0.00000	380	155
A0A090NMH9	0.003	0.00001	847	171
A0A139D2T0	0.003	0.00000	605	104
A0A073IQK0	0.003	0.00000	1427	161
X1PRN0	0.003	0.00001	568	190
A0A171DXV8	0.003	0.00000	310	201
A0A059FSL8	0.003	0.00000	113	216
X0RQ46	0.003	0.00001	845	190
A0A0U1DMB1	0.003	0.00000	74	190
X1N213	0.003	0.00000	439	94
X1LJW1	0.003	0.00000	302	110
X1AWD4	0.003	0.00001	707	187
A0A0B7IKX2	0.003	0.00000	152	181
H5TVP8	0.003	0.00001	593	180
X0Z185	0.003	0.00001	1109	183
X1LD59	0.003	0.00000	1780	167
X1CIY7	0.003	0.00000	680	159
A0A139D2H1	0.003	0.00001	1288	158
G9YN48	0.003	0.00000	220	223
A0A0U0R6H4	0.003	0.00000	721	106
H0FU22	0.003	0.00000	248	169
X1KG46	0.003	0.00000	1721	171
A0A1Q2YYD6	0.003	0.00000	1017	175
X0TKF6	0.003	0.00000	509	114
H0BHW6	0.003	0.00000	336	213
X1CTN8	0.003	0.00000	1125	187
A0A139DF85	0.003	0.00001	866	181
A0A062V4V4	0.003	0.00000	169	198
A0A0A1MNN9	0.003	0.00002	500	155
G7CHV7	0.003	0.00000	74	205
X1M960	0.003	0.00000	198	177
H5UH49	0.003	0.00000	506	92
A0A099S6G1	0.003	0.00000	119	231
J2ML80	0.003	0.00000	142	119
N9WQD9	0.003	0.00001	1030	181
W7Y3X1	0.003	0.00000	848	205
I9UL34	0.003	0.00000	59	177
A0A023D5B8	0.003	0.00000	93	237
A0A140KUY6	0.003	0.00000	338	230
A0A0B7MP61	0.003	0.00002	426	137
X0YMG0	0.003	0.00000	1832	138
X1E407	0.003	0.00000	203	110
X1D015	0.003	0.00000	489	94
A0A0B0EKU6	0.003	0.00000	175	126
A0A0B0I299	0.003	0.00000	1625	118
A0A0B7HX42	0.003	0.00000	59	171
G9ZE59	0.003	0.00000	108	235
A0A0B7MBU9	0.003	0.00001	798	126
U7MT22	0.003	0.00000	284	235
G2G5S8	0.003	0.00000	534	195
U2ZYS2	0.003	0.00000	220	238
X1MNN4	0.003	0.00001	1206	136
A0A170ZAG2	0.003	0.00000	1733	121
A0A150FGE7	0.003	0.00000	101	149
A0A095PRT2	0.003	0.00000	929	203
A0A177QWX1	0.003	0.00000	480	213
X0ZUE3	0.003	0.00000	173	127
V0AUB5	0.003	0.00001	738	142
A0A0T9QAU2	0.003	0.00000	672	213
A0A0U1EV45	0.003	0.00000	672	213
X1BDP8	0.003	0.00000	1522	114
G4E6G7	0.003	0.00000	673	213
A0A0U1DFF8	0.003	0.00002	459	136
X1CF47	0.003	0.00000	118	135
G4HU69	0.003	0.00003	264	158
X1N7B7	0.003	0.00000	807	199
S2XMU3	0.003	0.00002	283	211
L7L4Y1	0.003	0.00000	138	115
K9EIP5	0.003	0.00000	478	221
X1MEC2	0.003	0.00000	371	229
X1DVQ2	0.003	0.00000	1494	171
X0Z2R2	0.003	0.00000	302	119
A0A081I5C9	0.003	0.00000	580	201
A0A051UFB3	0.003	0.00000	127	216
A0A061QHH2	0.003	0.00000	110	232
A0A158SXJ1	0.003	0.00000	108	239
X1MHZ1	0.003	0.00000	103	118
A0A034UCR5	0.003	0.00000	181	213
A0A0B7HJZ5	0.003	0.00000	54	193
A0A135GJ69	0.003	0.00000	98	238
A0A149ZWA2	0.003	0.00000	98	238
U5E6M1	0.003	0.00001	745	133
X1MVU8	0.003	0.00002	507	161
A0A090NL57	0.003	0.00002	402	192
A0A0B7M714	0.003	0.00000	90	205
X1LNZ4	0.003	0.00000	66	213
X0ZXR9	0.003	0.00000	1166	199
A0A0T7RUG7	0.003	0.00000	1523	190
A0A095HBA9	0.003	0.00000	161	236
G9YHD0	0.003	0.00001	1235	158
X1N2D4	0.003	0.00000	285	90
G4HXK9	0.003	0.00000	267	220
X1APE0	0.003	0.00000	348	106
V0B3H3	0.003	0.00000	115	195
A0A072Z8G2	0.003	0.00001	608	167
A0A0B8NNG3	0.003	0.00000	147	104
A0A134BJ07	0.003	0.00002	401	166
A0A0B7GJB2	0.003	0.00002	401	166
A0A0T9WD87	0.003	0.00001	1164	154
G9YKE5	0.003	0.00003	252	161
A0A0B0I0B1	0.003	0.00000	429	110
A0A0U0WL37	0.003	0.00001	454	199
A0A0B0I1N9	0.003	0.00000	202	111
H0A9W0	0.003	0.00000	1822	124
X1E0K1	0.003	0.00001	1215	176
W4S8H0	0.003	0.00000	1254	183
X1BSM9	0.003	0.00000	1649	154
X0VDB1	0.003	0.00001	1385	149
A0A0B8NKS9	0.003	0.00000	115	166
X0ZLA3	0.003	0.00002	410	121
U5EB82	0.003	0.00002	504	175
A0A0T7ZH00	0.003	0.00000	1268	103
S2XGD3	0.003	0.00000	110	227
S2W8C8	0.003	0.00000	110	227
X1B1V1	0.003	0.00002	379	170
H5UWC3	0.003	0.00000	119	239
A0A0A8RXY2	0.003	0.00000	1173	198
A0A0B7GZM0	0.003	0.00000	68	156
A0A0T9QRQ0	0.003	0.00000	62	211
A0A134CB55	0.003	0.00000	1432	190
A0A0E8C6Z5	0.003	0.00000	1037	98
G4HLR1	0.003	0.00000	1426	159
X1LV13	0.003	0.00001	1427	138
X0VQJ9	0.003	0.00001	1376	149
U3BII0	0.003	0.00000	225	208
X1FPH2	0.003	0.00000	1287	195
X0SKA6	0.003	0.00002	213	208
A0A0B0HSC0	0.003	0.00002	252	208
W7Y7Y9	0.003	0.00000	248	95
X0XTR6	0.003	0.00001	743	156
U7GCN9	0.003	0.00002	373	146
A0A099F4Z7	0.003	0.00000	213	240
A0A0B0HTK2	0.003	0.00000	163	129
X1BUG9	0.003	0.00000	1249	103
A0A1S8XZL4	0.003	0.00000	95	149
X1AB34	0.003	0.00000	504	103
A0A149ZYY7	0.003	0.00001	883	146
A0A0A8WWF5	0.003	0.00000	83	220
X1Q9F6	0.003	0.00001	1257	175
A0A090NKP9	0.003	0.00003	166	191
G4F873	0.003	0.00002	430	180
X0QU09	0.003	0.00000	100	238
A0A0U1CXN5	0.003	0.00001	935	175
A0A0B0HML6	0.003	0.00000	277	239
X1KMF5	0.003	0.00000	164	240
A0A090NBR2	0.003	0.00000	405	95
A0A080NTS1	0.003	0.00000	110	227
A0A160SMM2	0.003	0.00000	659	100
A0A0B8NBM7	0.003	0.00002	329	190
H1PP66	0.003	0.00002	458	144
X1MT07	0.003	0.00000	1174	103
A0A080VCX3	0.003	0.00002	489	169
X1ML18	0.003	0.00000	1665	149
G6FR94	0.003	0.00000	964	100
H0QTE3	0.003	0.00000	1714	163
A0A099U4K1	0.003	0.00000	451	227
A0A0B0HSE3	0.003	0.00000	825	181
X1M341	0.003	0.00001	1448	151
A0A0T9YC34	0.003	0.00000	531	88
A0A099VYC7	0.003	0.00002	331	176
A0A0B7IRH9	0.003	0.00000	90	211
X1J7D2	0.003	0.00000	1203	202
A0A0B9A0G8	0.003	0.00000	79	193
X1E2K3	0.003	0.00003	206	184
A0A0T9WHT6	0.003	0.00001	441	206
A0A0D6PKU7	0.003	0.00000	85	220
A0A0B0EHV9	0.003	0.00000	155	126
X0SMF8	0.003	0.00000	391	230
A0A0U0VC48	0.003	0.00000	283	100
X1C3K3	0.003	0.00000	1764	119
W4S0X0	0.003	0.00000	1019	111
A0A160SKA5	0.003	0.00000	98	195
W4S2R2	0.003	0.00000	360	135
X1C1L7	0.003	0.00001	1379	149
X1BKV6	0.003	0.00000	1992	139
X1PHN5	0.003	0.00000	106	115
A0A0B7I4K2	0.003	0.00000	635	207
H5U8Z1	0.003	0.00000	61	187
A0A0T9X858	0.003	0.00000	173	248
A0A0T7N9C8	0.003	0.00001	1381	136
X1P1I7	0.003	0.00000	1474	192
A0A0B7MJI6	0.003	0.00001	1292	166
X1A3J7	0.003	0.00000	166	103
A0A0F5Y669	0.003	0.00000	685	217
A0A0B0HHD4	0.003	0.00000	1622	124
U9ZS57	0.003	0.00000	239	239
R0BPM2	0.003	0.00000	74	220
A0A0E2H7V4	0.003	0.00000	74	220
A0A0T9YF12	0.003	0.00000	83	217
X1AGR5	0.003	0.00000	2022	133
X1N2I8	0.003	0.00000	2136	151
X1L7F9	0.003	0.00000	133	113
A0A139BP36	0.003	0.00000	164	189
R0AF91	0.003	0.00000	79	144
A0A0B0EEC6	0.003	0.00001	1151	183
A0A0T9PG60	0.003	0.00000	110	240
X1JM88	0.003	0.00000	69	169
A0A0B0HL99	0.003	0.00000	1685	114
A0A0B7IDS7	0.003	0.00000	70	155
A0A0K2X0V8	0.003	0.00000	617	119
A0A1Q2YN54	0.003	0.00000	263	235
X1AKG7	0.003	0.00000	83	136
A0A0D6Q8T3	0.003	0.00000	103	135
X0Z0Z6	0.003	0.00000	119	220
A0A0T9XBG5	0.003	0.00000	1364	110
X1AXA8	0.003	0.00000	127	236
X1F2P7	0.003	0.00001	1440	130
A0A0B0HMJ4	0.003	0.00000	83	225
A0A0A8UHY8	0.003	0.00000	1438	197
A0A151F6E3	0.003	0.00001	1402	149
A0A0D6PZX7	0.003	0.00000	374	234
A0A0B8NIL7	0.003	0.00001	585	213
X1BJY6	0.003	0.00000	72	159
K6W0I4	0.003	0.00000	81	217
A0A0T7RD73	0.003	0.00000	1182	98
A0A0T8ABZ7	0.003	0.00003	181	194
A0A0B7I9L9	0.003	0.00000	1014	208
A0A0T9Y1C1	0.003	0.00000	707	216
X1AZN4	0.003	0.00000	468	223
X1KCN3	0.003	0.00000	1446	190
A0A0B7MPP9	0.003	0.00000	74	194
H1KDA2	0.003	0.00002	374	202
X1DEE0	0.003	0.00002	625	161
A0A135H325	0.003	0.00000	158	227
A0A149ZT59	0.003	0.00000	158	227
A0A137ZZH0	0.003	0.00000	130	194
X0XUZ1	0.003	0.00000	141	103
A0A062V1M5	0.003	0.00000	125	219
A0A0T7N9X2	0.003	0.00001	646	206
U4M058	0.003	0.00000	677	220
W4RY98	0.003	0.00000	101	198
X1NYQ4	0.003	0.00000	939	211
A0A066UBU5	0.003	0.00002	299	211
W4RYT4	0.003	0.00000	829	216
A0A0A0BZV7	0.003	0.00003	219	206
H5TUA2	0.003	0.00000	1178	133
A0A051TUQ6	0.003	0.00000	61	149
W4RZI1	0.003	0.00004	220	135
X1AQV6	0.003	0.00000	2102	135
A0A0K2WXF5	0.003	0.00000	57	191
I8ZKD7	0.003	0.00000	68	156
W7Y5G0	0.003	0.00000	139	118
A0A0U0CCI7	0.003	0.00000	435	103
G2GQP4	0.003	0.00004	205	159
A0A0U1D1D2	0.003	0.00001	869	152
A0A0A6Y9L0	0.003	0.00000	306	239
X1FCC0	0.003	0.00001	1164	146
X1DVN2	0.003	0.00003	497	163
X0ZXN7	0.003	0.00000	461	217
A0A090Z9W8	0.003	0.00000	108	238
A0A0B7MM56	0.003	0.00000	1232	205
A0A0B0HP25	0.003	0.00002	530	115
X0UMW2	0.003	0.00000	349	237
A0A0A8U8R7	0.003	0.00000	119	124
X1D9X3	0.003	0.00000	63	173
A0A069Q6B9	0.003	0.00000	72	197
A0A0B0HP91	0.003	0.00000	98	187
X0ZQ53	0.003	0.00000	179	126
A0A0E2MQY1	0.003	0.00000	106	239
A0A139SPA2	0.003	0.00000	2060	164
A0A171DW31	0.003	0.00000	318	193
A0A0B7I451	0.003	0.00000	295	97
A0A0B7H0K5	0.003	0.00000	329	239
K6WJC9	0.003	0.00000	113	247
X1FVR5	0.003	0.00000	841	95
W4RYQ2	0.003	0.00004	219	135
A0A0U1CSW1	0.003	0.00001	1471	161
A0A0B0HL10	0.003	0.00000	2165	158
A0A136H8U7	0.003	0.00000	119	252
A0A061NNU4	0.003	0.00000	158	133
A0A0E8CH55	0.003	0.00000	1767	166
A0A059GC78	0.003	0.00000	1168	208
A0A095WQ27	0.003	0.00000	92	237
A0A0T7NDN8	0.003	0.00002	418	156
X0VVE8	0.003	0.00000	161	104
A0A0C9PIJ3	0.003	0.00003	285	164
A0A145LU47	0.003	0.00000	110	239
A0A0B7IRW7	0.003	0.00000	52	187
A0A0P1BZE4	0.003	0.00002	474	126
X1LDP8	0.003	0.00000	74	163
A0A0B0ENG3	0.003	0.00000	258	108
I9I5G7	0.003	0.00000	1599	110
W4U6Z2	0.003	0.00000	1026	128
X1Q8B5	0.003	0.00000	69	146
W7YN11	0.003	0.00000	62	133
X1N0S2	0.003	0.00000	635	223
A0A177QUJ2	0.003	0.00000	161	238
X0PY68	0.003	0.00000	133	227
X1LTN1	0.003	0.00000	100	119
A0A0B7I4C0	0.003	0.00000	138	253
A0A0T7Q410	0.003	0.00000	623	223
A0A0B7I5J4	0.003	0.00001	1474	137
A0A0A8RH78	0.003	0.00000	551	228
A0A0B0HRH8	0.003	0.00000	53	173
X0ZQ40	0.003	0.00000	1192	209
A0A0D6Q5D0	0.003	0.00000	323	133
A0A0T7RZ99	0.003	0.00001	685	184
A0A0B7IP42	0.003	0.00000	1265	202
A0A0B0HKP8	0.003	0.00000	2175	156
X1P0V4	0.003	0.00000	1517	110
X0Z9G2	0.003	0.00000	824	219
X0ZU75	0.003	0.00000	1749	187
A0A0E4GYW4	0.003	0.00001	805	208
A0A0B0HXA2	0.003	0.00000	1301	104
X0YF19	0.003	0.00000	1625	199
X1LE02	0.003	0.00000	147	101
A0A0B0I3Y8	0.003	0.00000	542	95
A0A0T7PG28	0.003	0.00000	82	221
I9QPK3	0.003	0.00000	124	113
X1CV86	0.003	0.00000	299	110
X1L059	0.003	0.00001	1320	174
X0ZSR4	0.003	0.00000	772	126
X0ZY64	0.003	0.00000	1370	198
A0A0B0HUH4	0.003	0.00000	55	174
A0A034UA92	0.003	0.00000	1226	211
G6FQU5	0.003	0.00000	53	194
A0A0U1HTB3	0.003	0.00003	231	190
X1KAK0	0.003	0.00000	225	201
A0A064THG5	0.003	0.00000	551	90
A0A0T9Y3K3	0.003	0.00001	655	194
A0A051TSB1	0.003	0.00001	1386	159
X1CXZ9	0.003	0.00000	698	220
S2W5N5	0.003	0.00000	253	228
G9ZE58	0.003	0.00000	114	129
G6YB41	0.003	0.00001	557	198
X1BV28	0.003	0.00000	511	88
A0A0T9YL02	0.003	0.00000	730	90
X1FKK3	0.003	0.00000	2197	176
X1FNS9	0.003	0.00000	79	231
X1KA59	0.003	0.00001	571	194
X0TY71	0.003	0.00001	990	136
A0A066NWM8	0.003	0.00001	760	199
A0A144C9I9	0.003	0.00001	764	199
A0A0K2X0R7	0.003	0.00000	133	258
A0A135L559	0.003	0.00001	791	207
G4HRR8	0.003	0.00002	270	203
X1JJB7	0.003	0.00000	2078	125
A0A0B7D7R9	0.003	0.00001	924	202
X1FH61	0.003	0.00000	577	229
X0W684	0.003	0.00002	368	211
A0A144IXX8	0.003	0.00001	776	199
A0A0B7IBQ8	0.003	0.00003	198	184
A0A087RQL1	0.003	0.00000	98	137
A0A085TFS9	0.003	0.00001	587	203
X1NYX8	0.003	0.00000	141	216
A0A023D4H2	0.003	0.00000	133	254
X1E3U8	0.003	0.00000	114	137
G4CYP8	0.003	0.00001	603	198
A0A0B0HWM6	0.003	0.00000	1299	206
W4S8F4	0.004	0.00000	135	101
X1DQA5	0.004	0.00001	1552	131
A0A0E4CMR7	0.004	0.00002	675	158
A0A0B7HJ60	0.004	0.00000	453	235
X0ZTF0	0.004	0.00000	77	211
K9CMT1	0.004	0.00001	1376	171
W4S4P0	0.004	0.00000	481	88
X0YFJ9	0.004	0.00000	211	104
X1MR21	0.004	0.00000	647	93
X1C5T4	0.004	0.00000	130	101
X0Z7B2	0.004	0.00000	410	94
X1JGH8	0.004	0.00003	289	135
U5EGI6	0.004	0.00000	348	113
A0A0D7CJY4	0.004	0.00000	74	146
X1N1L1	0.004	0.00000	1443	103
A0A0D0H028	0.004	0.00004	158	146
A0A0B7I9J8	0.004	0.00000	614	223
X0U6Q9	0.004	0.00002	755	156
X0YU27	0.004	0.00000	405	100
X0ZWC8	0.004	0.00000	627	98
U7U2Z9	0.004	0.00000	135	103
A0A066U5E4	0.004	0.00000	82	201
A0A0D6PGY4	0.004	0.00002	580	159
A0A098YUW6	0.004	0.00000	71	141
X1BMW7	0.004	0.00000	49	195
A0A0B0I9Q6	0.004	0.00000	790	90
X1B320	0.004	0.00003	419	171
A0A1S8XVX2	0.004	0.00000	151	217
X1LTR8	0.004	0.00000	72	137
H3NR13	0.004	0.00000	223	238
X0ZFX7	0.004	0.00000	1087	217
X0MYT9	0.004	0.00000	114	152
A0A090ZBK7	0.004	0.00003	219	186
H5ULJ2	0.004	0.00003	328	166
A0A0U0QQC6	0.004	0.00000	691	227
A0A0E7Z9M3	0.004	0.00000	693	227
A0A0U1DB15	0.004	0.00000	79	181
A0A045HSY9	0.004	0.00001	1373	159
A0A083WN01	0.004	0.00001	1373	159
A0A160SLB4	0.004	0.00002	334	195
A0A0A6D3Q7	0.004	0.00001	1379	171
A0A085E0W0	0.004	0.00000	2279	133
A0A0B0HU76	0.004	0.00000	61	203
A0A023DAY8	0.004	0.00000	295	97
X1CS01	0.004	0.00001	717	187
A0A0B0HPI0	0.004	0.00000	57	167
A0A0T9Y4F5	0.004	0.00003	356	175
X1KT14	0.004	0.00000	505	230
A0A0E4CLE6	0.004	0.00000	175	234
A0A0U0BWQ8	0.004	0.00003	198	191
X1LII4	0.004	0.00000	1357	211
X1DF80	0.004	0.00000	239	90
A0A0D6P0Y8	0.004	0.00002	288	202
A0A0B7MLL6	0.004	0.00000	1257	211
R0CRJ4	0.004	0.00000	72	144
A0A0U1DNI4	0.004	0.00000	549	111
X1GVM6	0.004	0.00000	2062	161
A0A0B7IHH5	0.004	0.00000	289	95
W4S1E7	0.004	0.00000	833	177
X1DS23	0.004	0.00002	306	199
I9T4S8	0.004	0.00003	245	122
X1EJC2	0.004	0.00000	95	156
A0A0U1DSP7	0.004	0.00000	110	144
A0A0T7NGF0	0.004	0.00000	285	90
X1B1K1	0.004	0.00001	807	195
W4S892	0.004	0.00000	1406	207
A0A139TAB4	0.004	0.00000	208	245
A0A149NDX6	0.004	0.00000	208	245
X1AVU3	0.004	0.00000	1531	101
G4I7B1	0.004	0.00000	202	221
A0A0B7MSF2	0.004	0.00000	146	253
X1LFY2	0.004	0.00002	485	126
A0A0E2UGZ8	0.004	0.00000	90	122
L7LC16	0.004	0.00003	197	223
G6BIY9	0.004	0.00000	98	240
G6B9E3	0.004	0.00000	98	240
X1J6I0	0.004	0.00003	309	167
A0A0B7IGL2	0.004	0.00003	188	225
X1K346	0.004	0.00000	1294	208
H0A6R1	0.004	0.00000	235	254
X0ZWC9	0.004	0.00000	252	252
K6ANA4	0.004	0.00002	580	181
A0A0B7MH35	0.004	0.00000	279	149
A0A0B0HVX7	0.004	0.00000	62	181
A0A0U1CUP7	0.004	0.00000	54	176
G9YI12	0.004	0.00000	279	239
X1NNV6	0.004	0.00002	414	114
I9UU63	0.004	0.00004	205	171
G4HMZ8	0.004	0.00001	762	128
A0A145WFP3	0.004	0.00003	176	226
A0A066PJ95	0.004	0.00003	176	226
K6WHF6	0.004	0.00000	64	221
R0CSV1	0.004	0.00000	920	223
A0A0E2HG14	0.004	0.00000	920	223
A0A143ZDP4	0.004	0.00003	211	192
X1BHW2	0.004	0.00000	2110	181
X1A645	0.004	0.00003	341	156
H7F9J8	0.004	0.00002	331	217
X1MI16	0.004	0.00000	2418	156
A0A0C9NJT3	0.004	0.00000	174	126
A0A0T7NAM0	0.004	0.00001	937	203
R0CQZ8	0.004	0.00003	228	194
A0A083W4N5	0.004	0.00000	57	161
X1C3V1	0.004	0.00005	136	159
A0A049DIA4	0.004	0.00000	62	221
K6X307	0.004	0.00001	542	217
A0A0A0M161	0.004	0.00000	490	237
A0A0B7DF62	0.004	0.00000	382	242
X1B126	0.004	0.00000	82	138
A0A160SUM4	0.004	0.00001	898	205
A0A0T9UIT2	0.004	0.00002	587	171
X1MYV7	0.004	0.00001	1285	167
G4FNP1	0.004	0.00000	242	93
H1KIF0	0.004	0.00000	76	216
A0A0B0I416	0.004	0.00003	213	214
X1BZE9	0.004	0.00000	2104	146
X1EP46	0.004	0.00000	103	126
A0A0U1CXQ3	0.004	0.00001	809	213
K6AU30	0.004	0.00000	995	220
A0A0T9WMA4	0.004	0.00001	960	214
A0A096ANW3	0.004	0.00004	219	136
A0A0B0HPY7	0.004	0.00000	780	94
A0A0B0HCN6	0.004	0.00000	68	206
I8WDJ5	0.004	0.00004	245	122
A0A0B8NGW8	0.004	0.00000	198	97
X1QIH0	0.004	0.00000	164	121
A0A0B0HBJ3	0.004	0.00000	181	261
A0A0T9TXN9	0.004	0.00001	914	201
A0A0T9XNQ1	0.004	0.00000	322	245
A0A095Y8H6	0.004	0.00001	720	202
H0QU86	0.004	0.00005	161	149
A0A0T8AC23	0.004	0.00001	1463	131
X1KP30	0.004	0.00000	253	252
A0A0B8N8K6	0.004	0.00000	46	197
A0A1Q2YYV0	0.004	0.00001	1137	149
A0A0B7IBE1	0.004	0.00002	555	151
W4RXF7	0.004	0.00004	211	180
A0A061QH19	0.004	0.00000	287	248
X1EBT4	0.004	0.00000	1481	136
X1FMC2	0.004	0.00001	1358	122
X1A904	0.004	0.00000	56	206
X1LWJ6	0.004	0.00000	1266	214
A0A069E256	0.004	0.00000	121	261
L7LE52	0.004	0.00000	104	113
X0UX39	0.004	0.00000	719	226
A0A1V1WAT7	0.004	0.00002	617	188
A0A0T9RP79	0.004	0.00000	497	238
X1DBI1	0.004	0.00001	1533	161
X0XYZ4	0.004	0.00000	71	202
A0A0B7G7I4	0.004	0.00004	220	159
A0A0T7N712	0.004	0.00002	755	156
A0A0B7IIV6	0.004	0.00000	135	231
A0A071KVD9	0.004	0.00001	691	206
X1NYT4	0.004	0.00000	773	227
A0A133Z361	0.004	0.00000	309	249
S2XFG2	0.004	0.00003	194	202
I8VRE0	0.004	0.00000	1641	206
X1BYG5	0.004	0.00001	1360	154
X1AFW4	0.004	0.00000	2371	190
X1A008	0.004	0.00001	1642	142
A0A0B7D8S4	0.004	0.00000	334	242
A0A0T9WWU4	0.004	0.00000	65	239
I9QZI3	0.004	0.00000	1718	206
X1FDP0	0.004	0.00000	108	247
X1BLR0	0.004	0.00000	1195	98
A0A0B0HAD3	0.004	0.00000	2350	133
A0A0T9YE59	0.004	0.00000	94	263
K6WQX6	0.004	0.00000	83	137
A0A0D6PYL9	0.004	0.00000	1397	214
X0ZNZ9	0.004	0.00001	857	190
A0A0T9U026	0.004	0.00004	369	158
A0A090NIP9	0.004	0.00004	133	189
X1FPE6	0.004	0.00000	149	104
A0A0E2HAF1	0.004	0.00000	223	110
X1KJL6	0.004	0.00000	114	113
A0A0B7MDI5	0.004	0.00000	87	146
H0QXA3	0.004	0.00000	181	245
X1KPA5	0.004	0.00000	1996	133
A0A085JEB9	0.004	0.00002	557	126
A0A0B0HYY5	0.004	0.00000	2597	175
A0A0B7MK93	0.004	0.00000	755	228
A0A0B1Q0M4	0.004	0.00000	126	253
A0A0B0HYH1	0.004	0.00000	376	220
A0A0A3ZNV5	0.004	0.00000	849	228
A0A149ZP33	0.004	0.00000	87	142
A0A135GMJ2	0.004	0.00000	87	142
X1K9E6	0.004	0.00000	48	173
A0A0E4GVA9	0.004	0.00000	76	214
A0A0B7IIC1	0.004	0.00000	46	217
U3B9P5	0.004	0.00000	225	254
A0A0T9Y7K0	0.004	0.00000	970	90
A0A066UI40	0.004	0.00000	62	203
A0A0B7IHH0	0.004	0.00000	144	258
X1D657	0.004	0.00000	171	137
A0A0B7H3B8	0.004	0.00003	175	220
X0MNT7	0.004	0.00000	136	266
A0A034UPH0	0.004	0.00001	1050	171
A0A162AZJ5	0.004	0.00001	911	203
X1QVI5	0.004	0.00003	291	146
W7QME5	0.004	0.00002	600	184
A0A1V1WAW3	0.004	0.00004	181	195
A0A0B7I8S4	0.004	0.00000	365	95
K9D6R8	0.004	0.00000	2318	198
X1BIY5	0.004	0.00001	981	138
X1EAD5	0.004	0.00000	220	98
X0ZS30	0.004	0.00000	647	105
K6BC13	0.004	0.00000	1161	217
A0A0A0BVZ9	0.004	0.00000	156	254
X1H0E1	0.004	0.00004	323	175
A0A1S8XZV9	0.004	0.00000	1156	124
X0Z0Q8	0.004	0.00000	209	115
A0A0B7D2E6	0.004	0.00000	632	235
A0A145LMC0	0.004	0.00000	293	228
X1BG34	0.004	0.00001	1335	167
X0T5G5	0.004	0.00000	1491	209
X1N7T8	0.004	0.00000	297	113
M3V3Q2	0.004	0.00001	1117	119
X1Q5B6	0.004	0.00000	90	141
X0QCN2	0.004	0.00000	336	249
A0A066PEV4	0.004	0.00002	623	142
S2Z9Y9	0.004	0.00003	152	214
A0A0E7UCB9	0.004	0.00002	356	202
J4IQS0	0.004	0.00000	202	261
H0FU21	0.004	0.00000	999	225
A0A0T7ITJ1	0.004	0.00003	198	201
X1F998	0.004	0.00000	171	230
A0A1V1VZY3	0.004	0.00002	315	226
W7QML1	0.004	0.00001	1440	161
X1LXS5	0.004	0.00000	2646	170
A0A0B0HLW5	0.004	0.00000	184	257
U7M4Y4	0.004	0.00000	1093	217
U7JAA5	0.004	0.00000	1093	217
A0A0B0HST5	0.004	0.00000	131	257
X1M6R7	0.004	0.00000	184	146
A0A0A6D4C8	0.004	0.00000	181	237
H0FZ02	0.004	0.00000	213	258
X1LFS5	0.004	0.00001	1189	118
A0A062VIH6	0.004	0.00000	942	229
A0A0A3YYY2	0.004	0.00000	114	259
A0A160SQ82	0.004	0.00000	174	166
A0A0T9XCI6	0.004	0.00003	601	139
M2NCF2	0.004	0.00000	72	128
A0A0B7H3Y0	0.004	0.00000	1682	202
H5U6G4	0.004	0.00000	79	213
X1KZS2	0.004	0.00000	2515	154
A0A0T7MAI4	0.004	0.00000	195	125
X1AQE8	0.004	0.00000	2159	207
A0A161Q4U3	0.004	0.00004	214	184
A0A0D6PDP7	0.004	0.00001	1188	195
X0Z2N4	0.004	0.00000	2012	139
X1MMJ9	0.004	0.00000	57	161
K0ZJ65	0.004	0.00002	571	184
A0A0A0BXB9	0.004	0.00001	540	230
X1E531	0.004	0.00000	83	211
A0A0T9YEJ2	0.004	0.00000	127	248
A0A0B7IK94	0.004	0.00000	113	142
G7GWR3	0.004	0.00000	2573	189
A0A151B581	0.004	0.00000	98	254
X1LX56	0.004	0.00000	274	255
A0A083VTY9	0.004	0.00001	1471	180
A0A045IVA2	0.004	0.00001	1471	180
A0A151YYK2	0.004	0.00001	769	225
X1NYK5	0.004	0.00000	2492	151
A0A045H4W9	0.004	0.00001	1581	181
A0A0B7IFK3	0.004	0.00000	239	94
X1MAG0	0.004	0.00001	1651	144
A0A0B0HM56	0.004	0.00000	297	253
X1HLD4	0.004	0.00001	896	194
U7QZ95	0.004	0.00001	928	138
X1QKZ3	0.004	0.00000	232	90
H1LKV1	0.004	0.00001	1474	159
X1BNP7	0.004	0.00001	1394	125
X1EF47	0.004	0.00001	1055	155
X0PXS9	0.004	0.00000	348	250
A0A1V1W0H4	0.004	0.00000	319	248
A0A0B0HBR7	0.004	0.00001	945	189
X1LX78	0.004	0.00003	429	203
X1JVS0	0.004	0.00000	604	237
A0A149ZLN3	0.004	0.00000	57	220
A0A0B0EFZ4	0.004	0.00000	72	135
X1A522	0.004	0.00002	470	181
X1L9B4	0.004	0.00000	133	106
G4FLH5	0.004	0.00000	87	258
X1CN12	0.004	0.00000	2334	167
A0A095XHC6	0.004	0.00000	71	128
A0A0B1QBX1	0.004	0.00000	133	119
A0A0T9XGE2	0.004	0.00002	605	149
X1BWB3	0.004	0.00003	277	117
X0XVM5	0.004	0.00000	467	244
X1EW30	0.004	0.00001	1536	184
V0AN62	0.004	0.00002	995	152
A0A0B7HC23	0.004	0.00001	881	187
A0A0D0IME0	0.004	0.00001	1604	184
X1N3J4	0.004	0.00000	101	121
A0A168WNA5	0.004	0.00001	393	235
X1C4A0	0.004	0.00000	128	230
A0A1S8XY74	0.004	0.00000	62	159
A0A0T9Y9F5	0.004	0.00000	62	122
X1L065	0.004	0.00000	2834	183
X1AX81	0.004	0.00000	2495	138
X1NUI8	0.004	0.00002	645	191
A0A0A2R1I2	0.004	0.00000	114	238
X0R5T3	0.004	0.00000	192	95
A0A0A0M2F7	0.004	0.00001	1354	184
A0A135GQA3	0.004	0.00000	57	220
A0A0T9WNR1	0.004	0.00000	999	94
A0A0B7IFB1	0.004	0.00000	93	269
A0A099FQZ4	0.004	0.00000	111	253
X0YMJ4	0.004	0.00000	1316	97
A0A0B0I1F3	0.004	0.00000	79	117
X1A5H7	0.004	0.00001	1052	219
A0A151AWW5	0.004	0.00001	1008	216
X1L173	0.004	0.00002	450	122
A0A0B7IRS7	0.004	0.00000	252	255
G6Y3T7	0.004	0.00000	773	220
I9U0X7	0.004	0.00000	1159	219
A0A0U1DTB7	0.004	0.00001	1227	187
A0A099GKE3	0.004	0.00000	46	177
A0A0U1D4X6	0.004	0.00000	159	267
X1QEN3	0.004	0.00001	522	231
H0DJP3	0.004	0.00000	65	163
A0A0I9S070	0.004	0.00001	1183	175
A0A051TTT4	0.004	0.00000	122	97
A0A090YR18	0.004	0.00002	740	164
X0PZC4	0.004	0.00000	57	220
A0A0P0EZD0	0.004	0.00000	93	211
X0VUE1	0.004	0.00000	174	113
X0YD32	0.004	0.00000	2462	155
X1D4L6	0.004	0.00000	2405	207
A0A0T7P9Y4	0.004	0.00000	117	103
X1MUD5	0.004	0.00000	55	192
X1KF36	0.004	0.00000	1923	216
A0A0I9RY61	0.004	0.00001	1186	175
M3VDP4	0.004	0.00000	88	250
A0A0U1CKT9	0.004	0.00000	74	219
X1FGT9	0.004	0.00000	1906	213
X0YED4	0.004	0.00000	467	93
U5EJQ3	0.004	0.00000	95	115
A0A090NXB9	0.004	0.00000	313	248
X1MDN5	0.004	0.00000	489	101
A0A177QX59	0.004	0.00000	55	137
X1BB57	0.004	0.00001	1811	129
A0A099SAB6	0.004	0.00000	698	238
X1NVW1	0.004	0.00001	1381	130
W4S9S9	0.004	0.00002	353	226
A0A131I884	0.004	0.00000	74	175
U2YQ07	0.004	0.00000	154	223
X0XP64	0.004	0.00003	506	179
A0A0B7HEB5	0.004	0.00001	900	220
A0A151E5D3	0.004	0.00000	113	267
A0A0B7I6Z2	0.004	0.00001	418	229
A0A0B0HPV4	0.004	0.00000	2616	138
X1BZM4	0.004	0.00000	1765	108
A0A0T7PE61	0.004	0.00000	523	244
X1LTF3	0.004	0.00001	1771	184
X1BRY0	0.004	0.00002	388	201
A0A0B0HR85	0.004	0.00000	78	209
A0A158SV29	0.004	0.00000	1407	98
A0A139CFK7	0.004	0.00001	1422	198
H0QUM5	0.004	0.00002	569	167
A0A157CLU6	0.004	0.00000	514	108
M0QIT0	0.004	0.00004	175	202
X1LEN8	0.004	0.00001	837	217
X0ZKZ8	0.004	0.00000	72	144
X1D641	0.004	0.00000	115	199
G9ZPG0	0.004	0.00000	103	126
A0A0D6MWR6	0.004	0.00000	118	259
A0A023D5L5	0.004	0.00000	118	259
A0A0U1EX65	0.004	0.00000	117	103
A0A161LL71	0.004	0.00000	92	104
A0A0A6VK94	0.004	0.00000	240	214
X0ZMA8	0.004	0.00004	239	183
A0A0B0HG52	0.004	0.00004	230	175
A0A0B7GHI8	0.004	0.00001	464	227
A0A0B7IVA1	0.004	0.00000	302	245
A0A099FQ64	0.004	0.00000	74	225
H5TI83	0.004	0.00001	1399	202
K8NNZ0	0.004	0.00002	799	149
A0A0T7N6A1	0.004	0.00001	336	242
X0ZQK8	0.004	0.00000	156	255
A0A0B0HZ12	0.004	0.00000	187	267
A0A0B8NPE4	0.004	0.00001	915	138
X1GMP5	0.004	0.00000	319	95
A0A085DZH9	0.004	0.00000	69	152
H5U9M8	0.004	0.00004	272	170
A0A0B7I6X9	0.004	0.00001	1292	154
X1AD70	0.004	0.00004	266	171
A0A170R100	0.004	0.00001	900	223
A0A0E3A3A5	0.004	0.00001	975	225
A0A0C9PDE0	0.004	0.00000	858	235
V0XZ67	0.004	0.00001	528	236
A0A090NXD7	0.004	0.00000	2352	121
A0A080V8U5	0.004	0.00000	63	138
G4E1F9	0.004	0.00000	88	238
G7CBH5	0.004	0.00000	1639	221
W4S9D9	0.004	0.00002	571	206
X1ED19	0.004	0.00000	306	98
W4S2A6	0.004	0.00000	103	103
X0Z580	0.004	0.00001	696	206
U3AEJ5	0.004	0.00000	184	267
X1KTH0	0.004	0.00000	2836	171
L7LBB9	0.004	0.00001	825	184
I9RB24	0.004	0.00001	1209	167
A0A023D469	0.004	0.00003	430	181
A0A090NJ72	0.004	0.00000	97	117
A0A085DY43	0.004	0.00003	362	136
W4U5Q3	0.004	0.00002	316	230
A0A139LV45	0.004	0.00001	1202	167
A0A0T9WH00	0.004	0.00001	815	226
A0A062XDP8	0.004	0.00000	193	95
K8PB66	0.004	0.00001	1366	208
X1BGX6	0.004	0.00001	1781	183
X1AMI6	0.004	0.00003	313	117
X1PUQ6	0.004	0.00000	195	122
K8PGR3	0.004	0.00001	1363	208
X1NB56	0.004	0.00000	1732	100
X1GXP5	0.004	0.00001	1429	193
A0A066UDS8	0.004	0.00002	536	198
A0A137SSP7	0.004	0.00000	70	128
A0A0J3VWU0	0.004	0.00000	259	83
G9YJA6	0.004	0.00002	873	184
A0A0T9P418	0.004	0.00000	101	110
A0A0B0HZ25	0.004	0.00000	497	103
A0A0A0BBK2	0.004	0.00000	154	266
A0A087FNB0	0.004	0.00001	1571	206
A9U915	0.004	0.00001	1562	206
X1PII8	0.004	0.00000	82	126
A0A0B7I8W1	0.004	0.00000	1412	230
A0A0A8WVU6	0.004	0.00000	70	122
A0A0B7IF75	0.004	0.00002	236	227
A0A0U1DKG6	0.004	0.00001	610	225
X1LWE3	0.004	0.00000	108	273
X1Q1J5	0.004	0.00003	292	181
X1KMK0	0.004	0.00000	2476	159
A0A139BWC9	0.004	0.00000	3015	191
W4S879	0.004	0.00000	169	88
A0A0B0HR47	0.004	0.00001	1821	152
X1LZG9	0.004	0.00001	951	194
A0A049DJ34	0.004	0.00005	171	151
A0A0A0B979	0.004	0.00000	1388	223
A0A0B0HLU2	0.004	0.00000	56	249
A0A145JRT8	0.004	0.00000	61	170
X1PX18	0.004	0.00000	66	158
A0A161K8R1	0.004	0.00000	142	92
X0ZX65	0.004	0.00001	649	228
X1NUV5	0.004	0.00000	2819	144
U3CHV5	0.004	0.00000	316	242
A0A0T9WDN1	0.004	0.00000	2662	133
G4E824	0.004	0.00002	689	202
K5YID9	0.004	0.00001	1263	171
X1AT71	0.004	0.00001	1471	122
A0A0T9XXD6	0.004	0.00000	1373	226
G4CNG8	0.004	0.00001	1567	206
X1DME2	0.004	0.00001	1243	119
U5CR02	0.004	0.00000	74	202
A0A0T9WGK2	0.004	0.00003	624	137
A0A171DLV6	0.004	0.00000	156	259
A0A0T7ZHX8	0.004	0.00000	48	181
X1LSD1	0.004	0.00003	353	133
A0A085G800	0.004	0.00004	189	174
A0A0B7MDF5	0.004	0.00001	776	232
A0A139D5Z9	0.004	0.00000	65	254
X1BQS5	0.004	0.00000	2912	199
S2XA36	0.004	0.00000	202	269
A0A0B7MGU1	0.004	0.00004	236	164
X1BI70	0.004	0.00000	2816	141
A0A066UJD2	0.004	0.00000	159	272
A0A0T8CMD9	0.004	0.00002	202	242
A0A0E8D8M3	0.004	0.00002	976	161
G7CL53	0.004	0.00000	717	238
W4RX27	0.004	0.00002	914	131
U2Z6A5	0.004	0.00000	71	128
A0A133ZJY5	0.004	0.00000	70	128
A0A0U0APG5	0.004	0.00000	133	95
H0R4B5	0.004	0.00000	1577	230
X1DEH6	0.004	0.00001	1812	164
A0A0D6PD96	0.004	0.00002	459	206
X0YKB1	0.004	0.00001	1399	211
I8ZRY4	0.004	0.00000	69	217
A0A0B7L8Y7	0.004	0.00000	61	236
W4S301	0.004	0.00001	505	237
A0A0U1HIF3	0.004	0.00000	95	110
A0A0B7H8H1	0.004	0.00000	83	259
I9UFK6	0.004	0.00003	435	189
W4S0A9	0.004	0.00000	285	261
A0A135L5I9	0.004	0.00000	52	211
A0A0T7PLQ3	0.004	0.00004	273	146
A0A0B7LN89	0.004	0.00000	48	181
A0A0B0HCI7	0.004	0.00000	220	261
X1CSM0	0.004	0.00000	70	214
A0A0B0HN48	0.004	0.00003	345	144
A0A0B7GZ26	0.004	0.00001	2172	197
K8NMP9	0.004	0.00002	1035	155
A0A090NW69	0.004	0.00000	61	137
G6FPK0	0.004	0.00001	1605	183
H0F9F0	0.004	0.00000	273	254
K5ZG08	0.004	0.00001	1260	171
X1GDE3	0.004	0.00000	74	184
X1B767	0.004	0.00002	729	124
X1BBK5	0.004	0.00000	2472	125
K9CZH7	0.004	0.00004	257	142
A0A177JT66	0.004	0.00004	257	142
A0A0U0ETD2	0.004	0.00000	48	181
H0R6K1	0.004	0.00000	64	257
A0A0B0I4U2	0.004	0.00001	854	226
X1FIE1	0.004	0.00000	342	124
A0A0B7INL2	0.004	0.00001	1324	217
X1C8I4	0.004	0.00000	1425	101
X0ZRH1	0.004	0.00001	788	111
I9RH96	0.004	0.00002	363	237
A0A0E8CRH1	0.004	0.00002	799	142
K6W0A8	0.004	0.00005	295	159
A0A139K9T9	0.004	0.00000	293	234
G7H5R5	0.004	0.00000	2655	154
A0A0D7CBH3	0.004	0.00004	164	213
A0A0E8C8Z8	0.004	0.00003	278	187
A0A0A0M3E5	0.004	0.00005	175	152
S2WBQ0	0.004	0.00000	219	269
K6AS81	0.004	0.00001	1210	171
I9R2Q9	0.004	0.00000	44	159
A0A0B7MPN8	0.004	0.00001	1412	209
X1CQA4	0.004	0.00001	1261	147
G9YJ60	0.004	0.00001	1186	156
N9Z1F8	0.004	0.00000	70	135
A0A0T7NA29	0.004	0.00001	1231	189
A0A0U1D1A0	0.004	0.00000	1669	229
X1NHV7	0.004	0.00000	56	161
X0ZNF6	0.004	0.00001	1772	199
A0A0E4CNL9	0.004	0.00000	2006	119
A0A0U0RZR9	0.004	0.00001	591	219
G2GJ41	0.004	0.00001	481	239
U7P8Q0	0.004	0.00000	152	275
I8VYY9	0.004	0.00002	368	237
A0A0T9WMD3	0.004	0.00001	1951	192
X1FE29	0.004	0.00003	467	192
A0A0T7Q2Y8	0.004	0.00001	1048	115
X1CGE9	0.004	0.00000	66	141
H5U188	0.004	0.00000	158	269
U7T9Z8	0.004	0.00001	534	231
X1CTX1	0.004	0.00001	1132	198
X1LJY3	0.004	0.00001	2090	161
X1KK37	0.004	0.00000	138	245
I9IN11	0.004	0.00002	370	237
X1BAP3	0.004	0.00000	1994	225
X1MZ85	0.004	0.00000	101	161
A0A0E7UF42	0.004	0.00001	1683	190
X1LDQ2	0.004	0.00000	76	211
N6UDG4	0.004	0.00001	1646	208
X1LB20	0.004	0.00001	1672	198
H0G541	0.004	0.00001	947	125
X1D9L1	0.004	0.00001	1051	119
X1EUQ6	0.004	0.00000	167	103
A0A0B8NG18	0.004	0.00003	161	242
W7XWM5	0.004	0.00001	694	234
A0A0E2AUI3	0.004	0.00000	306	261
J0LN72	0.004	0.00000	230	263
X0ZB91	0.004	0.00000	72	119
G6Y3T0	0.004	0.00000	2201	207
G9YIK7	0.004	0.00001	1517	146
A0A0T7QHG4	0.004	0.00003	426	169
X1PZU2	0.004	0.00000	149	253
A0A0U1D405	0.004	0.00000	1465	235
A0A063ZBY7	0.004	0.00001	720	237
H0HGI6	0.004	0.00000	119	279
X1G207	0.004	0.00000	329	101
M3URZ9	0.004	0.00001	1100	133
W4S8V3	0.004	0.00000	299	261
X1MUJ2	0.004	0.00000	2926	147
A0A139D297	0.004	0.00000	3056	205
I9Q2G4	0.004	0.00000	302	263
A0A113VRB1	0.004	0.00000	57	125
G2GZT6	0.004	0.00000	2898	190
A0A051U5E5	0.004	0.00005	177	164
X1M5Y2	0.004	0.00000	458	253
X0TFG8	0.004	0.00001	1106	223
A0A0F6IWW2	0.004	0.00000	83	272
X1C407	0.004	0.00000	66	214
A0A0U1D873	0.004	0.00001	1500	213
X1D243	0.004	0.00001	829	121
A0A0E3W3R9	0.004	0.00001	517	242
A0A138A0C6	0.004	0.00000	43	183
X1JVI1	0.004	0.00000	2276	229
A0A0B0I4V1	0.004	0.00000	1702	220
X1QXV9	0.004	0.00000	1592	106
X1C7C7	0.004	0.00000	2589	167
M0QI33	0.004	0.00003	277	205
X1K3V2	0.004	0.00000	2528	201
A0A0B7HD06	0.004	0.00001	2211	161
A0A0A0BQ45	0.004	0.00000	1274	219
A0A0C9PTG6	0.004	0.00003	579	181
U4M384	0.004	0.00000	49	214
A0A0B7HGY8	0.004	0.00003	467	137
H0QVL3	0.004	0.00000	133	250
A0A0A3YH64	0.004	0.00000	87	111
X1P7E8	0.004	0.00001	1383	142
A0A177E6A9	0.004	0.00000	1321	225
X1NG84	0.004	0.00002	534	208
X1CXM4	0.004	0.00000	1181	92
A0A0U1HLM1	0.004	0.00001	1284	191
A0A0T9XJ44	0.004	0.00005	135	149
A0A061JHX1	0.004	0.00001	548	239
A0A023DYE7	0.004	0.00001	548	239
A0A0T9NU50	0.004	0.00002	776	180
A0A0B7LTD7	0.004	0.00002	845	135
A0A0D6Q9M5	0.004	0.00000	665	247
X1DFZ4	0.004	0.00000	2616	197
G4FJM9	0.004	0.00004	358	195
A0A090NE49	0.004	0.00000	390	257
W4S929	0.004	0.00000	106	142
I8UUW9	0.004	0.00000	74	199
X1KAJ7	0.004	0.00001	1034	169
H0R5J6	0.004	0.00003	544	190
A0A0E8D598	0.004	0.00003	621	130
X1KFP9	0.004	0.00000	394	83
A0A176YV97	0.004	0.00000	122	274
A0A1L8CPR4	0.004	0.00000	130	272
A0A0A2DML9	0.004	0.00001	913	232
X1EZ53	0.004	0.00000	208	90
X1AVI4	0.004	0.00001	1343	125
A0A0A8PR54	0.004	0.00000	79	158
A0A0B7MMW4	0.004	0.00000	299	85
X1LRT6	0.004	0.00001	841	129
A0A151ATP5	0.004	0.00001	416	239
X1PGE5	0.004	0.00000	52	181
A0A0B0HW69	0.004	0.00000	655	87
G4CKE6	0.004	0.00000	76	175
I8ZXL2	0.004	0.00003	495	151
A0A0T9TXL9	0.004	0.00005	137	144
U2XYJ5	0.004	0.00000	653	242
X1G2J8	0.004	0.00001	914	117
X1QSL0	0.004	0.00002	454	229
A0A0T9TZD3	0.004	0.00005	137	144
A0A0T8CLG0	0.004	0.00000	46	181
A0A0D6PWT8	0.004	0.00000	1717	211
A0A0T9S9S9	0.004	0.00005	138	144
A0A160SQG0	0.004	0.00002	580	106
A0A099EVD2	0.004	0.00000	42	177
A0A177Q5L2	0.004	0.00000	69	220
A0A0B7I630	0.004	0.00002	585	221
V5GC82	0.004	0.00003	203	213
X1LDF0	0.004	0.00002	779	136
X1P0M8	0.004	0.00002	577	103
A0A0B7I1C6	0.004	0.00000	122	280
X1DFA1	0.004	0.00000	703	247
A0A139CYQ8	0.004	0.00000	258	138
A0A0T9QUR6	0.004	0.00001	928	217
X1B0N5	0.004	0.00002	776	142
A0A0B8ZKL2	0.004	0.00000	386	236
X1DD21	0.004	0.00001	1312	191
A0A0E1ND10	0.004	0.00005	137	144
A0A0B7GVR9	0.004	0.00000	62	119
A0A0B0I6R0	0.004	0.00000	76	139
A0A0T9YUU4	0.004	0.00000	2605	176
A0A0B9ADW4	0.004	0.00000	523	253
A0A0U1EN16	0.004	0.00005	137	144
X0ZG30	0.004	0.00000	231	264
X0Z8Z7	0.004	0.00001	1629	114
X1PIJ2	0.004	0.00001	796	239
A0A0B7ISD2	0.004	0.00000	88	117
A0A0U1DXP4	0.004	0.00005	239	175
A0A0E9C573	0.004	0.00000	71	199
A0A0T9RE77	0.004	0.00005	137	144
A0A0T9NTU6	0.004	0.00005	137	144
A0A0T9TP49	0.004	0.00005	137	144
A0A045IB11	0.004	0.00001	1389	184
A0A0T9T9J4	0.004	0.00005	137	144
[truncated: 19,453 more rows]
